# Supplementary material for: Di­chlorido­(4,4′-dimethyl-2,2′-bi­pyridine-κ2 N,N′)zinc(II) aceto­nitrile monosolvate
Source: IUCrdata. 2022 Dec 6;7(Pt 12):x221149. doi: 10.1107/S241431462201149X (PMC9815126; doi:10.1107/S241431462201149X)
Supplement: Supplementary file 1 [file x-07-x221149-sup1.cif]

##############################################################################
#                                                                            #
# This CIF contains the data for a data article accepted for                 #
# publication in IUCrData. It conforms to the requirements of                #
# Notes for Authors for IUCrData, and has been                               #
# peer reviewed under the auspices of IUCrData.                              #
#                                                                            #
# Full details of the Crystallographic Information File format               #
# are given in the paper "The Crystallographic Information File (CIF):       #
# a New Standard Archive File for Crystallography" by S. R. Hall, F. H.      #
# Allen and I. D. Brown [Acta Cryst. (1991), A47, 655-685].                  #
#                                                                            #
# The current version of the core CIF dictionary is obtainable from          #
# ftp://ftp.iucr.org/pub/cif_core.dic.                                       #
#                                                                            #
# Software is freely available for graphical display of the structure(s)     #
# in this CIF. For information consult the CIF software page                 #
# http://www.iucr.org/resources/cif/software.                                #
#                                                                            #
# This file may be used for bona fide research purposes within the           #
# scientific community so long as proper attribution is given to the data    # 
# article from which it was obtained.                                        #
#                                                                            #
##############################################################################
data_I
_audit_creation_method
;
Olex2 1.5
(compiled 2021.11.18 svn.ra9532c28 for OlexSys, GUI svn.r6429)
;
_journal_date_recd_electronic     2022-11-17
_journal_date_accepted     2022-11-30
_journal_name_full     'IUCrData'
_journal_year     2022
_journal_volume     7
_journal_issue     12
_journal_page_first     0
_journal_page_last     0
_journal_paper_category     HM
_journal_paper_doi     10.1107/S241431462201149X
_journal_coeditor_code     WM4177
_publ_contact_author_name     'Rafael A. Adrian'
_publ_contact_author_address
;
Department of Chemistry and Biochemistry
University of the Incarnate Word
San Antonio, Texas 78209
USA
;
_publ_contact_author_email     adrian@uiwtx.edu
_publ_contact_author_fax     '+12108322117'
_publ_contact_author_phone     '+12108322117'
_publ_section_title
;
Dichlorido(4,4'-dimethyl-2,2'-bipyridine-\k^2^<i>N</i>,<i>N</i>')zinc(II)
acetonitrile monosolvate
;
loop_
    _publ_author_name
    _publ_author_footnote
    _publ_author_address
    'Adrian, Rafael A.' .
;
Department of Chemistry and Biochemistry
University of the Incarnate Word
San Antonio, Texas 78209
USA
;
    'Rios, Jadan J.' .
;
Department of Chemistry and Biochemistry
University of the Incarnate Word
San Antonio, Texas 78209
USA
;
    'Arman, Hadi D.' .
;
Department of Chemistry
The University of Texas at San Antonio
San Antonio, Texas 78249
USA
;
_publ_section_synopsis
;
In the crystal structure of the title compound, the central zinc(II) atom is
surrounded by a bidentate 4,4'-dimethyl-2,2'-bipyridine ligand and two
coordinating chlorides in a distorted tetrahedral shape with <i>\p--\p</i>
stacking interactions contributing to the crystal packing.
;
_chemical_name_systematic
;
Dichlorido(4,4'-dimethyl-2,2'-bipyridine-\k^2^<i>N</i>,<i>N</i>')zinc(II)
acetonitrile monosolvate
;
_chemical_name_common     ?
_chemical_formula_moiety     'C12 H12 Cl2 N2 Zn, C2 H3 N'
_chemical_formula_sum     'C14 H15 Cl2 N3 Zn'
_chemical_formula_iupac     '[Zn Cl2 (C12 H12 N2)], C2 H3 N'
_chemical_formula_weight     361.56
_chemical_melting_point     ?
_space_group_crystal_system     monoclinic
_space_group_name_H-M_alt     'P 1 21/c 1'
_space_group_name_Hall     '-P 2ybc'
loop_
    _space_group_symop_operation_xyz
    'x, y, z'
    '-x, y+1/2, -z+1/2'
    '-x, -y, -z'
    'x, -y-1/2, z-1/2'
_cell_length_a     7.28930(10)
_cell_length_b     13.3443(2)
_cell_length_c     16.1667(3)
_cell_angle_alpha     90
_cell_angle_beta     92.486(2)
_cell_angle_gamma     90
_cell_volume     1571.06(4)
_cell_formula_units_Z     4
_cell_measurement_reflns_used     7600
_cell_measurement_theta_min     4.2800
_cell_measurement_theta_max     75.5680
_cell_measurement_temperature     100.00(18)
_exptl_crystal_description     plank
_exptl_crystal_colour     'clear colourless'
_exptl_crystal_size_max     0.26
_exptl_crystal_size_mid     0.095
_exptl_crystal_size_min     0.048
_exptl_crystal_density_diffrn     1.529
_exptl_crystal_density_meas     ?
_exptl_crystal_density_method     ?
_exptl_crystal_F_000     736
loop_
    _exptl_crystal_face_index_h
    _exptl_crystal_face_index_k
    _exptl_crystal_face_index_l
    _exptl_crystal_face_perp_dist
    -1 5 8 0.0598
    4 3 -1 0.0757
    -1 -6 -8 0.0019
    1 -7 5 0.0400
    0 6 8 0.0449
    -2 4 -8 0.0296
_exptl_absorpt_coefficient_mu     5.234
_exptl_absorpt_correction_type     gaussian
_exptl_absorpt_process_details
;
(CrysAlisPro; Rigaku OD, 2020)
;
_exptl_absorpt_correction_T_min     0.467
_exptl_absorpt_correction_T_max     1.000
_diffrn_ambient_temperature     100.00(18)
_diffrn_source     'micro-focus sealed X-ray tube'
_diffrn_radiation_type     'Cu K\a'
_diffrn_radiation_wavelength     1.54184
_diffrn_radiation_monochromator     mirror
_diffrn_measurement_device_type     'XtaLAB Synergy, Dualflex, HyPix'
_diffrn_measurement_device     'four-circle diffractometer'
_diffrn_measurement_method     '\w scans'
_diffrn_detector     'Hybrid Pixel Array Detector'
_diffrn_detector_area_resol_mean     10.0000
_diffrn_reflns_number     15078
_diffrn_reflns_av_R_equivalents     0.0395
_diffrn_reflns_av_unetI/netI     0.0274
_diffrn_reflns_theta_min     4.298
_diffrn_reflns_theta_max     76.316
_diffrn_reflns_theta_full     67.684
_diffrn_measured_fraction_theta_max     0.953
_diffrn_measured_fraction_theta_full     0.998
_diffrn_reflns_limit_h_min     -9
_diffrn_reflns_limit_h_max     8
_diffrn_reflns_limit_k_min     -16
_diffrn_reflns_limit_k_max     11
_diffrn_reflns_limit_l_min     -20
_diffrn_reflns_limit_l_max     18
_diffrn_radiation_probe     x-ray
_refine_special_details     ?
_reflns_number_total     3137
_reflns_number_gt     2851
_reflns_threshold_expression     'I > 2\s(I)'
_refine_ls_structure_factor_coef     Fsqd
_refine_ls_matrix_type     full
_refine_ls_R_factor_all     0.0352
_refine_ls_R_factor_gt     0.0323
_refine_ls_wR_factor_gt     0.0870
_refine_ls_wR_factor_ref     0.0890
_refine_ls_goodness_of_fit_ref     1.069
_refine_ls_restrained_S_all     1.069
_refine_ls_number_reflns     3137
_refine_ls_number_parameters     184
_refine_ls_number_restraints     0
_refine_ls_hydrogen_treatment     constr
_refine_ls_weighting_scheme     calc
_refine_ls_weighting_details
              'w=1/[\s^2^(Fo^2^)+(0.0506P)^2^+0.7400P] where P=(Fo^2^+2Fc^2^)/3'
_atom_sites_solution_hydrogens     geom
_atom_sites_solution_primary     dual
_atom_sites_solution_secondary     ?
_refine_ls_shift/su_max     0.002
_refine_ls_shift/su_mean     0.000
_refine_diff_density_max     0.466
_refine_diff_density_min     -0.751
_refine_ls_extinction_method     none
_refine_ls_extinction_coef     .
loop_
    _atom_type_symbol
    _atom_type_description
    _atom_type_scat_dispersion_real
    _atom_type_scat_dispersion_imag
    _atom_type_scat_source
    'C' 'C' 0.0181 0.0091
                         'International Tables Vol C Tables 4.2.6.8 and 6.1.1.4'
    'H' 'H' 0.0000 0.0000
                         'International Tables Vol C Tables 4.2.6.8 and 6.1.1.4'
    'Cl' 'Cl' 0.3639 0.7018
                         'International Tables Vol C Tables 4.2.6.8 and 6.1.1.4'
    'N' 'N' 0.0311 0.0180
                         'International Tables Vol C Tables 4.2.6.8 and 6.1.1.4'
    'Zn' 'Zn' -1.5491 0.6778
                         'International Tables Vol C Tables 4.2.6.8 and 6.1.1.4'
_computing_data_collection
;
CrysAlisPro (Rigaku OD, 2020)
;
_computing_cell_refinement
;
CrysAlisPro (Rigaku OD, 2020)
;
_computing_data_reduction
;
CrysAlisPro (Rigaku OD, 2020)
;
_computing_structure_solution
;
<i>SHELXT</i>  (Sheldrick, 2015<i>a</i>)
;
_computing_structure_refinement
;
SHELXL (Sheldrick, 2015<i>b</i>)
;
_computing_molecular_graphics
;
Olex2 (Dolomanov <i>et al.</i>,  2009)
;
_computing_publication_material
;
Olex2 (Dolomanov <i>et al.</i>,  2009)
;
loop_
    _atom_site_type_symbol
    _atom_site_label
    _atom_site_fract_x
    _atom_site_fract_y
    _atom_site_fract_z
    _atom_site_U_iso_or_equiv
    _atom_site_adp_type
    _atom_site_calc_flag
    _atom_site_occupancy
    _atom_site_disorder_assembly
    _atom_site_disorder_group
    Zn Zn1 0.26341(4) 0.28826(2) 0.57710(2) 0.02312(11) Uani d 1 . .
    Cl Cl1 0.52433(7) 0.21775(4) 0.61998(3) 0.03091(14) Uani d 1 . .
    Cl Cl2 0.01137(8) 0.20050(4) 0.59191(4) 0.03469(15) Uani d 1 . .
    N N1 0.2201(2) 0.43399(12) 0.61281(10) 0.0234(3) Uani d 1 . .
    N N2 0.2934(2) 0.35984(12) 0.46587(10) 0.0238(3) Uani d 1 . .
    C C6 0.2711(3) 0.46056(15) 0.46862(12) 0.0229(4) Uani d 1 . .
    C C5 0.2270(3) 0.50205(15) 0.55085(12) 0.0224(4) Uani d 1 . .
    N N3 0.2294(3) 0.42938(15) 0.88678(12) 0.0386(5) Uani d 1 . .
    C C4 0.1954(3) 0.60303(15) 0.56446(13) 0.0257(4) Uani d 1 . .
    H H4 0.199479 0.649436 0.520011 0.031 Uiso calc 1 . .
    C C7 0.2912(3) 0.51951(15) 0.39878(13) 0.0258(4) Uani d 1 . .
    H H7 0.275570 0.590064 0.401893 0.031 Uiso calc 1 . .
    C C1 0.1812(3) 0.46558(16) 0.68887(13) 0.0271(4) Uani d 1 . .
    H H1 0.174326 0.417554 0.731999 0.032 Uiso calc 1 . .
    C C8 0.3344(3) 0.47496(16) 0.32421(13) 0.0271(4) Uani d 1 . .
    C C2 0.1508(3) 0.56532(16) 0.70690(13) 0.0287(4) Uani d 1 . .
    H H2 0.125591 0.585262 0.761657 0.034 Uiso calc 1 . .
    C C10 0.3363(3) 0.31691(16) 0.39416(13) 0.0277(4) Uani d 1 . .
    H H10 0.352298 0.246295 0.392476 0.033 Uiso calc 1 . .
    C C3 0.1576(3) 0.63621(15) 0.64396(13) 0.0279(4) Uani d 1 . .
    C C9 0.3580(3) 0.37158(16) 0.32278(13) 0.0287(4) Uani d 1 . .
    H H9 0.388748 0.338853 0.273078 0.034 Uiso calc 1 . .
    C C13 0.2438(3) 0.47359(16) 0.94688(14) 0.0296(4) Uani d 1 . .
    C C12 0.3516(3) 0.53683(18) 0.24735(14) 0.0350(5) Uani d 1 . .
    H H12A 0.232760 0.539310 0.216670 0.053 Uiso calc 1 . .
    H H12B 0.443377 0.506603 0.212485 0.053 Uiso calc 1 . .
    H H12C 0.389982 0.604955 0.262723 0.053 Uiso calc 1 . .
    C C14 0.2648(3) 0.52852(18) 1.02426(14) 0.0334(5) Uani d 1 . .
    H H14A 0.321179 0.593786 1.014092 0.050 Uiso calc 1 . .
    H H14B 0.343360 0.490338 1.063596 0.050 Uiso calc 1 . .
    H H14C 0.143993 0.538499 1.047313 0.050 Uiso calc 1 . .
    C C11 0.1310(3) 0.74589(17) 0.66062(16) 0.0360(5) Uani d 1 . .
    H H11A 0.248128 0.781058 0.656074 0.054 Uiso calc 1 . .
    H H11B 0.086842 0.754766 0.716555 0.054 Uiso calc 1 . .
    H H11C 0.040579 0.773390 0.620108 0.054 Uiso calc 1 . .
loop_
    _atom_site_aniso_label
    _atom_site_aniso_U_11
    _atom_site_aniso_U_22
    _atom_site_aniso_U_33
    _atom_site_aniso_U_12
    _atom_site_aniso_U_13
    _atom_site_aniso_U_23
    Zn1 0.02849(17) 0.01792(16) 0.02321(17) 0.00069(9) 0.00410(11) 0.00276(9)
    Cl1 0.0305(3) 0.0271(3) 0.0353(3) 0.00510(18) 0.0030(2) 0.00574(19)
    Cl2 0.0334(3) 0.0319(3) 0.0392(3) -0.0078(2) 0.0068(2) 0.0031(2)
    N1 0.0274(8) 0.0205(8) 0.0223(8) 0.0008(6) 0.0021(6) 0.0005(6)
    N2 0.0300(8) 0.0187(8) 0.0227(8) 0.0000(6) 0.0028(6) 0.0006(6)
    C6 0.0253(9) 0.0213(9) 0.0221(9) -0.0014(7) 0.0002(7) 0.0011(7)
    C5 0.0235(9) 0.0209(9) 0.0225(9) 0.0001(7) -0.0017(7) 0.0013(8)
    N3 0.0588(13) 0.0285(10) 0.0286(10) -0.0025(9) 0.0040(9) -0.0004(8)
    C4 0.0292(10) 0.0215(10) 0.0260(10) 0.0001(8) -0.0014(8) 0.0013(8)
    C7 0.0300(10) 0.0226(9) 0.0245(10) -0.0007(8) -0.0015(8) 0.0028(8)
    C1 0.0322(10) 0.0261(10) 0.0229(10) 0.0009(8) 0.0013(8) 0.0023(8)
    C8 0.0286(10) 0.0297(10) 0.0229(10) -0.0003(8) -0.0004(8) 0.0038(8)
    C2 0.0318(10) 0.0292(11) 0.0253(10) 0.0011(8) 0.0021(8) -0.0046(8)
    C10 0.0336(10) 0.0235(10) 0.0262(10) -0.0001(8) 0.0027(8) -0.0028(8)
    C3 0.0285(10) 0.0233(10) 0.0317(11) 0.0003(8) -0.0012(8) -0.0033(8)
    C9 0.0329(10) 0.0309(11) 0.0224(9) -0.0009(8) 0.0018(8) -0.0025(8)
    C13 0.0344(11) 0.0267(10) 0.0280(11) 0.0008(8) 0.0023(8) 0.0025(9)
    C12 0.0434(13) 0.0386(12) 0.0229(10) 0.0005(10) 0.0010(9) 0.0083(9)
    C14 0.0374(12) 0.0341(12) 0.0288(11) 0.0012(9) 0.0009(9) -0.0042(9)
    C11 0.0435(13) 0.0233(11) 0.0414(13) -0.0009(9) 0.0024(10) -0.0075(9)
_geom_special_details
;
 All esds (except the esd in the dihedral angle between two l.s. planes)
 are estimated using the full covariance matrix.  The cell esds are taken
 into account individually in the estimation of esds in distances, angles
 and torsion angles; correlations between esds in cell parameters are only
 used when they are defined by crystal symmetry.  An approximate (isotropic)
 treatment of cell esds is used for estimating esds involving l.s. planes.
;
loop_
    _geom_bond_atom_site_label_1
    _geom_bond_atom_site_label_2
    _geom_bond_site_symmetry_2
    _geom_bond_distance
    _geom_bond_publ_flag
    Zn1 Cl1 . 2.2065(6) y
    Zn1 Cl2 . 2.2005(6) y
    Zn1 N1 . 2.0570(17) y
    Zn1 N2 . 2.0562(17) y
    N1 C5 . 1.355(3) ?
    N1 C1 . 1.342(3) ?
    N2 C6 . 1.355(3) ?
    N2 C10 . 1.342(3) ?
    C6 C5 . 1.488(3) ?
    C6 C7 . 1.389(3) ?
    C5 C4 . 1.386(3) ?
    N3 C13 . 1.138(3) ?
    C4 H4 . 0.9500 ?
    C4 C3 . 1.398(3) ?
    C7 H7 . 0.9500 ?
    C7 C8 . 1.392(3) ?
    C1 H1 . 0.9500 ?
    C1 C2 . 1.382(3) ?
    C8 C9 . 1.390(3) ?
    C8 C12 . 1.502(3) ?
    C2 H2 . 0.9500 ?
    C2 C3 . 1.392(3) ?
    C10 H10 . 0.9500 ?
    C10 C9 . 1.380(3) ?
    C3 C11 . 1.502(3) ?
    C9 H9 . 0.9500 ?
    C13 C14 . 1.452(3) ?
    C12 H12A . 0.9800 ?
    C12 H12B . 0.9800 ?
    C12 H12C . 0.9800 ?
    C14 H14A . 0.9800 ?
    C14 H14B . 0.9800 ?
    C14 H14C . 0.9800 ?
    C11 H11A . 0.9800 ?
    C11 H11B . 0.9800 ?
    C11 H11C . 0.9800 ?
loop_
    _geom_angle_atom_site_label_1
    _geom_angle_atom_site_label_2
    _geom_angle_atom_site_label_3
    _geom_angle_site_symmetry_1
    _geom_angle_site_symmetry_3
    _geom_angle
    _geom_angle_publ_flag
    Cl2 Zn1 Cl1 . . 116.82(2) y
    N1 Zn1 Cl1 . . 117.12(5) y
    N1 Zn1 Cl2 . . 109.48(5) y
    N2 Zn1 Cl1 . . 110.49(5) y
    N2 Zn1 Cl2 . . 117.59(5) y
    N2 Zn1 N1 . . 80.19(7) y
    C5 N1 Zn1 . . 114.53(13) ?
    C1 N1 Zn1 . . 126.54(14) ?
    C1 N1 C5 . . 118.89(17) ?
    C6 N2 Zn1 . . 114.51(13) ?
    C10 N2 Zn1 . . 126.48(14) ?
    C10 N2 C6 . . 118.99(17) ?
    N2 C6 C5 . . 115.42(17) ?
    N2 C6 C7 . . 121.21(18) ?
    C7 C6 C5 . . 123.36(18) ?
    N1 C5 C6 . . 115.31(17) ?
    N1 C5 C4 . . 121.51(18) ?
    C4 C5 C6 . . 123.18(18) ?
    C5 C4 H4 . . 120.2 ?
    C5 C4 C3 . . 119.63(19) ?
    C3 C4 H4 . . 120.2 ?
    C6 C7 H7 . . 120.1 ?
    C6 C7 C8 . . 119.85(19) ?
    C8 C7 H7 . . 120.1 ?
    N1 C1 H1 . . 118.7 ?
    N1 C1 C2 . . 122.54(19) ?
    C2 C1 H1 . . 118.7 ?
    C7 C8 C12 . . 120.8(2) ?
    C9 C8 C7 . . 118.07(19) ?
    C9 C8 C12 . . 121.12(19) ?
    C1 C2 H2 . . 120.4 ?
    C1 C2 C3 . . 119.29(19) ?
    C3 C2 H2 . . 120.4 ?
    N2 C10 H10 . . 118.8 ?
    N2 C10 C9 . . 122.41(19) ?
    C9 C10 H10 . . 118.8 ?
    C4 C3 C11 . . 120.37(19) ?
    C2 C3 C4 . . 118.13(19) ?
    C2 C3 C11 . . 121.5(2) ?
    C8 C9 H9 . . 120.3 ?
    C10 C9 C8 . . 119.47(19) ?
    C10 C9 H9 . . 120.3 ?
    N3 C13 C14 . . 178.8(3) ?
    C8 C12 H12A . . 109.5 ?
    C8 C12 H12B . . 109.5 ?
    C8 C12 H12C . . 109.5 ?
    H12A C12 H12B . . 109.5 ?
    H12A C12 H12C . . 109.5 ?
    H12B C12 H12C . . 109.5 ?
    C13 C14 H14A . . 109.5 ?
    C13 C14 H14B . . 109.5 ?
    C13 C14 H14C . . 109.5 ?
    H14A C14 H14B . . 109.5 ?
    H14A C14 H14C . . 109.5 ?
    H14B C14 H14C . . 109.5 ?
    C3 C11 H11A . . 109.5 ?
    C3 C11 H11B . . 109.5 ?
    C3 C11 H11C . . 109.5 ?
    H11A C11 H11B . . 109.5 ?
    H11A C11 H11C . . 109.5 ?
    H11B C11 H11C . . 109.5 ?
loop_
    _geom_torsion_atom_site_label_1
    _geom_torsion_atom_site_label_2
    _geom_torsion_atom_site_label_3
    _geom_torsion_atom_site_label_4
    _geom_torsion_site_symmetry_1
    _geom_torsion_site_symmetry_2
    _geom_torsion_site_symmetry_3
    _geom_torsion_site_symmetry_4
    _geom_torsion
    _geom_torsion_publ_flag
    Zn1 N1 C5 C6 . . . . -2.1(2) ?
    Zn1 N1 C5 C4 . . . . 178.15(15) ?
    Zn1 N1 C1 C2 . . . . -178.79(15) ?
    Zn1 N2 C6 C5 . . . . -0.7(2) ?
    Zn1 N2 C6 C7 . . . . 178.55(15) ?
    Zn1 N2 C10 C9 . . . . -178.35(16) ?
    N1 C5 C4 C3 . . . . 0.8(3) ?
    N1 C1 C2 C3 . . . . 1.0(3) ?
    N2 C6 C5 N1 . . . . 1.8(3) ?
    N2 C6 C5 C4 . . . . -178.40(18) ?
    N2 C6 C7 C8 . . . . 0.2(3) ?
    N2 C10 C9 C8 . . . . -0.2(3) ?
    C6 N2 C10 C9 . . . . -0.3(3) ?
    C6 C5 C4 C3 . . . . -179.00(18) ?
    C6 C7 C8 C9 . . . . -0.7(3) ?
    C6 C7 C8 C12 . . . . 178.3(2) ?
    C5 N1 C1 C2 . . . . -1.1(3) ?
    C5 C6 C7 C8 . . . . 179.38(19) ?
    C5 C4 C3 C2 . . . . -0.8(3) ?
    C5 C4 C3 C11 . . . . 177.39(19) ?
    C7 C6 C5 N1 . . . . -177.36(19) ?
    C7 C6 C5 C4 . . . . 2.4(3) ?
    C7 C8 C9 C10 . . . . 0.7(3) ?
    C1 N1 C5 C6 . . . . 179.95(18) ?
    C1 N1 C5 C4 . . . . 0.2(3) ?
    C1 C2 C3 C4 . . . . -0.1(3) ?
    C1 C2 C3 C11 . . . . -178.2(2) ?
    C10 N2 C6 C5 . . . . -178.96(18) ?
    C10 N2 C6 C7 . . . . 0.2(3) ?
    C12 C8 C9 C10 . . . . -178.3(2) ?
_shelx_space_group_comment
;
The symmetry employed for this shelxl refinement is uniquely defined
by the following loop, which should always be used as a source of
symmetry information in preference to the above space-group names.
They are only intended as comments.
;
_shelx_estimated_absorpt_T_min     0.343
_shelx_estimated_absorpt_T_max     0.787
_shelx_hkl_file
;
   0   0  -1 7.42159 36.0589  23
   0   0  -1 9.52310 46.2687  14
   0   0  -2 267209. 10552.4  14
   0   0  -3 219.573 188.774  14
   0   0  -4 485144. 19182.3  14
   0   0  -5 115.660 258.479   1
   0   0  -5 88.6339 235.138  14
   0   0  -6 403946. 16517.5   1
   0   0  -6 397152. 16266.9  23
   0   0  -6 417103. 16321.4  14
   0   0  -7 246.886 293.435   1
   0   0  -7 60.9130 224.838  23
   0   0  -7 185.492 282.582  14
   0   0  -8 23286.4 1125.96  15
   0   0  -8 25213.5 1778.18   1
   0   0  -8 25269.0 1618.88  23
   0   0  -8 23373.1 1578.50  14
   0   0  -9 44.7055 142.874  16
   0   0  -9-63.1576 151.446  15
   0   0  -9 217.436 373.495   1
   0   0  -9 85.9142 245.584  23
   0   0  -9 82.0310 292.452  14
   0   0 -10 31265.8 2045.01  14
   0   0 -10 31916.9 2275.00   1
   0   0 -10 30539.7 1441.23  15
   0   0 -10 29825.7 1454.76  16
   0   0 -11 211.081 362.610  14
   0   0 -11 136.012 207.509   2
   0   0 -11-278.774 398.462   1
   0   0 -11 79.3277 140.361  15
   0   0 -11 368.950 166.765  16
   0   0 -12 12167.0 1297.06  14
   0   0 -12 12309.0 840.875   2
   0   0 -12 10839.8 1407.07   1
   0   0 -12 13436.5 795.059  15
   0   0 -12 12636.8 802.992  16
   0   0 -13-129.524 427.516  14
   0   0 -13-39.2136 230.326   2
   0   0 -13-102.476 178.270  16
   0   0 -13 125.616 189.248  15
   0   0 -14 7143.04 613.680   2
   0   0 -14 5923.11 533.014  16
   0   0 -14 5644.17 483.270  13
   0   0 -14 5386.57 1005.61  14
   0   0 -14 7152.48 561.385  15
   0   0 -15 163.714 130.006  13
   0   0 -15-142.343 383.619  14
   0   0 -15 166.101 197.682  15
   0   0 -15 35.9308 177.904  16
   0   0 -15-39.8021 233.789   2
   0   0  15-143.272 305.257  12
   0   0 -16 238.601 175.240  16
   0   0 -16 382.106 203.820  15
   0   0 -16 219.188 260.707   3
   0   0 -17 30.0621 140.350  16
   0   0 -17 28.6709 159.314  15
   0   0 -17 283.078 235.993   3
   0   0 -18 3270.72 337.944  15
   0   0 -18 3325.12 361.208   3
   0   0 -18 3872.24 355.083  16
   0   0 -19-108.319 100.336  16
   0   0 -19 17.8587 131.834   3
   0   0 -20 6003.65 348.407   3
   0  -1   0 21.7254 39.0422  20
   0   1  -1 136436. 5412.76   1
   0  -1  -1 120462. 5398.01   1
   0   1  -2 211311. 8771.55   1
   0   1  -2 227975. 8732.98  14
   0   1  -3 63158.3 2936.57   1
   0   1  -3 69133.7 2881.85  14
   0   1  -4 371375. 15416.8   1
   0   1  -4 397296. 15322.2  14
   0   1  -5 13381.9 1008.46   1
   0   1  -5 11876.6 870.627  23
   0   1  -5 14944.2 935.986  14
   0   1  -6 67107.0 3301.48   1
   0  -1  -6 66338.9 3115.72  23
   0   1  -6 64500.4 3115.37  23
   0   1  -6 65555.2 3100.57  14
   0   1  -7 21235.8 1538.15   1
   0   1  -7 21341.6 1405.98  23
   0   1  -7 21469.1 1386.44  14
   0  -1  -8 284256. 11601.8  16
   0   1  -8 294468. 11620.7  16
   0   1  -8 301939. 11601.1  15
   0   1  -8 306533. 12491.4   1
   0   1  -8 297948. 12294.9  23
   0   1  -8 296177. 12193.5  14
   0  -1  -9 17983.7 936.740  16
   0   1  -9 18028.1 946.857  16
   0   1  -9 18721.6 928.401  15
   0   1  -9 19141.2 1576.59   1
   0   1  -9 16288.9 1385.98  23
   0   1  -9 19184.6 1421.57  14
   0  -1 -10 47042.0 2204.43  16
   0   1 -10 50459.0 2234.46  16
   0   1 -10 50816.0 2203.83  15
   0   1 -10 56304.2 3198.68   1
   0   1 -10 54605.4 3029.31  23
   0   1 -10 52279.4 2876.62  14
   0  -1 -11 4866.35 430.675  16
   0   1 -11 4868.42 759.906  14
   0  -1 -11 4244.92 462.418   2
   0   1 -11 5327.87 491.505   2
   0   1 -11 3810.14 790.034   1
   0   1 -11 6052.73 937.950  23
   0   1 -11 5221.51 421.323  15
   0   1 -12 113.671 342.612  14
   0   1 -12 139.907 170.938  15
   0  -1 -12 347.408 180.766  16
   0   1 -12 252.215 200.372   2
   0   1 -13 499.925 477.150  14
   0  -1 -13 595.390 162.709  13
   0   1 -13 766.316 284.154   2
   0  -1 -13 687.396 228.583  16
   0   1 -13 1090.79 249.903  15
   0   1 -14 4776.50 511.626   2
   0  -1 -14 4181.33 460.044  16
   0   1 -14 4141.09 824.125  14
   0   1 -14 4935.34 470.841  15
   0   1 -15 137.956 347.780  14
   0   1 -15-89.5031 150.423  13
   0  -1  15 420.260 353.150  12
   0   1  15 144.518 307.909  12
   0  -1 -15 39.8114 233.837   3
   0   1 -15 96.5749 176.204  15
   0  -1 -15-144.928 185.912  16
   0   1 -15-77.9277 225.828   2
   0   1 -16 23585.0 1249.63   3
   0  -1 -16 22924.9 1255.73   3
   0  -1 -16 23067.7 1220.02  16
   0   1 -16 20573.4 1127.24  13
   0   1 -16 22083.0 1182.03  15
   0   1 -17-55.6304 159.026  15
   0  -1 -17 209.505 158.787  16
   0  -1 -17 31.8476 222.997   3
   0   1 -17-30.2170 182.101   3
   0   1 -18 10595.5 637.806  15
   0  -1 -18 9780.74 626.438  16
   0   1 -18 10033.9 630.511  16
   0   1 -18 10320.5 641.988   3
   0  -1 -18 10580.9 661.128   3
   0  -1 -19 276.990 116.108  16
   0   1 -19 251.513 114.198  16
   0   1 -19 373.443 146.967   3
   0  -1 -19 432.184 148.102   3
   0  -1 -20 819.776 124.670   3
   0   1 -20 1182.90 136.471   3
   0  -2   0 23653.6 1080.41  20
   0  -2   0 23902.3 1120.43  19
   0  -2  -1 34105.8 1391.88   1
   0   2  -1 31095.0 1392.09   1
   0  -2  -1 34993.5 1527.85  19
   0  -2  -1 35173.2 1389.59  14
   0   2  -1 32007.7 1376.61  14
   0   2  -2 44546.4 1983.58   1
   0  -2  -2 44669.6 1979.94   1
   0  -2  -2 42724.2 1938.98  14
   0   2  -2 48325.3 1947.56  14
   0   2  -3 5345.36 492.854   1
   0  -2  -3 3923.38 445.270   1
   0  -2  -3 4625.76 431.652  14
   0   2  -3 5080.87 420.524  14
   0   2  -4 459781. 17743.6   1
   0  -2  -4 429087. 17710.4   1
   0  -2  -4 418712. 17609.1  14
   0   2  -4 473072. 17607.4  14
   0   2  -5 12637.6 981.642   1
   0  -2  -5 12185.7 972.757   1
   0  -2  -5 13031.1 921.518  14
   0   2  -5 14645.3 912.084  14
   0   2  -6 165861. 6900.58   1
   0  -2  -6 156330. 6886.09   1
   0  -2  -6 147733. 6699.28  14
   0   2  -6 162119. 6667.53  14
   0  -2  -7 27766.1 1848.59   1
   0   2  -7 29806.4 1842.01   1
   0   2  -7 27920.0 1737.97  23
   0   2  -7 27515.9 1634.41  14
   0  -2  -7 27744.5 1720.88  14
   0   2  -8 253.708 124.983  15
   0  -2  -8 80.4620 140.977  15
   0  -2  -8 123.368 116.502  16
   0   2  -8 90.2686 272.056   1
   0  -2  -8 194.419 370.544   1
   0   2  -8 400.855 295.916  23
   0  -2  -8 77.5521 295.637  14
   0   2  -8 130.565 248.886  14
   0  -2  -9 9376.06 563.964  16
   0   2  -9 9529.53 578.484  16
   0  -2  -9 9093.77 574.384  15
   0   2  -9 8339.52 531.064  15
   0   2  -9 7566.70 968.138   1
   0  -2  -9 8442.70 1057.74   1
   0   2  -9 10003.6 1049.73  23
   0   2  -9 8211.27 875.851  14
   0  -2  -9 8042.39 941.483  14
   0  -2 -10 22276.6 1101.25  16
   0   2 -10 24848.4 1143.34  16
   0   2 -10 21390.0 1069.77  15
   0  -2 -10 22523.0 1119.12  15
   0  -2 -10 21672.6 1847.25   1
   0   2 -10 22357.3 1801.74   1
   0   2 -10 19041.9 1669.23  23
   0   2 -10 20141.6 1558.69  14
   0  -2 -10 21344.4 1683.07  14
   0  -2 -10 19607.9 1003.07  13
   0  -2 -11 10920.2 677.124  16
   0   2 -11 11118.0 685.491  16
   0   2 -11 9735.14 632.525  15
   0  -2 -11 11045.2 692.179  15
   0  -2 -11 7436.70 1181.24   1
   0   2 -11 10597.3 721.321   2
   0   2 -11 8685.85 1165.99   1
   0  -2 -11 10719.6 739.839   2
   0   2 -11 9845.06 1193.66  23
   0  -2 -11 9703.73 1181.39  14
   0   2 -11 9348.61 1057.44  14
   0   2 -12 54532.0 2446.25  16
   0  -2 -12 53365.4 2439.99  16
   0  -2 -12 55425.0 2454.19  15
   0   2 -12 54867.5 2405.04  15
   0   2 -12 52909.7 2483.57   2
   0  -2 -12 53986.3 2524.09   2
   0   2 -12 53814.0 3398.96  23
   0  -2 -12 51818.9 3275.14  14
   0   2 -12 55237.0 3187.63  14
   0   2 -13 121.469 366.052  14
   0  -2 -13 139.970 326.740  14
   0  -2 -13 243.466 232.066   2
   0   2 -13-112.290 195.443   2
   0   2 -13 470.044 165.723  15
   0  -2 -13 574.532 201.198  15
   0   2 -13-32.5991 189.044  16
   0  -2 -13 33.9381 174.255  16
   0  -2 -14 42453.6 2991.54  14
   0   2 -14 38311.1 2745.28  14
   0  -2 -14 42085.3 2018.91  16
   0   2 -14 42717.6 2007.44  16
   0   2 -14 41733.0 2047.60   2
   0  -2 -14 41426.3 2072.96   2
   0   2  14 45219.1 2980.29  12
   0  -2  14 45196.7 2934.69  12
   0   2 -14 40170.0 1959.06  15
   0  -2 -14 44777.0 2036.97  15
   0   2  15 1421.02 524.820  12
   0  -2  15 540.991 341.603  12
   0  -2 -15 677.252 233.795  16
   0   2 -15 559.447 230.359  15
   0  -2 -15 594.039 236.375  15
   0   2 -15 402.895 208.395  16
   0   2 -15 1070.58 477.563  14
   0  -2 -15-150.574 406.345  14
   0  -2 -16 564.603 209.930  16
   0  -2 -16 1055.52 266.725  15
   0   2 -16 771.824 219.574  15
   0   2 -16 860.014 225.277  16
   0   2 -16 897.964 200.822  13
   0   2 -16 899.167 267.379   3
   0   2 -17 4820.02 398.943  13
   0   2 -17 4865.26 430.891  15
   0  -2 -17 5206.54 458.467  15
   0  -2 -17 4581.48 429.417  16
   0   2 -17 6311.01 474.218  16
   0   2 -17 5601.47 475.828   3
   0   2 -18 5471.59 434.550  15
   0  -2 -18 6522.07 479.596  15
   0   2 -18 6354.77 457.413  16
   0  -2 -18 6154.42 458.487  16
   0   2 -18 6812.12 473.131   3
   0   2 -19 908.235 161.159   3
   0   2 -20 9996.78 479.456   3
   0  -3   0 131.992 159.650  20
   0  -3   0-28.2632 174.540  19
   0  -3   1 15800.3 808.341  20
   0  -3  -1 15095.6 862.639  19
   0   3  -1 13672.0 618.837  14
   0  -3  -1 14507.3 626.080  14
   0  -3  -2 486828. 18914.8   1
   0   3  -2 482059. 18943.1   1
   0   3  -2 493524. 18888.3  14
   0  -3  -2 474076. 18886.1  14
   0  -3  -3 66070.4 2845.37   1
   0   3  -3 64281.6 2859.61   1
   0   3  -3 66620.2 2774.16  14
   0  -3  -3 62280.2 2777.81  14
   0   3  -4 275910. 11248.8   1
   0  -3  -4 272561. 11235.4   1
   0   3  -4 278532. 11121.7  14
   0  -3  -4 285128. 11183.6  14
   0  -3  -5 2474.45 424.642   1
   0   3  -5 2686.58 442.712   1
   0   3  -5 2244.68 351.981  14
   0  -3  -5 2862.98 418.199  14
   0  -3  -6 13511.2 1103.91   1
   0   3  -6 13798.9 1101.94   1
   0   3  -6 16245.9 1033.09  14
   0  -3  -6 15148.6 1082.32  14
   0  -3  -7 17617.8 1372.99   1
   0   3  -7 19425.2 1393.19   1
   0   3  -7 17246.9 1182.07  14
   0  -3  -7 17024.9 1258.37  14
   0  -3  -8 23885.9 1661.13  14
   0   3  -8 26014.9 1601.75  14
   0  -3  -8 25337.4 1170.00  16
   0   3  -8 27423.0 1804.19  23
   0   3  -8 26673.5 1804.19   1
   0  -3  -8 25809.1 1828.20   1
   0  -3  -8 24563.8 1200.37  15
   0   3  -8 25641.1 1168.70  15
   0  -3  -9 33524.0 2193.12  14
   0   3  -9 34150.2 2067.37  14
   0   3  -9 38594.1 1639.60  16
   0  -3  -9 35520.7 1590.84  16
   0   3  -9 32181.9 2213.48  23
   0  -3  -9 32991.6 2320.54   1
   0   3  -9 40001.5 2401.93   1
   0   3  -9 34452.3 1573.15  15
   0  -3  -9 34469.3 1627.71  15
   0   3 -10 11337.5 655.214  15
   0  -3 -10 11082.7 698.050  15
   0   3 -10 9751.62 1046.82  14
   0  -3 -10 9942.80 1136.79  14
   0  -3 -10 11713.7 676.265  16
   0   3 -10 11850.7 698.635  16
   0   3 -10 10548.2 1188.13  23
   0  -3 -10 11336.6 1330.58   1
   0   3 -10 11349.5 1257.17   1
   0  -3 -10 11036.0 743.021   6
   0   3 -11 1640.69 275.070  16
   0   3 -11 1355.20 445.745  14
   0  -3 -11 1187.79 521.544  14
   0  -3 -11 1412.30 267.216  15
   0  -3 -11 1259.99 226.516  16
   0   3 -11 1897.44 253.580  15
   0  -3 -11 1580.69 300.668   2
   0   3 -11 1462.44 278.126   2
   0  -3  11 1220.66 176.348   5
   0   3 -11 1257.29 496.991  23
   0   3 -12 434.703 359.303  14
   0  -3 -12 1190.58 535.170  14
   0   3 -12 744.102 208.301  15
   0   3 -12 355.550 181.957  16
   0  -3 -12 548.734 216.288  15
   0  -3 -12 601.434 207.660  16
   0  -3 -12 686.196 255.110   2
   0   3 -12 447.875 198.050   2
   0  -3 -12 660.978 246.700   3
   0   3 -12 138.594 296.013  23
   0  -3 -13 38819.9 1831.41  15
   0   3 -13 34748.8 1741.78  15
   0  -3 -13 34600.6 2674.33  14
   0   3 -13 34227.0 2453.33  14
   0   3 -13 36255.3 1832.95   2
   0  -3 -13 38630.5 1859.69   3
   0  -3 -13 38814.9 1887.89   2
   0   3 -13 34783.3 2661.52  23
   0  -3 -13 38435.8 1810.67  16
   0   3 -13 38990.5 1807.26  16
   0   3 -14-254.249 484.540  14
   0  -3 -14-150.954 593.062  14
   0  -3 -14 326.597 255.135   2
   0   3 -14 260.697 224.497   2
   0   3 -14 194.555 195.481  16
   0  -3 -14 238.117 174.630  16
   0  -3 -14 284.128 211.405  15
   0   3 -14 388.969 197.594  15
   0  -3  14-129.234 369.452  12
   0   3  14-277.998 418.853  12
   0  -3 -14 116.335 218.662   3
   0  -3 -15 5319.47 541.424   3
   0  -3 -15 6318.80 530.221  16
   0   3 -15 5825.05 503.383  16
   0   3 -15 6227.36 492.979  15
   0  -3 -15 5051.62 495.974  15
   0  -3 -16 13548.5 861.777   3
   0   3 -16 12691.9 783.204  15
   0  -3 -16 13676.6 836.321  15
   0  -3 -16 13118.0 812.060  16
   0   3 -16 12479.1 794.639  16
   0  -3 -17 1249.29 275.489   3
   0   3 -17 1444.64 261.244   3
   0   3 -17 1506.64 237.167  16
   0   3 -17 1977.89 246.497  15
   0  -3 -17 1501.23 239.797  15
   0  -3 -17 1777.85 266.916  16
   0   3 -17 1416.07 219.370  13
   0   3 -18 7398.71 488.823   3
   0  -3 -18 7979.53 532.765   3
   0   3 -18 7628.94 500.008  16
   0  -3 -18 7070.48 478.564  16
   0   3 -19 5254.25 345.794   3
   0  -3 -19 5373.89 369.128   3
   0   3 -19 5545.53 365.893  16
   0  -4   0 450568. 17783.0  20
   0  -4   0 451480. 17908.8  19
   0  -4   1 97443.2 4070.73  20
   0  -4  -1 94704.1 4182.70  19
   0  -4  -2 27881.7 1231.03  14
   0   4  -2 27815.2 1229.03  14
   0  -4   2 29260.1 1426.50  20
   0  -4  -3 47053.7 2100.76   1
   0   4  -3 49911.7 2181.75   1
   0   4  -3 45838.6 2053.54  14
   0  -4  -3 45994.4 2056.38  14
   0  -4  -4 50088.6 2338.96   1
   0   4  -4 54365.6 2420.55   1
   0  -4  -4 49501.1 2275.22  14
   0   4  -4 47327.9 2240.03  14
   0  -4  -5 58702.5 2830.16   1
   0   4  -5 57778.5 2857.84   1
   0  -4  -5 60037.5 2757.43  14
   0   4  -5 60741.3 2719.79  14
   0  -4  -6 76908.4 3645.23   1
   0   4  -6 77766.7 3664.94   1
   0   4  -6 74379.5 3457.21  14
   0  -4  -6 78157.7 3543.85  14
   0   4  -7 124671. 5546.96   1
   0  -4  -7 121784. 5538.70   1
   0   4  -7 112932. 5259.50  14
   0  -4  -7 128197. 5433.60  14
   0  -4  -7 121133. 4875.10  15
   0   4  -8 9415.00 970.913   1
   0  -4  -8 7991.89 935.657   1
   0   4  -8 7666.91 769.685  14
   0  -4  -8 8789.66 900.014  14
   0  -4  -8 7715.80 472.789  16
   0  -4  -8 8620.51 519.154  15
   0   4  -8 7373.78 467.003  15
   0   4  -9 45380.7 2009.06  15
   0  -4  -9 45543.3 2051.40  15
   0  -4  -9 47117.4 2702.92  14
   0   4  -9 43626.3 2510.12  14
   0   4  -9 51143.2 2866.83   1
   0  -4  -9 51837.4 2936.13   1
   0   4  -9 44088.0 2752.77  23
   0  -4  -9 46251.5 2018.05  16
   0   4  -9 48790.5 2064.38  16
   0  -4 -10 5106.61 432.047   3
   0  -4 -10 4277.35 365.018  16
   0   4 -10 4454.99 379.595  16
   0  -4 -10 3605.58 372.092  15
   0   4 -10 4160.00 351.852  15
   0  -4 -10 4396.37 769.042  14
   0   4 -10 3394.20 614.342  14
   0  -4 -10 3808.57 411.560   2
   0   4 -10 3578.02 381.421   2
   0  -4  10 3733.62 320.853   5
   0   4 -10 4078.25 744.617  23
   0  -4 -10 4287.57 456.941   6
   0   4 -11 105441. 4325.60   2
   0  -4 -11 100563. 4334.11   2
   0  -4 -11 106431. 4250.08  16
   0   4 -11 104227. 4263.84  16
   0   4 -11 95993.7 4932.19  14
   0  -4 -11 91614.2 5082.17  14
   0   4 -11 99865.5 4215.47  15
   0  -4 -11 99749.4 4274.96  15
   0  -4  11 100336. 4181.41   5
   0   4 -11 100860. 5277.79  23
   0  -4 -11 105217. 4312.16   3
   0   4 -12 5902.03 473.386  16
   0  -4 -12 5686.33 468.121  16
   0   4 -12 5318.80 452.360  15
   0  -4 -12 6216.51 512.183  15
   0   4 -12 4119.77 767.445  14
   0  -4 -12 5584.53 946.282  14
   0  -4  12 4924.53 394.814   5
   0   4 -12 4179.60 824.099  23
   0  -4 -12 5077.14 513.314   2
   0   4 -12 6142.29 536.820   2
   0  -4 -12 6087.69 531.622   3
   0   4 -13 15239.6 918.384  16
   0  -4 -13 15744.5 927.954  16
   0  -4 -13 16965.7 979.900  15
   0   4 -13 16057.9 912.788  15
   0   4 -13 14690.5 1484.01  14
   0  -4 -13 13819.4 1628.01  14
   0  -4  13 17137.2 864.680   5
   0  -4  13 16585.1 1565.75  12
   0   4  13 15149.1 1593.40  12
   0   4 -13 16286.8 1665.36  23
   0   4 -13 15789.0 980.396   2
   0  -4 -13 16264.9 1008.72   2
   0  -4 -13 17891.4 1020.83   3
   0  -4 -14-300.126 452.173  14
   0   4 -14 124.764 314.549  14
   0   4  14 262.053 330.334  12
   0   4 -14 143.908 362.805  23
   0  -4 -14 259.084 236.607   3
   0  -4 -14 155.577 156.935  16
   0   4 -14 217.744 185.140  16
   0   4 -14-29.0214 172.738  15
   0  -4 -14 140.250 186.055  15
   0  -4 -15 43219.9 1923.49  16
   0   4 -15 37805.8 1888.23  16
   0  -4 -15 41877.5 1978.94   3
   0  -4 -15 38653.2 1930.09  15
   0   4 -15 42016.8 1895.86  15
   0  -4 -16 1003.19 266.717   3
   0   4 -16 1205.26 235.006  16
   0  -4 -16 804.949 220.734  15
   0  -4 -16 1129.24 216.835  16
   0   4 -16 1255.08 234.764  15
   0   4 -17 15785.3 847.714  13
   0   4 -17 15606.4 842.791  15
   0  -4 -17 16064.9 887.073  15
   0   4 -17 16282.7 864.563  16
   0  -4  17 14515.5 792.725  24
   0  -4 -17 17455.9 916.592   3
   0   4 -17 15255.6 845.611   3
   0   4 -18 458.576 133.147  16
   0  -4 -18 389.357 162.688   3
   0   4 -18 333.800 135.534   3
   0   4 -18 208.598 112.026  13
   0   4 -19 518.555 103.009   3
   0  -4 -19 307.931 113.133   3
   0  -5   0 155.810 197.949  19
   0  -5   0-38.2056 170.750  20
   0  -5  -1 259.902 215.907  19
   0  -5   1 75.7024 180.350  20
   0  -5   1-53.2484 215.274  19
   0   5   2 59581.9 2419.88  12
   0  -5   2 64385.0 2778.02  20
   0   5   3 15506.6 829.529  12
   0  -5   3 16935.9 846.146  12
   0  -5   3 17170.9 1013.62  20
   0  -5  -3 15997.0 831.058  14
   0   5  -3 15655.6 818.315  14
   0  -5  -4 17143.0 965.627  14
   0   5  -4 18027.6 975.313  14
   0  -5  -5 613.728 156.131  21
   0  -5  -5 611.780 237.611  14
   0   5  -5 944.689 233.766  14
   0   5  -6 29003.2 1580.89  14
   0  -5  -6 28603.8 1601.56  14
   0  -5  -7 48063.0 2029.17  15
   0  -5  -7 47237.8 2469.63  14
   0   5  -7 47297.3 2414.39  14
   0  -5  -8 16361.4 1243.62  14
   0   5  -8 13800.4 1100.43  14
   0  -5  -8 15324.2 753.613  16
   0   5  -8 15613.4 794.215  16
   0   5  -8 14228.2 745.079  15
   0  -5  -8 14427.6 771.320  15
   0  -5  -9 35735.6 1585.49  15
   0   5  -9 34621.9 1544.19  15
   0   5  -9 36260.6 2091.86  14
   0  -5  -9 35151.5 2184.80  14
   0  -5   9 32881.3 1544.85   5
   0  -5  -9 34268.0 1682.84   6
   0   5  -9 33952.9 1574.44  16
   0  -5  -9 34594.4 1539.73  16
   0   5 -10 1259.97 247.432   2
   0  -5 -10 1563.98 270.308   2
   0   5 -10 1378.95 223.794  16
   0  -5 -10 1636.59 219.158  16
   0   5 -10 1410.40 214.543  15
   0  -5 -10 1911.32 262.269  15
   0  -5 -10 2135.75 551.198  14
   0   5 -10 860.299 342.861  14
   0  -5 -10 1679.27 336.790   6
   0  -5 -10 1712.03 281.888   3
   0  -5  10 1390.17 201.744   5
   0   5 -10 1326.05 490.721  23
   0   5 -11 17051.5 1607.70  23
   0  -5  11 14286.8 1318.67  12
   0  -5  11 13718.9 785.790   5
   0  -5 -11 15015.1 860.431  15
   0   5 -11 14147.9 809.353  15
   0  -5 -11 15447.8 975.260   6
   0  -5 -11 15659.5 825.770  16
   0   5 -11 14533.1 833.211  16
   0  -5 -11 15152.3 899.335   3
   0  -5 -11 13767.9 874.818   2
   0   5 -11 14237.4 874.641   2
   0   5 -11 13510.9 1301.87  14
   0  -5 -11 18591.9 1620.02  14
   0   5 -12 543.519 202.322   2
   0  -5 -12 375.883 195.614   2
   0   5 -12 366.313 167.544  15
   0  -5 -12 247.745 189.206  15
   0  -5 -12 259.509 138.040  16
   0   5 -12 309.716 169.972  16
   0   5 -12-109.053 294.069  14
   0  -5 -12-129.418 348.925  14
   0   5  12 229.928 309.990  12
   0  -5  12 107.447 250.975  12
   0  -5 -12 367.554 211.427   3
   0  -5  12 230.614 137.593   5
   0   5 -12 138.745 323.978  23
   0   5 -13 27641.3 1495.79  16
   0  -5 -13 32480.4 1511.46  16
   0  -5 -13 31399.7 1556.78  15
   0   5 -13 31831.4 1507.41  15
   0  -5 -13 31124.7 2450.49  14
   0   5 -13 29223.1 2218.98  14
   0  -5  13 30278.8 2201.17  12
   0   5  13 30112.8 2279.87  12
   0  -5 -13 32475.5 1592.50   3
   0  -5  13 32065.0 1462.28   5
   0   5 -13 32008.5 2447.30  23
   0   5 -14 1387.26 495.667  23
   0   5 -14 1209.53 234.111  16
   0  -5 -14 540.125 179.446  16
   0  -5 -14 758.529 235.350  15
   0   5 -14 971.319 214.079  15
   0  -5  14 840.645 167.559   5
   0  -5 -14 899.638 267.829   3
   0   5 -15 4275.25 404.120  16
   0  -5 -15 4102.98 375.869  16
   0   5 -15 4137.45 388.204  15
   0  -5 -15 4306.30 420.452  15
   0  -5 -15 4303.84 446.376   3
   0   5 -16 341.169 165.584   3
   0  -5 -16 660.538 221.659   3
   0  -5  16 615.876 154.078  24
   0   5 -16 563.005 182.105  16
   0  -5 -16 665.946 199.010  15
   0   5 -16 559.201 173.301  15
   0   5 -17 876.109 175.169   3
   0  -5 -17 936.138 214.006   3
   0   5 -17 878.769 186.621  16
   0  -5  17 772.207 144.554  24
   0   5 -17 798.093 167.567  13
   0   5 -18 2536.08 240.672  16
   0   5 -18 2585.10 220.627   3
   0  -5 -18 2336.71 249.273   3
   0  -5 -19 2527.66 194.997   3
   0  -6   0 530.349 310.127  19
   0  -6   1 29100.5 1722.29  19
   0  -6   1 24432.0 1442.99  20
   0  -6  -1 25374.0 1610.89  19
   0  -6   2 14363.2 993.185  20
   0  -6   2 15960.6 1200.26  19
   0  -6  -3 31647.2 1452.49  24
   0  -6   3 33195.9 1477.36  24
   0  -6   3 32959.6 1732.35  20
   0  -6  -4 18477.2 905.061  21
   0  -6   4 17974.9 958.810  12
   0  -6   4 17767.0 908.585  24
   0  -6  -4 18076.7 903.323  24
   0  -6   4 17260.1 1121.50  20
   0  -6  -5 88318.0 3738.27  21
   0   6   5 92050.6 3914.85  12
   0  -6   5 98227.2 3933.25  12
   0  -6  -5 86469.2 3885.10  14
   0  -6   5 88877.0 4007.86  20
   0   6  -6 573.293 223.562  14
   0  -6  -6 413.121 219.923  14
   0  -6   6 857.006 232.612  12
   0   6   6 594.857 223.533  12
   0   6  -7 19530.1 937.343  16
   0  -6   7 19514.9 1261.55  12
   0  -6  -7 17982.8 1267.22  14
   0   6  -7 19263.6 1262.76  14
   0  -6  -8 5321.73 394.885  15
   0  -6  -8 5410.36 692.078  14
   0   6  -8 5557.56 664.390  14
   0   6  -8 6163.41 418.910  16
   0  -6   8 5969.53 418.623   5
   0   6   8 5633.39 674.644  12
   0  -6   8 7218.79 727.934  12
   0  -6  -8 6014.83 526.928   6
   0   6  -9 18077.9 920.601  16
   0  -6  -9 18340.5 912.771  15
   0   6  -9 18885.4 1386.41  14
   0  -6  -9 18011.9 1453.84  14
   0  -6   9 16760.5 904.540   5
   0  -6  -9 18447.7 975.467   3
   0   6   9 18422.9 1390.14  12
   0  -6   9 17280.3 1311.18  12
   0  -6  -9 16241.9 941.166  11
   0   6 -10 668.704 166.773  16
   0  -6 -10 797.390 193.235  15
   0  -6 -10 866.897 368.317  14
   0  -6  10 1013.55 323.286  12
   0   6  10 982.747 331.033  12
   0  -6  10 650.300 168.257   5
   0  -6 -10 837.894 206.327   3
   0   6 -10 873.765 377.282  23
   0   6 -11 75123.9 4261.54  23
   0  -6  11 79297.1 3942.92  12
   0   6 -11 73203.4 3218.61  16
   0  -6 -11 74586.9 3219.72  15
   0  -6 -11 69328.9 4004.66  14
   0  -6 -11 79764.6 3415.27   6
   0  -6  11 75268.1 3205.48   5
   0  -6 -11 78485.8 3289.21   3
   0  -6  12 833.213 184.130   5
   0  -6 -12 481.318 215.520   3
   0  -6 -12 623.963 196.520  15
   0   6 -12 547.621 174.910  16
   0   6 -12 760.505 191.878  15
   0   6 -12 689.401 416.221  23
   0  -6  13 525.477 153.532   5
   0  -6 -13 452.505 202.602   3
   0   6 -13 828.943 395.253  23
   0   6 -13 129.869 159.299  15
   0  -6 -13 587.840 188.568  15
   0   6 -13 391.602 173.488  16
   0  -6 -14 4739.99 425.617  15
   0  -6 -14 4398.11 436.454   3
   0   6 -14 3512.43 367.467  16
   0  -6  14 4093.73 351.506   5
   0  -6 -15 7343.35 556.268  15
   0   6 -15 7802.00 552.978  16
   0  -6  15 8298.39 555.442  24
   0  -6  15 8118.28 497.523   5
   0  -6 -15 7684.81 578.966   3
   0   6 -16 3140.22 323.009  16
   0  -6  16 3818.81 328.211  24
   0  -6 -16 4364.09 385.878   3
   0   6 -16 3726.51 333.109   3
   0   6 -17 20825.5 1015.38  16
   0   6 -17 21310.1 1038.58  13
   0   6 -17 21145.0 979.064   3
   0  -6 -17 21599.1 1037.07   3
   0  -7   0 82.0687 259.350  19
   0  -7   0 19.7125 124.590  21
   0  -7   0-21.1422 124.181  24
   0  -7  -1 4028.92 344.917  24
   0  -7   1 4200.94 664.504  19
   0  -7  -1 4063.59 639.355  19
   0  -7  -1 4027.40 324.071  17
   0  -7   1 4006.84 339.067  21
   0  -7  -1 4298.89 343.638  21
   0  -7  -2 16717.9 870.531  24
   0  -7   2 18135.6 1398.36  19
   0  -7   2 18105.1 1166.03  20
   0  -7  -2 16626.4 837.051  17
   0  -7   2 16127.2 867.444  21
   0  -7  -2 16862.1 865.821  21
   0  -7  -3 27545.6 1352.97  24
   0  -7   3 30082.7 1385.30  24
   0  -7   3 28127.7 1903.03  19
   0  -7   3 28187.1 1637.11  20
   0  -7  -3 29595.7 1319.43  17
   0  -7  -3 29915.7 1364.73  21
   0  -7   4-50.8318 181.223  20
   0  -7  -4 44.4209 119.715  21
   0  -7   4-69.7989 151.982  24
   0  -7  -4 44.6283 127.570  24
   0  -7  -4-16.8174 101.346  17
   0  -7   5 508.209 205.657  20
   0  -7  -5 142.688 126.511  21
   0  -7   5 499.021 158.770  24
   0  -7  -5 132.307 106.124  17
   0  -7   6 5839.53 444.883  24
   0  -7  -7 103090. 4327.03  11
   0  -7   7 102600. 4312.44  24
   0  -7   7 105528. 4272.62   5
   0  -7  -7 104285. 4392.55   6
   0  -7  -8 12070.0 839.505   6
   0  -7   8 12381.6 716.608   5
   0   7  -8 13226.1 702.758  16
   0  -7  -8 11637.9 765.339  11
   0  -7   8 13473.3 769.257  24
   0  -7  -8 12954.4 755.525   3
   0  -7  -9 25970.2 1373.85   6
   0   7  -9 24096.9 1188.59  16
   0  -7   9 25778.8 1226.40   5
   0  -7  -9 23438.0 1250.56  11
   0  -7  -9 25188.6 1255.50   3
   0  -7 -10 28199.7 1468.58   6
   0  -7  10 27138.6 1290.06   5
   0  -7 -10 27857.8 1332.83   3
   0  -7 -10 23547.3 1278.25  11
   0   7 -10 25038.2 1257.53  16
   0  -7  11 8432.89 566.769   5
   0   7 -11 7544.66 548.125  16
   0   7 -11 8592.68 1125.93  23
   0  -7  11 9188.25 631.358  24
   0  -7 -11 8890.11 622.445   3
   0  -7  12-123.989 159.051  24
   0  -7 -12 118.980 165.259   3
   0  -7  12 102.196 135.541   5
   0   7 -12-52.0878 128.944  16
   0  -7  13 57810.8 2487.05   5
   0  -7  13 60192.9 2563.10  24
   0   7 -13 54986.3 2493.45  16
   0  -7 -13 55746.0 2527.78   3
   0  -7  14 2889.25 292.514   5
   0  -7  14 2165.25 294.058  24
   0  -7 -14 2509.57 314.053   3
   0   7 -14 2148.94 278.050  16
   0  -7  15 16715.6 822.868   5
   0  -7 -15 15993.4 869.248   3
   0   7 -15 15097.0 842.394  16
   0  -7  15 15844.7 863.299  24
   0  -7  16 1654.54 202.741  24
   0   7 -16 1312.86 188.001  16
   0  -7  16 1225.33 157.955   5
   0  -7 -16 1340.44 208.244   3
   0   7 -17 4404.54 335.067  13
   0  -8   0 23619.9 1153.50  21
   0  -8   0 21657.8 1109.76  17
   0  -8   0 22876.6 1732.32  19
   0  -8   0 24182.2 1176.98  24
   0  -8  -1 1275.93 207.507  17
   0  -8   1 1529.34 478.582  19
   0  -8  -1 1484.48 492.570  19
   0  -8  -1 1216.10 205.592  21
   0  -8   1 1416.17 220.395  21
   0  -8  -1 1280.48 221.136  24
   0  -8   1 1274.31 236.567  24
   0  -8  -2 3028.76 316.612  21
   0  -8   2 2972.70 311.258  21
   0  -8  -2 2601.90 284.225  17
   0  -8   2 3105.16 625.520  19
   0  -8  -2 2703.69 317.343  24
   0  -8   3 12066.5 711.799  21
   0  -8  -3 11862.7 704.601  21
   0  -8  -3 11300.7 703.484  24
   0  -8  -3 12481.4 681.547  17
   0  -8   3 11969.8 1212.85  19
   0  -8   3 10982.8 931.884  20
   0  -8   4 21562.4 1093.19  21
   0  -8  -4 20934.4 1090.11  21
   0  -8  -4 21700.0 1100.83  24
   0  -8   4 21165.0 1100.80  24
   0  -8  -4 20467.6 1082.43  11
   0  -8   4 20810.1 1677.20  19
   0  -8   4 18837.7 1305.74  20
   0  -8  -4 21795.5 1043.02  17
   0  -8  -5 20443.1 1042.67   8
   0  -8   5 19084.8 1012.83   5
   0  -8  -5 20573.9 1069.87  11
   0  -8  -5 20263.8 994.713  17
   0  -8   5 21001.5 1085.34  24
   0  -8  -5 19896.5 1064.60  21
   0  -8   6 80608.8 3444.87  24
   0  -8  -6 79474.7 3400.87  10
   0  -8  -6 80879.7 3444.57  11
   0  -8  -6 80451.4 3490.23   6
   0  -8  -6 78777.7 3394.30   8
   0  -8  -6 83990.9 3383.02   9
   0  -8   7 14040.2 764.246   5
   0  -8   7 13124.0 791.190  24
   0  -8  -7 12356.9 789.445  11
   0  -8  -7 12322.7 753.154  10
   0  -8  -7 13453.6 863.969   6
   0  -8  -7 13210.7 727.650   9
   0  -8  -7 12071.2 738.477   8
   0  -8  -8 3056.12 340.981  10
   0  -8  -8 3280.48 392.675  11
   0  -8   8 3036.62 344.966  24
   0  -8  -8 3279.35 442.126   6
   0  -8   8 3073.63 319.795   5
   0  -8  -8 3046.67 318.465   8
   0  -8   9 18944.6 1001.71   5
   0  -8   9 17932.5 1030.66  24
   0  -8  -9 18666.7 1046.36  11
   0  -8  -9 18305.9 999.100   3
   0  -8  -9 20636.2 1178.07   6
   0  -8 -10 53754.4 2391.24   6
   0  -8  10 47650.4 2162.64   5
   0  -8  10 47161.1 2212.44  24
   0  -8 -10 50613.7 2202.00  11
   0  -8  10 45812.7 2086.61  17
   0  -8 -10 47833.0 2166.96   3
   0  -8 -11 33533.9 1593.59  11
   0   8 -11 32865.2 2477.43  23
   0  -8  11 35324.5 1676.79  24
   0  -8  11 33951.4 1611.83   5
   0  -8 -11 33922.3 1616.72   3
   0  -8  12 3214.71 366.082  24
   0  -8  12 3640.35 347.136   5
   0   8 -12 3044.61 315.210  16
   0  -8 -12 2633.42 317.118   3
   0   8 -13 69.7143 127.197  16
   0  -8  13 24.1628 138.139   5
   0  -8 -13-98.2342 151.651   3
   0  -8  13 144.337 148.124  24
   0  -8  14 105.937 119.433   5
   0  -8 -14-65.0287 138.549   3
   0  -8  14-25.5258 130.976  24
   0  -8  15 25773.5 1228.59  24
   0  -8  15 25771.3 1189.60   5
   0  -8  16 1099.39 159.748  24
   0  -8  16 978.766 132.221   5
   0  -9   0-90.4917 165.104  24
   0  -9   0 24.3823 155.846  11
   0  -9   0 22.9936 138.564   9
   0  -9   0-23.2791 145.450   8
   0  -9   0 237.459 339.384  19
   0  -9   0-27.2169 134.752  21
   0  -9   0 243.208 160.551  17
   0  -9  -1 7807.11 548.634  17
   0  -9  -1 8293.50 580.814  21
   0  -9   1 8505.63 591.539  21
   0  -9   1 8977.96 624.260  24
   0  -9  -1 9475.86 626.277  24
   0  -9   1 7503.16 553.529  11
   0  -9  -1 8339.74 575.967  11
   0  -9  -1 8370.86 560.250   8
   0  -9   1 8809.29 554.775   9
   0  -9   1 8190.29 553.851   8
   0  -9   1 9829.78 1165.19  19
   0  -9  -2 112245. 4697.00  17
   0  -9   2 111960. 4690.11  17
   0  -9   2 111652. 4739.07  21
   0  -9  -2 113686. 4738.21  21
   0  -9   2 115087. 4707.16   5
   0  -9  -2 110243. 4749.09  24
   0  -9   2 119102. 4694.22  11
   0  -9  -2 113722. 4715.87  11
   0  -9  -2 115184. 4699.75   9
   0  -9   2 115947. 4685.76   8
   0  -9   2 115161. 4671.20   9
   0  -9   2 117465. 5740.48  19
   0  -9  -3 16674.3 913.326  17
   0  -9  -3 16799.5 950.302  21
   0  -9   3 16838.9 949.928  21
   0  -9   3 17911.2 932.772   5
   0  -9  -3 16839.2 965.638  24
   0  -9  -3 15914.7 930.593  11
   0  -9   3 17187.6 905.303  11
   0  -9   3 16020.6 1562.90  19
   0  -9  -3 17345.2 926.266   9
   0  -9   3 17998.2 900.041   9
   0  -9   3 17690.9 912.518   8
   0  -9  -3 16186.8 911.575   8
   0  -9   4 56811.1 3245.20  19
   0  -9  -4 52354.9 2256.76  17
   0  -9  -4 45931.9 2276.14   6
   0  -9   4 52428.7 2282.30   5
   0  -9   4 54524.8 2356.20  24
   0  -9   4 51309.6 2311.02  21
   0  -9  -4 49505.2 2309.36  21
   0  -9   4 52956.5 2251.58   8
   0  -9   4 51871.8 2230.82   9
   0  -9  -4 53918.9 2286.81   8
   0  -9  -4 47910.4 2257.30   9
   0  -9   5 2853.01 292.159   9
   0  -9  -5 3299.20 346.894   8
   0  -9  -5 2704.70 320.775   9
   0  -9   5 2516.66 306.235   5
   0  -9  -5 2674.10 366.577   6
   0  -9   5 2761.48 340.826  24
   0  -9  -5 2875.29 364.748  11
   0  -9   5 2683.76 321.269  21
   0  -9   5 3201.78 702.245  19
   0  -9  -5 2394.60 328.584  21
   0  -9  -5 2722.76 300.112  17
   0  -9   6 4772.49 422.646  21
   0  -9   6 4314.39 386.845   5
   0  -9  -6 3852.07 458.000   6
   0  -9  -6 3340.36 402.844  11
   0  -9   6 3972.42 773.690  19
   0  -9   6 4692.33 368.698   9
   0  -9  -6 3491.34 369.247   8
   0  -9  -6 3795.10 372.200   9
   0  -9   6 4621.48 428.302  24
   0  -9   7 52665.4 2358.08  17
   0  -9  -7 55098.0 2522.32   6
   0  -9   7 53095.3 2446.45  24
   0  -9  -7 54688.1 2450.24  11
   0  -9  -7 52681.9 2378.07   8
   0  -9  -7 55946.5 2378.76   9
   0  -9   7 58313.8 3358.69  19
   0  -9   8 82.9142 139.436   5
   0  -9  -8-81.1765 256.579   6
   0  -9   8 192.184 172.716  24
   0  -9  -8 254.770 240.898  11
   0  -9  -8 170.865 149.005   8
   0  -9  -8 226.328 154.085   9
   0  -9   8 47.5509 134.114  17
   0  -9   9 54903.4 2442.29   5
   0  -9   9 52751.7 2478.46  24
   0  -9  -9 58175.7 2498.19  11
   0  -9   9 53243.0 2386.04  17
   0  -9  -9 57692.3 2620.03   6
   0  -9  10 8485.63 570.754   5
   0  -9  10 8481.26 605.673  24
   0  -9 -10 7413.40 583.869  11
   0  -9  10 6779.37 490.915  17
   0  -9 -10 7763.77 695.055   6
   0  -9  11 7389.94 543.815   5
   0  -9 -11 6847.80 531.910  11
   0  -9  11 8057.35 579.486  24
   0  -9  12 102.029 147.867   5
   0  -9  12 59.3456 144.197  24
   0  -9  13 47872.7 2142.06  24
   0  -9  13 47308.5 2098.23   5
   0  -9  14 17125.5 887.257  24
   0  -9  14 16034.3 844.483   5
   0  -9  15 3957.83 314.070  24
   0  -9  15 3847.18 293.964   5
   0  -9  16 1222.69 129.419   5
   0 -10   0 54317.2 2534.28  21
   0 -10   0 56001.5 2511.44   5
   0 -10   0 58337.8 2516.74  11
   0 -10   0 58461.9 2501.15   9
   0 -10   0 58224.6 2502.14   8
   0 -10   0 54343.7 2503.94  17
   0 -10   0 59226.2 2604.00  24
   0 -10  -1 196.243 162.539  17
   0 -10   1 113.491 126.873   5
   0 -10   1 139.129 196.113  24
   0 -10  -1-34.4125 157.308  24
   0 -10  -1 305.150 197.846  11
   0 -10   1 130.766 181.466  11
   0 -10   1 125.143 158.245   9
   0 -10   1-102.285 150.256   8
   0 -10  -1 51.9194 169.628   8
   0 -10  -1 62.1222 162.158  21
   0 -10   1 136.976 291.868  19
   0 -10   1 396.129 171.820  21
   0 -10  -2 37310.2 1804.72  17
   0 -10   2 38641.0 1801.77  17
   0 -10  -2 38962.5 1852.75  21
   0 -10   2 39507.4 1842.22  21
   0 -10   2 38757.2 1822.23   5
   0 -10   2 40296.6 1797.54  11
   0 -10  -2 37288.6 1804.70  11
   0 -10   2 40736.5 1798.27   8
   0 -10   2 37569.7 1766.54   9
   0 -10  -2 38851.9 1805.93   9
   0 -10   2 35452.3 2657.27  19
   0 -10  -2 40036.8 1884.53  24
   0 -10  -3 787.684 218.989  17
   0 -10   3 901.395 230.092  17
   0 -10   3 1291.27 245.582   5
   0 -10  -3 890.504 228.856  24
   0 -10  -3 730.373 245.247  11
   0 -10   3 734.703 215.521  11
   0 -10   3 1233.83 490.037  19
   0 -10   3 829.766 212.097  21
   0 -10  -3 709.982 226.645  21
   0 -10   3 1062.14 216.222   9
   0 -10   3 1188.51 239.933   8
   0 -10  -3 866.955 225.742   9
   0 -10  -3 1051.23 246.213   8
   0 -10   4 33921.8 2601.46  19
   0 -10   4 39163.9 1800.37  17
   0 -10  -4 39246.7 1805.89  17
   0 -10  -4 39145.2 1831.07   6
   0 -10   4 38003.4 1813.21   5
   0 -10   4 40836.3 1854.81  21
   0 -10  -4 37066.6 1858.80  21
   0 -10   4 39379.9 1772.51   9
   0 -10  -4 37981.5 1813.44   9
   0 -10  -4 39584.2 1814.72   8
   0 -10   5 59081.0 3685.97  19
   0 -10  -5 64603.0 2734.57  17
   0 -10   5 60722.2 2724.13  17
   0 -10  -5 60722.4 2781.45   6
   0 -10   5 62329.2 2752.01   5
   0 -10   5 63929.6 2823.69  24
   0 -10  -5 60345.3 2768.34  11
   0 -10   5 65908.1 2790.39  21
   0 -10  -5 64030.2 2752.51   8
   0 -10   5 64222.5 2700.88   9
   0 -10  -5 61827.9 2747.43   9
   0 -10   6 126117. 6096.79  19
   0 -10   6 114220. 4881.03  17
   0 -10  -6 118891. 4989.73   6
   0 -10   6 114970. 4908.43   5
   0 -10   6 114528. 4964.43  24
   0 -10  -6 120248. 4957.05  11
   0 -10   6 116579. 4926.52  21
   0 -10   6 124486. 4856.47   9
   0 -10  -6 118105. 4905.62   9
   0 -10  -6 121383. 4912.77   8
   0 -10  -7 217.060 171.566   8
   0 -10  -7 159.839 175.937   9
   0 -10  -7-76.0010 231.902   6
   0 -10  -7-32.1166 220.732  11
   0 -10   7 181.480 152.368  17
   0 -10   7 234.762 169.173  24
   0 -10   7 402.390 383.442  19
   0 -10   7 91.2714 145.037  21
   0 -10   8 11838.3 1356.16  19
   0 -10   8 13501.7 766.374  17
   0 -10  -8 13706.5 916.266   6
   0 -10   8 13724.4 833.727  24
   0 -10  -8 13085.9 829.614  11
   0 -10   8 13484.6 801.327  21
   0 -10  -8 11956.5 741.964   9
   0 -10  -8 12035.8 756.873   8
   0 -10   9 37789.0 1683.45  17
   0 -10  -9 36338.1 1854.40   6
   0 -10   9 36723.4 1729.54   5
   0 -10   9 35031.9 1751.98  24
   0 -10  -9 37315.6 1752.41  11
   0 -10   9 32839.3 2492.43  19
   0 -10   9 35373.9 1717.76  21
   0 -10  10 12971.4 785.250   5
   0 -10  10 12648.4 814.165  24
   0 -10 -10 13600.3 804.436  11
   0 -10  10 13392.2 738.012  17
   0 -10  10 12663.7 779.246  21
   0 -10 -11 20620.9 1042.83  11
   0 -10  11 18776.8 1038.64  21
   0 -10  11 21010.4 1067.15   5
   0 -10  11 20212.5 1093.87  24
   0 -10  12 17895.8 960.762  21
   0 -10  12 19335.5 1012.81  24
   0 -10  12 18966.4 979.623   5
   0 -10  13 41.4774 121.856   5
   0 -10  13 140.348 135.612  24
   0 -10  14 6943.04 451.910  24
   0 -10  14 6809.87 434.938   5
   0 -10  15 15105.8 718.990   5
   0 -11   0-30.2550 186.826  17
   0 -11   0-29.6982 138.630   5
   0 -11   0 38.1171 188.720  24
   0 -11   0 201.127 187.689  11
   0 -11   0 27.8594 176.082   9
   0 -11   0 83.1245 177.105   8
   0 -11   0-32.7446 181.927  21
   0 -11   1 5067.41 474.193  21
   0 -11  -1 5186.94 485.951  21
   0 -11   1 4928.55 457.461   5
   0 -11  -1 5127.54 506.489  24
   0 -11   1 4592.75 502.316  24
   0 -11   1 5635.88 473.146  11
   0 -11  -1 4960.01 461.459  11
   0 -11  -1 4899.48 448.152   8
   0 -11   1 5379.80 464.791   9
   0 -11   1 5687.69 472.378   8
   0 -11  -1 5814.64 490.558  17
   0 -11  -2 92359.4 4034.12  17
   0 -11   2 97304.9 4063.29  21
   0 -11  -2 91484.5 4068.41  21
   0 -11   2 96802.6 4054.97   5
   0 -11  -2 98856.8 4049.09  11
   0 -11   2 96814.7 4006.14  11
   0 -11   2 97130.0 4011.80   8
   0 -11   2 92875.3 3990.49   9
   0 -11   2 96446.6 5207.97  19
   0 -11  -2 93600.5 4118.63  24
   0 -11   2 96100.3 4126.35  24
   0 -11   3 717.295 200.555   5
   0 -11  -3 708.608 233.369   8
   0 -11   3 676.495 210.059   9
   0 -11  -3 571.194 221.127   9
   0 -11  -3 826.530 256.898  11
   0 -11   3 309.975 204.157  11
   0 -11   3 146.142 369.073  19
   0 -11   3 529.136 184.146  21
   0 -11  -3 480.731 202.890  21
   0 -11  -3 607.146 205.718  17
   0 -11   3 629.218 229.068  17
   0 -11  -4 35655.9 1675.87  17
   0 -11   4 34430.6 1657.09  17
   0 -11   4 34101.4 1668.95  21
   0 -11   4 36291.0 1697.61   5
   0 -11  -4 33782.4 1677.55  11
   0 -11   4 38885.7 2683.18  19
   0 -11  -4 34271.1 1719.21  21
   0 -11  -4 33715.2 1670.39   9
   0 -11  -4 35517.6 1669.88   8
   0 -11   4 33984.8 1620.57   9
   0 -11   5 2685.94 695.059  19
   0 -11   5 3277.55 346.975  17
   0 -11   5 2510.81 331.850   5
   0 -11  -5 2204.29 338.158   6
   0 -11   5 3160.68 369.042  24
   0 -11   5 3181.22 351.982  21
   0 -11   5 2488.99 306.741   9
   0 -11  -5 2633.58 342.094   8
   0 -11  -5 2911.72 369.682   9
   0 -11   6 5123.24 947.466  19
   0 -11   6 7891.42 555.936  17
   0 -11  -6 7872.12 615.266   6
   0 -11   6 6777.20 553.593   5
   0 -11   6 6661.47 582.826  24
   0 -11  -6 7999.41 603.802  11
   0 -11   6 7353.95 553.446  21
   0 -11  -6 7691.11 563.628   8
   0 -11   6 6734.65 501.553   9
   0 -11  -6 7798.50 572.060   9
   0 -11   7 7292.04 1105.08  19
   0 -11   7 8710.85 575.221  17
   0 -11  -7 7715.31 641.923   6
   0 -11   7 8253.73 597.833   5
   0 -11  -7 7535.12 607.279  11
   0 -11   7 8343.42 584.570  21
   0 -11  -7 7346.62 568.596   9
   0 -11   7 8197.81 625.549  24
   0 -11   8 61654.4 2783.74  24
   0 -11  -8 63434.4 2764.25  11
   0 -11   8 62794.1 2725.60  21
   0 -11  -8 60007.0 2683.10   9
   0 -11   8 64551.2 2718.74  17
   0 -11   9 11018.2 678.750  21
   0 -11  -9 10049.4 688.187  11
   0 -11   9 11025.7 658.913  17
   0 -11   9 10427.1 707.698  24
   0 -11  10 13379.5 757.861   5
   0 -11  10 11648.6 707.032  21
   0 -11 -10 12502.0 744.961  11
   0 -11  10 12691.2 699.815  17
   0 -11  10 11711.5 751.362  24
   0 -11  11 7112.21 507.715  24
   0 -11  11 7090.25 495.049   5
   0 -11  12 1023.02 179.754  24
   0 -11  12 549.110 172.199   5
   0 -11  13 7891.11 487.787   5
   0 -11  13 8282.15 506.286  24
   0 -11  14 4959.28 326.857   5
   0 -11  15 62.7167 50.7201   5
   0 -12   0 137345. 5699.36  24
   0 -12   0 137435. 5573.46  11
   0 -12   0 128305. 5550.35   5
   0 -12   0 140875. 5610.43  17
   0 -12   0 134080. 5602.62  21
   0 -12   0 135185. 5569.82   9
   0 -12  -1 222.178 193.713  17
   0 -12   1 30.6895 194.035  17
   0 -12   1 61.5261 140.668   5
   0 -12   1 84.3504 187.603   9
   0 -12  -1 85.8110 190.849   8
   0 -12   1 169.135 191.882  11
   0 -12  -1 149.361 211.149  11
   0 -12  -1 198.007 199.731  24
   0 -12   1-39.0517 210.551  24
   0 -12  -1 196.413 156.040  21
   0 -12   1 219.307 136.894  21
   0 -12   2 16948.9 1035.85  24
   0 -12  -2 14913.2 1002.66  24
   0 -12   2 17328.2 979.321   5
   0 -12  -2 17046.5 977.138  17
   0 -12   2 16821.5 964.255  21
   0 -12  -2 15278.6 965.230  21
   0 -12   2 16475.1 934.471   9
   0 -12   2 18485.9 957.037  11
   0 -12  -2 17314.5 970.966  11
   0 -12  -3 8567.03 621.434  11
   0 -12   3 7780.57 603.574   5
   0 -12   3 9065.33 615.888  17
   0 -12  -3 7192.19 589.487  17
   0 -12   3 8148.62 592.421  21
   0 -12  -3 8543.57 603.436   8
   0 -12   3 8402.07 585.454   9
   0 -12  -3 8687.92 626.253   9
   0 -12  -3 8390.38 631.164  21
   0 -12  -4 15042.3 892.230  11
   0 -12   4 14384.7 877.604   5
   0 -12   4 13862.6 840.337  21
   0 -12  -4 14498.1 870.927  17
   0 -12   4 16005.9 886.751  17
   0 -12  -4 14794.2 886.542   9
   0 -12   4 14417.4 836.199   9
   0 -12  -4 16035.8 883.790   8
   0 -12   5 1426.65 265.828   5
   0 -12  -5 995.391 251.411   9
   0 -12   5 1644.21 261.761   9
   0 -12   5 1381.97 232.893  21
   0 -12   5 1583.15 269.379  17
   0 -12   6 37166.9 1832.51  24
   0 -12  -6 37986.1 1793.78  11
   0 -12   6 39531.5 1803.91   5
   0 -12   6 36277.8 1740.38  21
   0 -12  -6 36577.0 1773.82   9
   0 -12   6 37895.3 1718.48   9
   0 -12   6 39601.6 1780.63  17
   0 -12   7 4322.80 431.241  24
   0 -12  -7 3986.74 427.298  11
   0 -12   7 4906.54 421.844   5
   0 -12   7 3927.56 359.859  21
   0 -12   7 4464.53 404.211  17
   0 -12  -7 4192.75 399.520   9
   0 -12  -8 5894.34 487.611  11
   0 -12   8 6208.06 505.554  24
   0 -12   8 5803.68 455.714  17
   0 -12   8 5973.01 479.898   5
   0 -12  -9 17408.4 938.959  11
   0 -12   9 15727.6 947.061  24
   0 -12   9 19081.7 926.206  17
   0 -12 -10 4293.45 386.544  11
   0 -12  10 5224.89 367.579  17
   0 -12  10 4341.64 390.570  24
   0 -12  11 6029.27 435.228  24
   0 -12  11 5301.50 408.287   5
   0 -12  12 13070.7 705.088  24
   0 -12  12 13340.9 696.344   5
   0 -12  13 1518.29 171.960   5
   0 -12  14 328.209 75.0074   5
   0 -13   0-27.7995 142.642  21
   0 -13   0 109.797 200.895  11
   0 -13   0-55.8472 217.782   9
   0 -13   0 30.1307 172.255  17
   0 -13   0 37.8630 176.739  24
   0 -13   1 504.296 230.699  17
   0 -13  -1 791.569 238.484  17
   0 -13   1 541.839 176.483   5
   0 -13  -1 368.600 156.780  21
   0 -13  -1 447.809 209.464  11
   0 -13   1 664.308 224.711  11
   0 -13   1 781.313 236.198  24
   0 -13  -1 609.210 236.165  24
   0 -13  -1 597.127 246.343   9
   0 -13   1 818.327 247.569   9
   0 -13   2 69743.8 3080.27   5
   0 -13  -2 72335.9 3113.91  17
   0 -13  -2 73687.4 3098.69  11
   0 -13   2 71749.2 3184.14  24
   0 -13   2 69964.6 3064.27   9
   0 -13   3 3893.46 382.205   5
   0 -13  -3 3352.97 384.117  17
   0 -13   3 3891.65 398.018  17
   0 -13  -3 3681.55 392.530  11
   0 -13   3 4387.88 443.918  24
   0 -13  -3 3384.37 399.603   9
   0 -13   3 4080.29 391.271   9
   0 -13   4 55292.4 2412.42  17
   0 -13   4 54468.3 2420.56   5
   0 -13  -4 52934.2 2406.53  11
   0 -13  -4 52930.6 2413.40   9
   0 -13   4 55030.5 2376.21   9
   0 -13   5 411.045 173.412   5
   0 -13  -5 109.790 188.789   9
   0 -13   5 67.3458 148.444   9
   0 -13   5 344.447 169.576  17
   0 -13   6 1419.28 238.074   5
   0 -13   6 1438.11 240.196  17
   0 -13   6 1511.42 257.718  24
   0 -13   6 1572.30 227.858   9
   0 -13  -6 1580.41 265.744   9
   0 -13   7 4339.48 383.344   5
   0 -13   7 3890.16 361.410  17
   0 -13  -7 3988.90 383.241  11
   0 -13   7 4177.63 391.379  24
   0 -13  -7 3882.73 363.952   9
   0 -13  -8 21147.2 1063.08  11
   0 -13   8 21494.6 1052.08  17
   0 -13   8 19971.9 1082.48  24
   0 -13   8 21762.1 1075.20   5
   0 -13  -9 800.319 192.539  11
   0 -13   9 399.719 152.665   5
   0 -13   9 535.244 162.670  24
   0 -13   9 459.769 143.387  17
   0 -13  10 14597.4 776.281  24
   0 -13  11-15.4589 95.4590   5
   0 -13  11 16.5672 89.2969  24
   0 -13  12 973.266 135.736   5
   0 -14   0 49603.8 2257.01   9
   0 -14   0 52902.2 2290.58  17
   0 -14   1 522.548 192.860  17
   0 -14  -1 914.232 221.821  17
   0 -14   1 773.875 216.524  24
   0 -14  -1 803.290 229.544   9
   0 -14   1 387.660 186.383   9
   0 -14  -2 10600.5 659.460  11
   0 -14   2 11440.6 724.741  24
   0 -14   2 11673.9 669.067   9
   0 -14   3 1182.51 206.464   5
   0 -14   3 1580.38 251.392  17
   0 -14  -3 1480.46 269.702  11
   0 -14   3 1346.06 250.934  24
   0 -14   3 1176.59 229.174   9
   0 -14  -3 1762.85 272.938   9
   0 -14   4 28789.8 1323.20  17
   0 -14   4 25808.7 1283.93   5
   0 -14  -4 26347.8 1301.73  11
   0 -14  -4 27587.6 1320.40   9
   0 -14   4 27263.4 1282.79   9
   0 -14   5 892.285 182.049   5
   0 -14  -5 1259.93 238.235  11
   0 -14   5 1078.19 206.206  17
   0 -14  -5 1219.17 230.477   9
   0 -14   5 1099.01 194.934   9
   0 -14   6 26043.1 1238.11   9
   0 -14   6 30323.2 1324.85  17
   0 -14   6 27845.0 1305.00   5
   0 -14   7 19.3037 111.923   5
   0 -14   7 112.432 115.422  24
   0 -14   7 112.830 120.236  17
   0 -14   8-52.3599 102.514   5
   0 -14   8 39.9994 107.798  24
   0 -14   8 16.0682 99.2212  17
   0 -14   9 424.310 120.431   5
   0 -14   9 514.315 125.710  24
   0 -14  10 3067.33 241.748   5
   0 -15   0 59.3242 149.570   9
   0 -15   1 1458.78 220.898  17
   0 -15   1 1408.14 224.731   9
   0 -15  -1 1055.23 216.336   9
   0 -15   2 34347.4 1591.22  17
   0 -15   2 36198.1 1580.64   9
   0 -15  -3 286.411 157.881   9
   0 -15   3 187.857 140.342   9
   0 -15   3 319.664 147.900  24
   0 -15   4 13299.9 697.120   9
   0 -15   4 14205.2 761.725  24
   0 -15   4 13893.6 734.214  17
   0 -15   5 296.003 129.017  17
   0 -15   6 3869.67 279.455   5
   0 -15   6 3916.68 305.700  17
   0 -15   7 46.8398 75.6955   5
   0 -15   8 9759.78 487.378   5
   1   0 -20 4501.03 279.975   3
   1   0 -19-17.0865 97.6903  16
   1   0 -19-53.5829 122.727  15
   1   0 -19-33.5611 120.720   3
   1   0 -18 1428.19 235.495  15
   1   0 -18 1217.54 213.329  16
   1   0 -18 1433.36 247.495   3
   1   0 -17 167.043 161.453  15
   1   0 -17 173.113 123.068  16
   1   0 -17 30.3893 196.464   3
   1   0 -16 16239.3 952.254  15
   1   0 -16 17048.7 1005.53   3
   1   0 -16 16149.2 963.109  16
  -1   0  15-155.056 361.890  12
   1   0 -15 34.3739 170.188  16
   1   0 -15 32.2777 194.514  15
   1   0 -15 155.087 224.715   3
   1   0 -15 137.010 319.773  14
   1   0 -14 20771.8 1938.02  14
   1   0 -14 24549.7 1299.13  15
  -1   0  14 22013.2 2083.18  12
   1   0 -14 27546.0 1405.16   3
   1   0 -14 24827.3 1321.94  16
   1   0 -13-126.653 400.251  14
   1   0 -13-61.7628 210.148  15
  -1   0  13 146.930 342.933  12
   1   0 -13-77.1334 232.424   3
   1   0 -13-98.9243 166.273  16
   1   0 -12 10999.5 1272.37  14
   1   0 -12 12916.1 785.100  15
  -1   0  12 12805.8 1405.19  12
   1   0 -12 12456.6 876.412   2
   1   0 -12 12985.0 804.983  16
   1   0 -11-53.0904 147.484  15
  -1   0  11-123.669 311.762  12
   1   0 -11-28.2197 152.106  16
   1   0 -11 531.131 404.860  14
   1   0 -11 219.182 190.647   2
   1   0 -10 70149.6 3606.11  14
   1   0 -10 66216.8 2869.76  15
   1   0  -9-255.087 343.729  14
   1   0  -9 65.9207 143.537  15
   1   0  -8 162716. 7034.56  23
   1   0  -8 168717. 6540.17  22
   1   0  -8 155950. 6521.95  15
   1   0  -8 168443. 7193.95  14
   1   0  -7-131.167 318.635  14
   1   0  -7 52.7817 207.358  23
   1   0  -6 15317.4 1099.77  14
   1   0  -6 15422.8 993.064  23
   1   0  -5-44.0156 233.511  14
   1   0  -5-33.7179 128.517  23
   1   0  -4 61069.3 2792.58  14
   1   0  -4 62416.5 2683.54  23
   1   0  -3-52.4164 181.798  14
   1   0  -3 51.7529 119.666  23
   1   0  -2 162308. 6415.34  23
   1   0  -2 165100. 6579.40  18
   1   0  -1 38.8356 109.468  18
   1   0   0 926.994 161.185  18
  -1   0   0 1087.50 98.2504  23
  -1   0  -1 13.2253 85.4670  23
   1   0   1-20.6150 107.586  18
  -1   0  -1 9.80417 69.9066  20
  -1   0  -2 79711.2 3323.35  23
  -1   0  -3-66.0702 229.158  14
  -1   0  -3-28.9413 172.219  23
  -1   0  -4 52984.1 2498.19  14
  -1   0  -4 51478.3 2484.66   1
  -1   0  -4 53284.2 2460.52  23
  -1   0  -5-50.9477 252.243  14
  -1   0  -5 108.333 206.445   1
  -1   0  -5-46.9614 200.110  23
  -1   0  -6 62120.7 3048.50  14
  -1   0  -6 56801.0 3062.00   1
  -1   0  -6 66086.6 3049.50  23
  -1   0  -7-138.611 280.171  23
  -1   0  -7 73.4557 129.775  15
  -1   0  -7-211.714 322.485  14
  -1   0  -7 166.330 306.906   1
  -1   0  -8 1393.54 409.287  23
  -1   0  -8 1341.75 230.394  15
  -1   0  -8 1374.39 497.787   1
  -1   0  -8 1466.43 475.133  14
  -1   0  -9 402.524 159.865  15
  -1   0  -9-112.878 340.269   1
  -1   0  -9 279.961 332.861  14
  -1   0 -10 130648. 5340.79  15
  -1   0 -10 130323. 6416.41   1
  -1   0 -10 127705. 6164.92  14
  -1   0 -11 29.2451 176.239  15
  -1   0 -11-34.0835 183.712   2
  -1   0 -11 140.969 402.956   1
  -1   0 -11 237.773 408.430  14
  -1   0 -12 120053. 4964.32  15
  -1   0 -12 113405. 5006.58   2
  -1   0 -12 122501. 6234.09   1
  -1   0 -12 120995. 4930.04  13
  -1   0 -12 119381. 5989.06  14
  -1   0 -13-33.9099 201.779  15
  -1   0 -13 350.150 256.831   2
  -1   0 -13-166.304 419.241   1
  -1   0 -13 427.721 429.588  14
  -1   0 -13-30.9970 167.076  13
  -1   0 -14 139.705 213.492  15
  -1   0 -14 522.313 406.560   1
  -1   0 -14 356.910 262.117   2
  -1   0 -14 443.358 186.471  13
  -1   0 -15 172.523 215.663  15
  -1   0 -15 115.703 217.481   2
  -1   0 -15 151.270 149.897  13
  -1   0 -16 142410. 5705.69  15
  -1   0 -16 142184. 5750.24   2
  -1   0 -16 140016. 5717.50  16
  -1   0 -16 129280. 5603.94  13
  -1   0 -17 29.8134 160.698  16
  -1   0 -18 16846.4 898.717  16
  -1   0 -19 86.7138 97.8181  16
   1   1 -20 1237.21 128.840   3
   1  -1 -20 1032.21 133.201   3
   1   1 -19 1887.80 215.327  15
   1   1 -19 1820.85 213.002  16
   1   1 -19 2128.02 218.694   3
   1  -1 -19 2266.11 249.994   3
   1  -1 -18-24.4921 165.015   3
   1   1 -18-67.4069 157.323   3
   1  -1 -18 204.486 133.452  16
   1   1 -18-93.5001 127.944  16
   1   1 -18 22.6212 131.108  15
   1  -1 -17 1681.21 320.040   3
   1   1 -17 1353.73 284.059   3
   1  -1 -17 1396.27 246.228  16
   1   1 -17 1950.08 277.713  15
   1   1 -17 1728.87 270.456  16
   1   1 -16-33.9794 194.259   3
   1  -1 -16-145.197 251.796   3
   1   1 -16 240.742 169.633  15
   1   1 -16 223.348 187.409  16
   1  -1 -16-228.193 196.448  16
  -1  -1  15 1498.62 575.588  12
  -1   1  15 2204.93 674.875  12
   1   1 -15 1868.16 586.983  14
   1  -1 -15 1338.33 342.931   3
   1   1 -15 2017.79 345.186   3
   1  -1 -15 1654.28 293.163  16
   1   1 -15 1947.65 310.564  15
   1   1 -15 2255.89 317.468  16
   1   1 -14 6478.29 546.390  15
  -1  -1  14 8190.07 1159.15  12
  -1   1  14 5335.60 1018.21  12
   1   1 -14 4569.21 860.629  14
   1  -1 -14 8251.43 667.333   3
   1   1 -14 7635.82 628.771   3
   1  -1 -14 7955.16 607.120  16
   1   1 -13 43148.1 2052.06  15
  -1   1  13 48056.0 3146.24  12
  -1  -1  13 49721.3 3109.31  12
   1   1 -13 44912.9 2882.29  14
   1  -1 -13 44574.6 2150.36   3
   1  -1 -13 44138.6 2087.82  16
   1   1 -12 8129.94 576.961  15
  -1   1  12 8589.99 1211.61  12
   1   1 -12 7941.03 1052.49  14
   1   1 -12 7824.45 662.191   2
   1  -1 -12 7749.12 636.841   3
   1  -1 -12 7394.55 576.680  16
   1   1 -11 20073.7 1056.32  15
   1   1 -11 21887.8 1700.40  14
  -1   1  11 20828.0 1767.30  12
   1  -1 -11 19526.0 1150.14   2
   1   1 -11 20204.1 1148.83   2
   1  -1 -11 20369.8 1083.78  16
   1   1 -10 71335.8 3848.01  23
   1   1 -10 76945.1 3912.00  14
   1  -1 -10 74914.8 3215.07  16
   1   1 -10 77063.6 3200.40  15
   1   1  -9 21679.5 1082.10  15
   1   1  -9 22852.8 1607.01  14
   1   1  -9 22668.5 1565.94  23
   1   1  -8 14313.6 755.855  15
   1   1  -8 12635.3 1134.46  14
   1  -1  -8 14913.6 780.222  22
   1   1  -8 13911.7 750.827  22
   1   1  -8 14058.4 1106.22  23
   1   1  -7 7202.85 770.210  14
   1   1  -7 7605.88 720.999  23
   1   1  -6 280948. 11791.2  14
   1   1  -6 296499. 11722.3  23
   1   1  -5 2982.67 365.545  23
   1   1  -5 2878.71 420.878  14
   1   1  -4 108878. 4595.81  14
   1   1  -3 50873.7 2216.97  14
  -1   1   3 48205.8 2242.41  12
  -1   1   2 206761. 8291.90  12
   1   1  -2 205780. 8253.42  14
   1   1  -2 209508. 8275.86  18
  -1   1   1 6423.84 448.091  12
   1   1  -1 6449.61 431.151  18
  -1   1   0 255600. 9875.46  12
   1   1   0 244327. 9868.57  18
  -1   1  -1 26406.9 1239.07  12
  -1  -1  -1 26204.9 1185.78  19
  -1  -1  -1 27012.2 1214.61  20
   1   1   1 25529.6 1239.04  18
  -1  -1  -2 72569.3 2966.67  20
  -1   1  -2 69437.8 3023.72   1
  -1  -1  -3 79234.5 3298.37  23
  -1   1  -3 70700.3 3254.25   1
  -1   1  -3 77146.6 3311.26  14
  -1  -1  -4 197.539 202.871  23
  -1   1  -4 205.832 228.849   1
  -1   1  -4 206.846 219.608  14
  -1   1  -5 7192.17 668.284  23
  -1  -1  -5 7065.96 646.424  23
  -1   1  -5 6539.46 659.022   1
  -1   1  -5 6434.08 650.926  14
  -1  -1  -6 66851.1 3126.52  23
  -1   1  -6 65036.5 3136.10  23
  -1   1  -6 59003.9 3135.37   1
  -1   1  -6 62993.4 3094.66  14
  -1   1  -7 12903.7 1078.51  14
  -1   1  -7 13939.1 718.575  15
  -1  -1  -7 12817.9 1088.23  23
  -1   1  -7 12831.9 1098.92  23
  -1   1  -7 13127.4 712.320  16
  -1  -1  -7 14307.7 716.069  16
  -1   1  -7 12918.2 1156.10   1
  -1   1  -8 131564. 5563.89  14
  -1   1  -8 121561. 4853.36  15
  -1   1  -8 127230. 5624.35  23
  -1   1  -8 110978. 4849.94  16
  -1  -1  -8 121744. 4860.58  16
  -1   1  -8 117042. 5673.67   1
  -1   1  -9 35083.4 1589.08  15
  -1   1  -9 31622.3 1586.49  16
  -1  -1  -9 35851.8 1602.46  16
  -1   1  -9 38060.4 2424.64   1
  -1   1  -9 36165.0 2206.25  14
  -1   1 -10 2000.53 597.784   1
  -1  -1 -10 1241.71 245.097  16
  -1   1 -10 1264.00 244.865  15
  -1   1 -10 1209.53 242.436  16
  -1  -1 -10 1328.35 206.219  13
  -1   1 -10 1417.11 484.838  14
  -1  -1 -11 906.457 266.386   2
  -1   1 -11 401.051 221.387   2
  -1   1 -11 138.710 374.274   1
  -1   1 -11 419.591 189.358  15
  -1   1 -11 368.653 188.328  16
  -1  -1 -11 491.089 192.650  16
  -1   1 -11 568.812 447.303  14
  -1  -1 -11 508.848 154.244  13
  -1   1 -12 63581.5 2742.60  15
  -1  -1 -12 61268.0 2771.16  16
  -1   1 -12 58267.6 2752.72  16
  -1   1 -12 61021.7 2790.44   2
  -1   1 -12 65124.0 3879.26   1
  -1   1 -12 60596.0 3598.91  14
  -1  -1 -12 63282.2 2698.43  13
  -1   1 -13 32990.1 1542.76  15
  -1  -1 -13 27269.5 1517.60  16
  -1   1 -13 29970.7 1542.15  16
  -1   1 -13 29170.5 1561.88   2
  -1   1 -13 32242.5 2550.06   1
  -1   1 -13 32123.5 2396.02  14
  -1  -1 -13 30052.1 1472.43  13
  -1   1 -14 36992.2 1822.82  15
  -1  -1 -14 36760.0 1859.10  16
  -1   1 -14 40482.7 1881.54  16
  -1  -1 -14 35381.6 2896.91   1
  -1   1 -14 39334.8 1906.01   2
  -1   1 -14 36849.8 2885.93   1
  -1  -1 -14 38019.7 1781.96  13
  -1   1 -14 36921.6 1822.45  13
  -1   1 -15 7304.38 592.046  15
  -1   1 -15 7171.15 594.639  16
  -1  -1 -15 9410.78 667.504  16
  -1   1 -15 8041.07 651.606   2
  -1  -1 -15 7487.40 545.203  13
  -1   1 -15 6909.90 566.614  13
  -1   1 -16 373.317 201.115  15
  -1  -1 -16 34.6095 174.580  16
  -1   1 -16 209.230 210.213   2
  -1   1 -16 85.8648 125.089  13
  -1   1 -17 264.362 207.636   3
  -1  -1 -17-29.8648 155.957  16
  -1   1 -17 248.246 125.505  13
  -1  -1 -18 24694.8 1191.18  16
  -1   1 -18 23272.8 1175.36   3
  -1   1 -19 608.527 152.106   3
  -1   1 -20 20063.3 876.792   3
   1  -2 -20 361.112 92.1765   3
   1   2 -19 22774.4 1068.18   3
   1  -2 -19 23523.9 1108.74   3
   1   2 -19 24038.1 1095.51  15
   1  -2 -19 24769.8 1115.70  15
   1   2 -18-20.3339 138.362   3
   1  -2 -18 145.106 157.978   3
   1   2 -18-127.598 144.707  15
   1  -2 -18 23.1426 141.194  15
   1  -2 -18 41.7509 107.114  16
   1  -2 -17 339.174 233.386   3
   1   2 -17 477.182 192.606   3
   1  -2 -17 281.037 173.802  15
   1   2 -17 129.189 155.995  15
   1  -2 -17 162.084 143.629  16
   1  -2 -16 180.203 233.056   3
   1   2 -16 379.794 221.759   3
   1  -2 -16 566.283 201.257  16
   1  -2 -16 63.5772 186.898  15
   1   2 -16 57.8812 161.005  15
   1   2 -15 2652.23 338.674  15
   1  -2 -15 2422.92 365.307  15
  -1  -2  15 2301.01 678.762  12
  -1   2  15 1561.43 603.513  12
   1  -2 -15 4156.05 825.433  14
   1   2 -15 1556.67 533.921  14
   1   2 -15 2532.90 367.140   3
   1  -2 -15 2540.02 392.756   3
   1  -2 -15 3437.00 360.072  16
   1   2 -14 16464.4 950.375  15
   1  -2 -14 16904.8 986.232  15
  -1  -2  14 16369.9 1691.48  12
  -1   2  14 15356.3 1749.71  12
   1   2 -14 16051.0 1613.69  14
   1  -2 -14 18321.3 1776.44  14
   1   2 -14 16578.7 1006.78   3
   1  -2 -14 16042.4 1022.65   3
   1   2 -14 16642.5 982.791  16
   1  -2 -14 16671.8 977.795  16
   1  -2 -13 988.957 259.755  15
   1  -2 -13 978.957 243.671  16
   1   2 -13 849.555 231.458  15
   1  -2 -13 271.289 449.248  14
   1   2 -13 1203.38 487.873  14
  -1  -2  13 1518.73 559.358  12
  -1   2  13 1198.47 515.993  12
   1  -2 -13 881.615 305.632   3
   1   2 -13 1060.83 242.075  16
   1   2 -12 8046.33 560.921  15
   1  -2 -12 7410.80 574.348  15
   1  -2 -12 8199.12 1114.44  14
   1   2 -12 7867.05 1022.22  14
   1   2 -12 6940.91 1007.58  23
  -1   2  12 8295.83 1133.09  12
  -1  -2  12 9339.47 1170.26  12
   1  -2 -12 7075.65 606.251   3
   1   2 -12 7103.76 568.132  16
   1  -2 -12 7822.76 577.191  16
   1  -2 -11 491.444 180.774  16
   1   2 -11 350.047 178.827  15
   1  -2 -11 373.221 190.035  15
   1   2 -11 502.308 370.993  14
   1  -2 -11 346.316 365.072  14
   1   2 -11 331.182 315.867  23
  -1   2  11 992.136 487.412  12
  -1  -2  11 238.617 301.092  12
   1  -2 -11 320.811 191.405   3
   1   2 -11 242.196 216.631   2
   1  -2 -11 259.622 221.135   2
   1   2 -10 98105.8 4225.32  15
   1  -2 -10 106787. 4286.80  15
   1  -2 -10 105603. 5101.17  14
   1   2 -10 103848. 4954.28  14
   1   2 -10 102092. 5018.65  23
  -1  -2  10 119762. 5259.59  12
   1  -2 -10 96210.0 4281.53   3
   1  -2 -10 105807. 4261.10  16
   1   2  -9 13232.5 738.129  15
   1  -2  -9 14083.8 787.487  15
   1  -2  -9 14210.3 1272.81  14
   1   2  -9 12559.9 1142.66  14
   1  -2  -9 13680.4 752.194  16
   1   2  -9 12791.8 1170.85  23
   1   2  -8 59596.2 2518.88  15
   1  -2  -8 63748.4 3210.89  14
   1   2  -8 58751.6 3043.62  14
   1  -2  -8 61324.2 2564.81  15
   1   2  -8 56907.8 3032.54  23
   1  -2  -8 58143.5 2551.89  22
   1   2  -8 59348.3 2523.47  22
   1  -2  -7 23582.5 1577.38  14
   1   2  -7 22958.1 1479.85  14
   1  -2  -7 22933.9 1100.77  15
   1   2  -7 25149.1 1501.96  23
   1   2  -7 22668.4 1074.46  22
   1  -2  -7 22583.5 1102.90  22
   1  -2  -6 4431.76 603.455  14
   1   2  -6 4126.93 533.611  14
   1   2  -5 20420.2 1239.94  14
   1  -2  -5 23254.0 1340.12  14
   1  -2  -4 189575. 7367.60  14
   1   2  -4 185428. 7301.17  14
  -1  -2   4 166454. 7329.13  12
  -1   2   4 172347. 7298.56  12
   1   2  -3 12296.9 736.001  14
   1  -2  -3 13620.6 787.987  14
  -1  -2   3 11232.8 764.899  12
  -1   2   3 12376.3 768.121  12
   1  -2  -2 113970. 4656.76  18
   1   2  -2 114279. 4628.36  18
  -1   2   2 110564. 4644.06  12
  -1  -2   2 113375. 4675.19  12
   1   2  -2 113140. 4605.94  14
   1  -2  -2 112822. 4630.86  14
   1   2  -1 81060.2 3463.84  18
   1  -2  -1 84427.4 3486.94  18
  -1   2   1 85892.4 3497.11  12
  -1  -2   1 85773.4 3510.04  12
   1  -2   0-73.6281 104.074  19
  -1   2   0-18.0722 133.397  12
  -1  -2   0 75.8269 129.006  12
   1  -2   0 304.835 145.240  18
   1   2   0 126.122 117.710  18
  -1   2  -1 63136.5 2568.46   1
  -1  -2  -1 57892.2 2563.69   1
  -1  -2  -1 59598.7 2593.21  19
   1   2   1 58979.2 2561.57  18
   1  -2   1 60753.3 2574.95  18
  -1  -2  -1 58610.6 2569.97  12
  -1   2  -1 62121.1 2571.46  12
  -1  -2  -2 113769. 4752.49   1
  -1   2  -2 116523. 4738.26   1
   1   2   2 111930. 4747.38  18
   1  -2   2 118591. 4778.64  18
  -1  -2  -3 1175.09 264.175   1
  -1   2  -3 2000.97 299.544   1
  -1  -2  -3 1620.59 293.496  14
  -1  -2  -4 39524.7 2108.75   1
  -1   2  -4 42566.6 2099.00   1
  -1  -2  -4 46499.5 2110.55  14
  -1   2  -4 41442.3 2078.93  14
  -1  -2  -5 10944.5 939.641   1
  -1   2  -5 10285.0 883.378   1
  -1   2  -5 12781.9 910.468  14
  -1  -2  -5 13430.5 936.919  14
  -1  -2  -6 74.2144 283.045   1
  -1   2  -6 810.130 334.410   1
  -1  -2  -6 60.2783 281.563  14
  -1   2  -6 285.450 249.494  14
  -1   2  -7 767.978 375.157  23
  -1   2  -7 735.567 367.342   1
  -1  -2  -7 987.124 437.736   1
  -1  -2  -7 839.905 181.206  15
  -1   2  -7 1125.96 176.404  15
  -1   2  -7 1252.82 189.228  16
  -1  -2  -7 895.153 164.230  16
  -1  -2  -7 1223.75 424.612  14
  -1   2  -7 1252.12 373.530  14
  -1   2  -8 89.5939 284.976  23
  -1   2  -8 382.531 354.392   1
  -1  -2  -8 1047.70 436.338   1
  -1  -2  -8 593.451 380.268  14
  -1   2  -8 1055.21 367.622  14
  -1  -2  -8 868.486 148.360  13
  -1  -2  -8 935.860 187.655  16
  -1   2  -8 1233.94 182.884  15
  -1   2  -8 536.357 174.069  16
  -1  -2  -8 1041.60 197.728  15
  -1  -2  -9 2753.24 639.777   1
  -1   2  -9 1754.52 517.715   1
  -1   2  -9 1974.66 490.143  14
  -1  -2  -9 1775.14 520.494  14
  -1  -2  -9 1984.56 217.611  13
  -1  -2  -9 2158.89 253.299  16
  -1  -2  -9 1694.09 241.715  15
  -1   2  -9 2145.24 247.872  15
  -1   2  -9 2120.11 267.951  16
  -1  -2 -10 81182.6 3621.11   2
  -1   2 -10 86358.8 4543.12   1
  -1   2 -10 84379.3 3604.91   2
  -1  -2 -10 90216.2 4681.23   1
  -1  -2 -10 77120.7 4336.59  14
  -1   2 -10 91025.0 4362.68  14
  -1  -2 -10 83988.5 3494.57  13
  -1   2 -10 85410.5 3581.54  16
  -1  -2 -10 89599.2 3582.31  16
  -1   2 -10 87827.8 3550.99  15
  -1  -2 -10 76549.6 3554.20  15
  -1  -2 -11 29419.8 1537.39  15
  -1   2 -11 31398.5 1510.28  15
  -1  -2 -11 30924.2 1460.99  13
  -1   2 -11 31972.5 2203.09  14
  -1  -2 -11 28977.9 2259.74  14
  -1   2 -11 31595.1 1577.85   2
  -1   2 -11 30754.3 2359.49   1
  -1  -2 -11 35163.0 2540.38   1
  -1  -2 -11 32276.6 1617.67   2
  -1  -2 -11 33918.9 1591.64   6
  -1   2 -11 32243.1 1550.63  16
  -1  -2 -11 30839.7 1533.35  16
  -1   2 -12 83163.8 3615.39  15
  -1  -2 -12 82484.8 3665.31  15
  -1  -2 -12 85906.0 3566.44  13
  -1  -2 -12 87668.9 4758.02  14
  -1   2 -12 86872.4 4563.39  14
  -1  -2 -12 85330.0 3667.17  16
  -1   2 -12 88106.0 3670.77  16
   1  -2  12 82796.4 3513.88   5
  -1  -2 -12 88929.9 4927.99   1
  -1   2 -12 86783.2 4801.89   1
  -1   2 -12 84318.4 3691.79   2
  -1  -2 -12 87116.9 3735.41   2
  -1   2 -12 82429.7 4737.24  23
  -1   2 -13 112.866 229.569   2
  -1   2 -13 161.586 377.152   1
  -1  -2 -13 80.3741 223.311   2
  -1  -2 -13 172.719 368.015   1
  -1  -2 -13 107.718 174.496  16
  -1  -2 -13 72.6399 207.679  15
  -1   2 -13 207.458 197.713  16
  -1   2 -13 62.3620 192.586  15
  -1  -2 -13 178.587 130.971  13
  -1  -2 -13-307.521 463.312  14
  -1  -2 -14 22827.9 1255.44  15
  -1   2 -14 21359.9 1192.41  15
  -1  -2 -14 22835.3 1288.19   2
  -1   2 -14 21870.8 1256.35   2
  -1   2 -14 23192.8 1245.20  16
  -1  -2 -14 22951.6 1258.29  16
  -1  -2 -15 21001.8 1203.11  16
  -1   2 -15 21688.1 1192.02  16
  -1  -2 -15 22052.4 1217.50  15
  -1   2 -15 21762.4 1171.73  15
  -1  -2 -15 20816.1 1223.67   3
  -1  -2 -15 24906.0 1281.37   2
  -1   2 -15 21120.4 1216.90   2
  -1   2 -15 21681.6 1184.10  13
  -1  -2 -16 47990.2 2233.47  15
  -1   2 -16 46828.5 2189.11  15
  -1  -2 -16 47415.6 2252.07   3
  -1  -2 -16 50430.7 2274.15   2
  -1   2 -16 47081.3 2234.93   2
  -1  -2 -16 47895.5 2235.34  16
  -1   2 -16 49430.7 2223.15  16
  -1   2 -16 48863.7 2197.42  13
  -1  -2 -17 471.727 219.752   3
  -1  -2 -17 404.627 165.690  16
  -1   2 -17 300.205 158.655  16
  -1   2 -17 238.354 122.922  13
  -1  -2 -18 8056.85 536.457  16
  -1   2 -18 8570.18 537.099  16
  -1   2 -18 8060.44 532.833   3
  -1  -2 -18 8059.42 542.870   3
  -1  -2 -19 1025.46 170.148   3
  -1   2 -19 975.400 160.996   3
  -1   2 -19 1228.20 166.128  16
   1   3 -19 515.835 109.276   3
   1   3 -19 383.418 110.732  16
   1   3 -18 316.561 139.596   3
   1   3 -18 525.273 155.433  16
   1   3 -18 192.208 131.216  15
   1  -3 -18 130.510 136.317  15
   1  -3 -17 39420.8 1764.63  15
   1   3 -17 38233.8 1719.84  15
   1   3 -17 39295.1 1725.95   3
   1   3 -17 36978.0 1733.51  16
   1  -3 -17 36907.3 1711.62  16
   1   3 -17 34970.6 1669.79  13
   1   3 -16 2215.83 306.519  16
   1  -3 -16 2123.49 289.457  16
   1   3 -16 2389.99 302.887  15
   1  -3 -16 1911.59 305.395  15
   1   3 -16 2010.53 312.099   3
   1   3 -15 49625.4 2254.46  15
   1  -3 -15 50704.5 2304.94  15
   1   3 -15 47740.8 2278.83   3
   1   3 -15 52009.5 2299.92  16
   1  -3 -15 49280.7 2275.99  16
   1   3 -14 19650.3 1790.51  14
   1  -3 -14 21701.9 1981.68  14
   1   3 -14 22095.9 1172.74  15
   1  -3 -14 23159.0 1223.76  15
   1   3 -14 22298.7 1201.95  16
   1  -3 -14 22420.7 1193.37  16
  -1   3  14 19612.3 1938.09  12
  -1  -3  14 23491.2 1989.68  12
   1  -3 -13 139.274 513.988  14
   1   3 -13 709.108 406.057  14
  -1   3  13 146.230 341.338  12
  -1  -3  13 134.140 285.852  12
   1   3 -13 85.9031 163.799  15
   1  -3 -13 67.3655 200.505  15
   1  -3 -13 280.476 178.253  16
   1   3 -13 63.1706 164.936  16
   1   3 -12 48595.9 2830.07  14
   1  -3 -12 40941.9 2855.43  14
   1   3 -12 43104.2 2861.05  23
  -1   3  12 41742.9 2887.71  12
  -1  -3  12 44766.2 2872.16  12
   1  -3 -12 44957.0 2079.62  15
   1   3 -12 44839.1 2027.10  15
   1  -3 -12 43918.0 2037.54  16
   1   3 -12 45061.8 2067.56  16
   1   3 -11 81998.5 4368.32  14
   1  -3 -11 85816.4 4594.63  14
   1   3 -11 85182.3 4565.32  23
  -1   3  11 84173.9 4585.64  12
  -1  -3  11 98299.2 4695.55  12
   1  -3 -11 89467.0 3724.74  15
   1   3 -11 85037.0 3655.00  15
   1  -3 -11 88604.0 3679.05  16
   1   3 -10 9033.37 580.997  15
   1  -3 -10 10275.9 646.691  15
   1  -3 -10 10005.1 1158.63  14
   1   3 -10 9261.57 990.796  14
   1   3 -10 7656.63 973.544  23
  -1  -3  10 10789.2 1120.54  12
  -1   3  10 9106.73 1078.08  12
   1   3 -10 9772.88 678.912   2
   1  -3 -10 8885.20 673.709   2
   1  -3 -10 9837.96 603.286  16
   1  -3  -9 11886.7 708.790  15
   1   3  -9 11605.8 655.880  15
  -1   3   9 11455.0 1142.10  12
  -1  -3   9 11425.6 1119.80  12
   1   3  -9 12575.5 1091.58  14
   1  -3  -9 11951.9 1195.73  14
   1  -3  -9 11431.0 655.074  16
   1   3  -9 10665.5 1088.98  23
   1   3  -8 6362.86 419.950  15
   1  -3  -8 5955.84 451.235  15
   1   3  -8 6446.35 735.406  14
   1  -3  -8 6300.90 808.116  14
  -1  -3   8 7099.93 790.396  12
   1  -3  -8 5604.96 399.858  16
   1   3  -8 5275.88 720.145  23
   1   3  -7 6598.70 411.316  22
   1  -3  -7 6763.99 444.752  22
  -1  -3   7 6685.87 737.005  12
   1  -3  -7 5553.67 753.458  14
   1   3  -7 6011.08 408.494  15
   1   3  -7 6981.12 722.361  14
   1  -3  -7 6349.94 452.550  15
  -1  -3   6 235177. 9175.11  12
  -1   3   6 221031. 9064.30  12
   1  -3  -6 216983. 9190.21  14
   1   3  -6 204152. 9009.12  14
  -1  -3   5 19683.4 1210.05  12
  -1   3   5 18510.2 1139.40  12
   1   3  -5 18252.4 1129.87  14
   1  -3  -5 18053.2 1212.42  14
  -1  -3   4 1880.18 333.371  12
  -1   3   4 2370.48 328.642  12
   1   3  -4 2699.33 351.800  14
   1  -3  -4 2359.39 372.204  14
   1  -3  -3 19577.2 1065.63  14
   1   3  -3 19889.6 1012.82  14
  -1   3   3 18369.9 1028.13  12
  -1  -3   3 17511.5 1049.98  12
   1   3  -2 82249.7 3429.28  14
   1  -3  -2 81404.9 3467.09  14
  -1   3   2 84027.6 3488.53  12
  -1  -3   2 83892.1 3515.62  12
  -1   3   1 497.012 163.214  12
  -1  -3   1 191.813 154.932  12
   1   3  -1 177.512 124.635  18
   1  -3  -1 179.562 129.266  18
  -1  -3   0 17298.1 881.845  12
  -1   3   0 17745.8 866.224  12
   1  -3   0 16626.0 918.457  19
   1  -3   0 17024.7 874.123  18
   1   3   0 17270.3 860.253  18
  -1  -3   0 18821.2 1030.68  20
  -1   3  -1 50369.8 2175.21   1
  -1  -3  -1 49230.8 2192.17   1
   1  -3   1 50519.5 2198.71  18
   1   3   1 51922.6 2188.89  18
  -1  -3  -1 49952.9 2314.19  20
   1  -3   2 887.726 217.657  18
   1   3   2 512.834 165.601  18
  -1   3  -2 787.420 203.079   1
  -1  -3  -2 381.825 192.428   1
  -1  -3  -3 42645.6 2173.13   1
  -1   3  -3 45351.7 2154.75   1
   1  -3   3 47775.6 1904.06  20
  -1  -3  -4 44252.0 2063.85  14
  -1   3  -4 45570.0 2102.47  14
  -1   3  -4 42351.4 2093.68   1
  -1   3  -5 3950.56 502.815  14
  -1  -3  -5 5277.03 555.975  14
  -1  -3  -5 3822.72 569.346   1
  -1   3  -5 4421.62 571.706   1
  -1   3  -6 82277.5 3559.31  14
  -1  -3  -6 73956.0 3529.29  14
  -1   3  -6 76551.2 3647.99   1
  -1   3  -7 91215.3 4462.40   1
  -1  -3  -7 94653.0 4575.12   1
  -1  -3  -7 93474.0 3788.48  15
  -1   3  -7 90622.2 3763.97  15
  -1   3  -7 92663.6 3793.18  16
  -1  -3  -7 90705.2 3765.81  16
  -1  -3  -7 95693.8 4380.98  14
  -1   3  -7 99840.5 4340.57  14
  -1   3  -8 80376.7 3997.05  14
  -1  -3  -8 86293.5 4149.07  14
  -1  -3  -8 78786.7 3387.41  13
  -1  -3  -8 85913.3 3476.49  15
  -1   3  -8 82744.5 3439.03  15
  -1  -3  -8 84842.9 4335.40   1
  -1   3  -8 85523.6 4254.64   1
  -1   3  -8 85464.4 4259.08  23
  -1   3  -8 88617.0 3485.25  16
  -1  -3  -8 82762.0 3448.68  16
  -1  -3  -9 9421.92 1201.67   1
  -1   3  -9 9755.82 1128.72   1
  -1   3  -9 9438.66 601.079  16
  -1  -3  -9 10311.2 598.523  16
  -1  -3  -9 8643.29 590.337  15
  -1   3  -9 10287.6 585.767  15
  -1  -3  -9 9128.39 533.192  13
  -1  -3  -9 7988.28 994.524  14
  -1   3  -9 8561.15 945.335  14
  -1   3 -10 7514.95 905.504  14
  -1  -3 -10 5024.82 840.910  14
  -1  -3 -10 5790.52 409.167  13
  -1   3 -10 6909.20 496.313  16
  -1  -3 -10 6258.57 473.465  16
  -1   3 -10 6503.59 517.773   2
  -1   3 -10 7174.63 1017.82   1
  -1  -3 -10 5991.29 538.581   2
  -1  -3 -10 6343.13 999.241   1
  -1  -3 -10 5323.82 469.210  15
  -1   3 -10 7048.99 477.324  15
  -1  -3 -10 5169.90 493.979   6
  -1  -3 -11 947.424 245.297  15
  -1  -3 -11 927.216 211.572  16
  -1   3 -11 1483.45 236.736  15
  -1   3 -11 964.750 229.189  16
  -1  -3 -11 649.650 430.388  14
  -1   3 -11 961.967 408.983  14
  -1  -3 -11 752.446 150.723  13
  -1  -3 -11 1047.33 534.642   1
  -1   3 -11 1372.49 270.292   2
  -1  -3 -11 1046.73 285.908   2
  -1   3 -11 677.427 448.662   1
   1  -3  11 772.760 161.235   5
  -1  -3 -11 969.332 259.319   6
  -1  -3 -12 31398.3 1657.90  15
  -1   3 -12 33900.5 1621.85  15
  -1   3 -12 34568.0 2397.45  14
  -1  -3 -12 31078.1 2488.22  14
   1  -3  12 33085.5 1543.03   5
  -1   3 -12 34108.2 2601.86  23
  -1  -3 -12 32757.5 2653.95   1
  -1  -3 -12 34654.9 1732.85   2
  -1   3 -12 36946.6 2662.94   1
  -1   3 -12 34561.4 1703.03   2
  -1   3 -12 34692.4 1661.85  16
  -1  -3 -12 35813.5 1676.19  16
  -1  -3 -13 14366.8 869.717  16
  -1   3 -13 14108.5 852.343  16
   1  -3  13 11994.6 715.216   5
  -1  -3 -13 14027.4 881.916  15
  -1   3 -13 12794.7 802.670  15
  -1   3 -13 12127.8 1495.98  23
  -1   3 -13 13991.3 1599.25   1
  -1   3 -13 14197.8 886.499   2
  -1  -3 -13 12887.2 892.604   2
  -1  -3 -13 13550.0 1668.30   1
  -1   3 -14 92653.3 3875.83   2
  -1  -3 -14 91422.8 3904.95   2
  -1  -3 -14 86145.7 3841.12  15
  -1   3 -14 88473.3 3786.34  15
  -1  -3 -14 89746.4 3844.00  16
  -1   3 -14 87492.6 3807.53  16
  -1  -3 -14 93032.8 3890.24   3
   1  -3  14 85531.0 3655.35   5
  -1  -3 -15 9470.75 697.679  16
  -1   3 -15 10047.7 695.058  16
  -1  -3 -15 11458.5 772.971   3
  -1   3 -15 10803.3 741.223   2
  -1  -3 -15 11597.8 780.677   2
  -1  -3 -15 9410.16 709.692  15
  -1   3 -15 10011.0 681.267  15
  -1   3 -15 10191.6 707.521  13
  -1  -3 -16 2483.24 368.595   2
  -1   3 -16 2316.69 338.636   2
  -1  -3 -16 2247.08 346.008   3
  -1  -3 -16 2407.32 320.043  16
  -1  -3 -16 2343.87 342.810  15
  -1   3 -16 1886.60 283.326  16
  -1   3 -16 2378.91 306.324  13
  -1  -3 -17 1844.22 298.613   3
  -1  -3 -17 1812.72 262.991  16
  -1   3 -17 2199.35 272.767  16
  -1   3 -17 2101.29 261.865  13
  -1   3 -18 34233.7 1529.33   3
  -1  -3 -18 33491.6 1536.01   3
  -1   3 -18 34681.1 1533.48  16
  -1   3 -18 32779.1 1489.34  13
  -1  -3 -19 106.028 99.4433   3
  -1   3 -19-25.7272 94.1552   3
   1  -4 -19 4820.66 333.825   3
   1  -4 -18 962.756 201.628   3
   1   4 -18 931.257 151.339   3
  -1  -4  18 1140.81 163.972  24
   1  -4 -18 1217.53 191.327  15
   1   4 -18 829.684 158.074  15
   1   4 -18 1471.48 197.014  16
   1  -4 -17 1393.44 240.195  15
   1   4 -17 1412.13 215.766  15
   1   4 -17 1562.80 234.249  16
   1   4 -17 1347.65 213.363   3
   1  -4 -17 1252.63 258.595   3
   1  -4 -16 29.9019 161.176  15
   1   4 -16 27.7218 129.408  16
   1   4 -16-126.937 151.071  15
   1  -4 -16-24.1474 126.028  16
   1   4 -16-126.314 157.850   3
   1  -4 -16 161.711 228.545   3
   1  -4 -15 41223.1 1960.75  15
   1   4 -15 42440.2 1916.98  15
   1   4 -15 42351.2 1935.91   3
   1  -4 -15 40698.7 1993.68   3
   1  -4 -15 41025.5 1904.42  16
   1   4 -15 40974.4 1939.08  16
   1   4 -14 2239.09 313.976  16
   1  -4 -14 1869.86 618.803  14
   1   4 -14 1814.29 522.401  14
   1  -4 -14 2172.95 298.010  16
   1  -4 -14 2786.76 369.108  15
   1   4 -14 2025.60 297.576  15
   1  -4 -14 2309.59 359.820   3
   1   4 -14 2176.53 319.560   3
  -1  -4  14 3407.15 722.324  12
  -1   4  14 1432.23 552.480  12
   1  -4 -13 67154.7 2843.04  16
   1   4 -13 64192.2 2868.85  16
   1   4 -13 60363.2 3621.16  14
   1  -4 -13 61495.1 3837.58  14
   1  -4 -13 65198.1 2891.44  15
   1   4 -13 65633.7 2833.40  15
  -1   4  13 63200.0 3865.45  12
  -1  -4  13 68824.3 3819.29  12
   1  -4 -13 63233.6 2914.20   3
   1   4 -13 64969.8 3806.83  23
   1  -4 -12 2827.19 321.700  16
   1   4 -12 3343.72 367.215  16
   1   4 -12 2964.95 334.189  15
   1  -4 -12 3082.65 383.704  15
  -1  -4  12 3361.57 695.347  12
  -1   4  12 1557.89 522.066  12
   1  -4 -12 4076.51 819.631  14
   1   4 -12 3033.97 637.828  14
   1  -4 -12 2576.34 368.345   3
   1   4 -12 2551.97 629.876  23
   1   4 -11 72.9916 150.281  15
   1  -4 -11 29.7691 172.570  15
   1  -4 -11 23.9757 131.278  16
   1  -4 -11 240.802 362.796  14
   1   4 -11 196.196 310.024  14
  -1   4  11 116.542 293.815  12
  -1  -4  11-110.073 256.926  12
  -1  -4  11 199.650 123.296   5
   1  -4 -11 257.194 181.258   3
   1   4 -11-118.055 275.555  23
   1  -4 -10 13842.0 752.531  16
   1  -4 -10 12818.1 795.112  15
   1   4 -10 14245.3 767.853  15
   1  -4 -10 11313.3 1264.75  14
   1   4 -10 13958.0 1231.48  14
  -1  -4  10 14003.3 756.279   5
  -1  -4  10 12948.3 1243.60  12
  -1   4  10 12661.5 1273.70  12
   1  -4 -10 14611.0 837.069   3
   1   4 -10 12335.3 1270.90  23
   1  -4  -9 44779.6 1991.65  15
   1   4  -9 44899.1 1941.64  15
  -1  -4   9 47142.6 2606.71  12
  -1   4   9 45400.2 2597.82  12
   1  -4  -9 45622.1 2683.46  14
   1   4  -9 40831.3 2434.86  14
   1  -4  -9 43302.1 1913.40  16
   1   4  -9 44001.7 2633.93  23
   1   4  -8 27959.8 1694.68  14
   1  -4  -8 25905.6 1790.19  14
   1  -4  -8 26386.0 1270.36  15
   1   4  -8 26859.5 1228.85  15
  -1   4   8 26279.1 1718.41  12
  -1  -4   8 27238.5 1741.96  12
   1  -4  -8 26114.8 1196.84  16
  -1   4   7 91007.4 4347.00  12
  -1  -4   7 102433. 4467.90  12
   1  -4  -7 93890.8 3907.65  15
   1   4  -7 95154.7 3866.17  15
   1   4  -7 98246.2 4361.48  14
   1  -4  -7 95408.4 4498.36  14
  -1   4   6 61780.3 2912.62  12
  -1  -4   6 61070.7 2964.37  12
   1  -4  -6 61292.3 3028.10  14
   1   4  -6 57806.1 2869.58  14
  -1  -4   5 107932. 4497.13  12
  -1   4   5 98737.4 4393.97  12
   1   4  -5 96629.8 4376.56  14
   1  -4  -5 102106. 4515.11  14
  -1  -4   4 55934.2 2492.65  12
  -1   4   4 53751.7 2423.89  12
   1   4  -4 51229.7 2385.32  14
   1  -4  -4 46985.0 2443.71  14
  -1   4   3 21120.0 1100.26  12
  -1  -4   3 20553.1 1127.17  12
   1   4  -3 19064.9 1042.85  14
   1  -4  -3 19785.6 1113.86  14
  -1   4   2 28513.8 1342.76  12
  -1  -4   2 25903.7 1341.21  12
   1   4  -2 28369.7 1294.25  14
   1  -4  -2 28240.9 1344.18  14
  -1  -4   1 85455.4 3612.99  12
  -1   4   1 88938.9 3603.03  12
   1   4  -1 90676.4 3584.30  18
  -1  -4   1 88947.6 3887.31  20
   1  -4  -1 85774.8 3610.57  18
   1  -4  -1 86567.2 3597.89  14
   1   4  -1 88120.1 3565.77  14
  -1  -4   0 7223.71 472.558   1
  -1   4   0 7282.12 458.829   1
  -1  -4   0 6976.83 469.275  12
  -1   4   0 7085.45 451.564  12
  -1  -4   0 9101.81 685.303  20
   1   4   0 7958.69 452.544  18
   1  -4   0 7974.06 473.899  18
   1  -4   0 7958.11 611.573  19
  -1   4  -1 124287. 5046.60   1
   1  -4   1 135868. 5092.23  18
  -1  -4  -1 135807. 5343.27  20
   1  -4   1 133374. 5272.78  19
   1   4   1 125075. 5042.52  18
  -1  -4  -2 24509.6 1298.84   1
  -1   4  -2 25595.6 1282.31   1
   1  -4   2 28673.2 1328.86  18
   1   4   2 26895.2 1291.19  18
  -1  -4  -2 26078.8 1436.61  20
  -1   4  -3 14176.6 911.147   1
  -1  -4  -3 13679.7 932.595   1
   1  -4   3 15583.9 754.590  20
   1  -4   3 16502.8 950.987  18
   1   4   3 16413.2 930.843  18
  -1  -4  -4 601.213 275.870   1
  -1   4  -4 684.090 247.643   1
   1  -4   4 861.332 151.908  20
  -1  -4  -5 151166. 6714.96   1
  -1   4  -5 159294. 6689.93   1
  -1  -4  -6 16218.4 1302.62   1
  -1   4  -6 16722.1 1265.62   1
  -1   4  -6 17715.6 1194.64  14
  -1  -4  -6 18284.0 1211.40  14
  -1  -4  -7 123808. 5917.19   1
  -1   4  -7 127502. 5868.04   1
  -1  -4  -7 129303. 5169.20  15
  -1   4  -7 127416. 5154.84  15
  -1  -4  -7 128331. 5160.19  16
  -1   4  -7 129532. 5180.58  16
  -1  -4  -7 129382. 5743.70  14
  -1   4  -7 128189. 5692.35  14
  -1   4  -8 8449.70 968.702   1
  -1  -4  -8 8315.20 1040.84   1
  -1  -4  -8 8377.06 544.473  15
  -1   4  -8 9660.17 549.185  15
  -1   4  -8 10264.5 576.790  16
  -1  -4  -8 8599.91 537.483  16
  -1  -4  -8 7806.90 892.497  14
  -1   4  -8 9482.71 926.286  14
  -1   4  -9 15641.9 1327.05  14
  -1  -4  -9 17256.6 1459.23  14
  -1   4  -9 16048.6 872.191  15
  -1  -4  -9 17590.7 920.150  15
  -1  -4  -9 16857.9 1581.11   1
  -1   4  -9 20178.2 1613.93   1
  -1  -4  -9 18620.4 979.746   6
  -1  -4  -9 17227.5 897.852  16
  -1   4  -9 16896.8 906.877  16
  -1   4 -10 19444.3 1039.34  16
  -1  -4 -10 19716.2 1033.22  16
  -1  -4 -10 20853.8 1733.52  14
  -1   4 -10 17632.2 1508.24  14
  -1  -4 -10 20355.8 1115.83   6
  -1   4 -10 20901.0 1785.46   1
  -1  -4 -10 18359.5 1096.52   2
  -1  -4 -10 19792.7 1817.00   1
  -1   4 -10 19933.9 1085.64   2
   1  -4  10 20928.9 1011.54   5
  -1  -4 -10 20671.0 1067.82  15
  -1   4 -10 20253.7 1021.87  15
  -1  -4 -11 28920.4 1421.12  15
  -1   4 -11 26869.2 1352.48  15
  -1  -4 -11 27788.3 2283.39   1
  -1  -4 -11 26770.0 1444.35   2
  -1   4 -11 27707.4 2197.11   1
  -1   4 -11 27746.8 1428.61   2
  -1   4 -11 28264.6 1386.93  16
  -1  -4 -11 27461.9 1378.54  16
   1  -4  11 27864.1 1326.39   5
  -1  -4 -11 30787.0 1487.07   6
  -1  -4 -12 9932.47 683.140   3
  -1  -4 -12 7761.01 618.141  15
  -1   4 -12 8458.23 595.179  15
  -1  -4 -12 7997.01 669.651   2
  -1  -4 -12 6436.12 1123.83   1
  -1   4 -12 9785.97 1281.14   1
  -1   4 -12 8551.25 656.493   2
   1  -4  12 9081.91 559.086   5
  -1  -4 -12 8785.26 621.487  16
  -1   4 -12 8635.85 611.278  16
  -1  -4 -12 8703.58 686.956   6
  -1   4 -12 9512.22 1278.85  23
  -1   4 -13 1537.99 557.641  23
   1  -4  13 2843.81 292.273   5
  -1   4 -13 2324.81 317.462  15
  -1  -4 -13 2121.09 318.100  16
  -1  -4 -13 2460.26 367.380  15
  -1   4 -13 2921.76 348.464  16
  -1  -4 -13 2842.38 387.469   3
  -1   4 -13 3678.05 423.680   2
  -1  -4 -13 2722.31 386.000   2
  -1   4 -14 4265.88 424.681  16
   1   4  14 4431.94 949.583  18
  -1  -4 -14 4925.62 463.391  16
   1  -4  14 4394.77 808.139  18
   1  -4  14 4224.66 357.550   5
  -1  -4 -14 4280.43 464.331  15
  -1   4 -14 5095.59 448.226  15
  -1   4 -14 4578.63 479.276   2
  -1  -4 -14 4940.43 514.018   2
  -1  -4 -14 4894.62 494.379   3
  -1   4 -14 4230.68 857.841  23
  -1   4 -15 32.7285 192.245   2
  -1  -4 -15 214.931 210.413   2
  -1  -4 -15 33.8987 191.097   3
   1  -4  15 129.285 102.633   5
  -1   4 -15-29.9371 158.832  16
  -1  -4 -15 103.636 225.667  15
  -1   4 -15-114.571 172.619  15
  -1  -4 -15 63.3409 153.883  16
  -1  -4 -16 16479.8 959.790   3
  -1   4 -16 16984.8 931.010  16
  -1  -4 -16 15880.3 928.814  16
  -1   4 -16 17975.8 959.462  13
  -1  -4 -17 24.3926 161.037   3
  -1   4 -17 22.7725 122.760  16
  -1   4 -17 91.8813 111.619  13
  -1   4 -18 2746.30 260.688   3
  -1  -4 -18 2549.69 258.261   3
  -1   4 -18 2370.72 240.879  16
  -1   4 -18 2572.69 240.758  13
  -1  -4 -19 1787.01 164.953   3
  -1   4 -19 1532.49 156.428   3
   1  -5 -19 98.5113 87.9614   3
   1  -5 -18 125.864 123.600   3
   1   5 -18 82.3213 90.1962  16
   1   5 -17 50221.4 2112.69  16
   1  -5 -17 49225.7 2145.68   3
  -1  -5  17 47934.4 2086.29  24
   1   5 -17 46381.4 2053.00  15
   1  -5 -17 47432.2 2103.13  15
   1   5 -16 1424.89 223.455  15
   1  -5 -16 1669.46 272.880  15
   1   5 -16 1785.80 259.334  16
   1   5 -16 1702.97 233.654   3
   1  -5 -16 1731.81 300.122   3
   1   5 -15 23120.0 1167.67  15
   1  -5 -15 24245.2 1225.74  15
   1   5 -15 23289.5 1200.40  16
   1  -5 -15 22946.4 1241.82   3
   1   5 -15 22068.4 1155.62   3
   1  -5 -14 1331.28 295.206   3
   1   5 -14 980.876 224.827   3
   1   5 -14 893.901 231.820  16
   1  -5 -14 1161.33 254.258  15
   1   5 -14 675.168 197.714  15
   1   5 -13 25874.7 1352.11  16
   1  -5 -13 25223.1 1358.65  15
   1   5 -13 27713.1 1337.38  15
   1   5 -13 25012.0 1986.81  14
   1  -5 -13 27058.9 2212.37  14
  -1  -5  13 29426.6 1318.31   5
  -1   5  13 28290.8 2198.56  12
  -1  -5  13 24665.3 2010.63  12
   1  -5 -13 26502.8 1409.69   3
   1   5 -13 24401.8 2043.23  23
   1   5 -12 1489.49 258.901  16
   1  -5 -12 1334.68 271.114  15
   1   5 -12 1692.33 264.565  15
   1  -5 -12 1282.99 522.039  14
   1   5 -12 1502.71 461.220  14
  -1  -5  12 2060.90 515.130  12
  -1   5  12 1595.27 499.612  12
  -1  -5  12 1585.52 233.038   5
   1  -5 -12 1475.02 294.713   3
   1   5 -12 1530.90 519.132  23
   1   5 -11 136835. 5562.93  16
   1  -5 -11 130908. 5553.18  15
   1   5 -11 137422. 5514.58  15
   1  -5 -11 130786. 6474.45  14
   1   5 -11 135779. 6305.87  14
  -1  -5  11 137614. 5516.20   5
  -1   5  11 134401. 6433.93  12
  -1  -5  11 134320. 6368.77  12
   1   5 -11 138757. 6573.87  23
   1  -5 -11 132890. 5603.89   3
   1   5 -10 4614.51 377.201  15
   1  -5 -10 4483.33 406.264  15
   1   5 -10 4636.72 704.134  14
   1  -5 -10 4110.06 737.893  14
  -1  -5  10 4693.26 382.198   5
  -1  -5  10 3744.55 657.255  12
  -1   5  10 5441.89 791.037  12
   1  -5 -10 4294.57 397.672  11
   1   5 -10 3464.08 687.293  23
   1  -5 -10 4894.77 453.265   3
   1  -5  -9 38044.4 1731.70  15
   1   5  -9 39451.9 1697.48  15
  -1  -5   9 37100.9 1712.81   5
   1  -5  -9 35393.8 1761.17   3
   1  -5  -9 39036.3 2379.30  14
   1   5  -9 40341.1 2259.01  14
  -1   5   9 36427.6 2263.41  12
  -1  -5   9 42437.5 2370.28  12
   1  -5  -8 13005.7 1163.12  14
   1   5  -8 13256.4 1075.26  14
   1  -5  -8 13698.6 744.625  15
   1   5  -8 13525.4 709.869  15
  -1   5   8 13317.4 1122.93  12
  -1  -5   8 13912.5 1145.44  12
   1  -5  -7 65188.9 3271.23  14
   1   5  -7 65425.1 3167.03  14
   1  -5  -7 64797.8 2752.79  15
  -1   5   7 66237.8 3225.95  12
  -1  -5   7 71312.7 3304.92  12
   1   5  -6 23811.7 1406.53  14
   1  -5  -6 24574.0 1506.25  14
  -1  -5   6 23208.1 1468.10  12
  -1   5   6 24445.3 1447.50  12
   1   5  -5 119379. 5245.53  14
   1  -5  -5 125859. 5355.80  14
  -1  -5   5 126914. 5375.28  12
  -1   5   5 125133. 5318.83  12
   1   5  -4 35901.7 1741.15  14
   1  -5  -4 33814.5 1789.14  14
  -1  -5   4 36619.6 1834.37  12
  -1   5   4 37428.6 1806.30  12
  -1   5   3 35338.7 1592.01  12
  -1  -5   3 32665.1 1592.25  12
   1   5  -3 29147.9 1497.26  14
   1  -5  -3 32605.3 1575.64  14
   1   5  -2 67768.9 2962.61  14
   1  -5  -2 68821.5 3007.80  14
  -1  -5   2 73905.6 3020.97  12
  -1   5   2 74163.2 3011.04  12
  -1  -5   2 80363.1 3412.78  20
   1   5  -1 10282.0 506.865  14
   1  -5  -1 9797.90 530.260  14
   1  -5  -1 9775.14 784.689  19
  -1  -5   1 11230.2 846.642  20
  -1   5   1 9601.71 523.913  12
  -1  -5   1 9047.17 517.414  12
   1  -5   0 10988.3 521.733  14
   1   5   0 12386.6 518.276  14
  -1  -5   0 14681.3 942.570  20
   1  -5   0 14369.4 918.289  19
   1  -5   1 17285.1 1028.42  19
   1  -5   1 13454.0 663.988  18
   1   5   1 13658.3 641.307  18
  -1  -5  -1 14393.0 978.777  20
  -1  -5  -1 10349.6 632.185   1
  -1   5  -1 11772.1 643.132   1
   1  -5   2 552.287 271.470  19
  -1  -5  -2 367.062 149.021   1
  -1   5  -2 756.310 184.295   1
   1  -5   2 753.259 169.914  18
   1   5   2 477.094 138.607  18
   1  -5   3 74650.2 3213.34  18
   1   5   3 76019.0 3183.95  18
  -1   5  -3 77991.7 3248.78   1
   1  -5   4 35726.9 1769.95  18
   1   5   4 32845.6 1708.33  18
   1  -5   4 32992.7 1525.74  20
  -1   5  -4 35604.8 1799.00   1
  -1  -5  -4 32621.4 1775.27   1
   1  -5   5 13177.7 689.399  24
  -1   5  -5 14129.1 1022.98   1
  -1  -5  -5 12916.9 1015.07   1
   1   5   5 12009.7 920.601  18
   1  -5   5 12651.4 941.847  18
  -1   5  -6 1913.52 218.186  16
  -1   5  -6 2426.01 460.652   1
  -1  -5  -6 2117.27 452.797   1
  -1  -5  -7 8675.45 510.427  16
  -1   5  -7 8270.89 505.446  16
  -1  -5  -7 8298.70 499.787  15
  -1   5  -7 8737.12 502.046  15
  -1  -5  -7 7176.55 873.250   1
  -1   5  -7 7721.10 861.324   1
  -1  -5  -8 3278.67 301.581  16
  -1   5  -8 3048.58 291.061  16
  -1  -5  -8 3336.11 305.617  15
  -1   5  -8 3189.29 290.251  15
  -1  -5  -8 3308.44 620.771   1
  -1   5  -8 4007.36 649.902   1
  -1  -5  -9 52729.3 3083.45   1
  -1   5  -9 54319.8 3042.71   1
  -1   5  -9 51664.6 2239.85  16
  -1  -5  -9 50846.6 2227.36  16
  -1  -5  -9 52035.9 2334.02   6
  -1  -5  -9 48688.7 2230.16  15
  -1   5  -9 50463.9 2214.69  15
   1  -5   9 52957.5 2233.56   5
  -1   5 -10 1023.95 202.424  16
  -1  -5 -10 684.457 179.545  16
  -1  -5 -10 631.107 194.449  15
  -1   5 -10 763.638 171.623  15
  -1  -5 -10 741.927 216.104   3
   1  -5  10 841.532 170.146   5
  -1  -5 -10 272.996 233.856   6
  -1  -5 -10 578.847 215.114   2
  -1   5 -10 621.210 188.459   2
  -1  -5 -10 1010.64 482.281   1
  -1   5 -10 1286.55 473.621   1
  -1   5 -11 4932.34 855.908   1
  -1   5 -11 5000.07 458.362   2
  -1  -5 -11 4426.24 450.492   2
  -1  -5 -11 4781.75 884.982   1
  -1   5 -11 4380.65 398.044  16
  -1  -5 -11 3950.10 391.845  16
  -1  -5 -11 4497.19 431.118  15
  -1   5 -11 4455.07 396.553  15
  -1  -5 -11 4367.39 421.001   3
   1  -5  11 4474.23 376.510   5
  -1  -5 -11 3997.04 473.520   6
  -1   5 -12-146.993 370.585  23
  -1  -5 -12 118.145 248.941   6
  -1  -5 -12 143.939 147.775  16
  -1  -5 -12 159.484 179.853  15
  -1   5 -12 27.1838 144.276  15
  -1   5 -12 143.973 157.667  16
   1  -5  12 71.5277 109.035   5
  -1  -5 -12 193.103 203.457   3
  -1  -5 -12 387.231 217.420   2
  -1   5 -12 97.2096 185.297   2
  -1  -5 -13 3480.36 425.297   2
   1  -5  13 3601.13 713.017  18
  -1  -5 -13 3430.29 369.261  16
   1   5  13 3063.85 806.042  18
  -1   5 -13 3013.55 361.868  16
   1  -5  13 3530.74 330.215   5
  -1   5 -13 3734.50 374.834  15
  -1  -5 -13 3332.53 398.205  15
   1  -5  13 3237.49 342.833  24
  -1   5 -13 3755.77 808.462  23
  -1   5 -13 3482.87 405.535   2
  -1  -5 -13 4934.21 450.117   3
  -1   5 -14 7676.19 555.508  16
  -1  -5 -14 6890.79 545.889  16
  -1  -5 -14 7433.09 597.461  15
   1  -5  14 6374.42 485.380  24
  -1  -5 -14 7125.79 573.919   3
  -1   5 -14 7390.07 577.302   2
  -1  -5 -14 7758.86 615.378   2
   1  -5  14 7491.75 488.661   5
  -1   5 -15 1393.11 237.067  16
   1  -5  15 1302.57 188.907   5
  -1  -5 -15 1355.65 268.133   3
  -1  -5 -16 4469.31 412.312   3
   1  -5  16 4335.20 318.171   5
  -1   5 -16 5475.61 414.083  16
  -1   5 -16 4958.48 422.941  13
  -1   5 -17-59.4965 114.947  16
  -1   5 -17 39.3515 129.890   3
  -1  -5 -17 100.513 147.129   3
  -1   5 -17 106.733 120.333  13
  -1   5 -18 200.900 99.1540   3
   1  -6 -18 309.386 112.744   3
  -1  -6  17 3718.04 303.336  24
   1   6 -17 3293.88 294.394  16
   1  -6 -17 3601.32 329.232   3
  -1  -6  16 635.017 158.490  24
   1   6 -16 522.620 161.714  16
   1  -6 -16 307.198 171.826   3
   1  -6 -15 38274.0 1809.13  15
   1  -6 -15 41268.3 1872.29   3
   1   6 -15 39259.3 1815.19  16
   1  -6 -14-28.2849 174.727  15
   1   6 -14 139.880 143.630  16
  -1  -6  14 179.157 113.016   5
   1  -6 -14 258.146 194.515   3
   1   6 -13 79763.4 3436.73  16
   1  -6 -13 81077.0 3434.64  15
   1   6 -13 77829.5 3383.31  15
  -1  -6  13 82438.7 3396.37   5
   1   6 -13 74014.6 4308.06  23
   1  -6 -13 82005.1 3492.43   3
   1   6 -12 142.875 146.773  16
   1  -6 -12 237.128 298.966  14
   1  -6 -12 56.6540 162.080  15
   1   6 -12 198.862 149.945  15
   1   6 -12 252.008 268.543  23
   1  -6 -12 166.507 195.712   3
  -1  -6  12 233.477 146.385   5
   1   6 -11 574.387 192.702  16
   1  -6 -11 398.557 174.877  15
   1  -6 -11 438.343 404.966  14
  -1  -6  11 302.643 319.516  12
   1  -6 -11 596.756 216.579  11
   1  -6 -11 936.861 254.730   3
  -1  -6  11 571.691 183.201   5
   1   6 -11 614.931 371.185  23
   1  -6 -10 4783.81 400.853  15
   1  -6 -10 3627.35 677.055  14
  -1  -6  10 5208.48 416.674   5
   1  -6 -10 4007.39 409.996  11
  -1  -6  10 4536.62 688.785  12
  -1   6  10 4129.94 676.727  12
   1   6 -10 4524.59 762.051  23
   1  -6 -10 4661.04 438.397   3
   1  -6  -9 47185.8 2034.27  15
   1   6  -9 49039.9 2596.33  14
   1  -6  -9 45895.2 2640.03  14
   1  -6  -9 45338.6 2078.84  11
  -1  -6   9 48432.2 2654.10  12
  -1   6   9 46681.6 2647.50  12
  -1  -6   9 47051.4 2068.52   5
   1  -6  -9 43640.0 2017.56  10
   1  -6  -9 47010.9 2115.88   3
   1  -6  -8 6224.78 574.004   6
   1  -6  -8 6675.19 766.868  14
   1   6  -8 5595.07 680.399  14
   1  -6  -8 6520.59 494.912   3
  -1  -6   8 6050.76 449.111   5
   1  -6  -8 6209.43 428.167  15
   1  -6  -8 5568.67 472.017  11
  -1   6   8 5851.41 709.845  12
  -1  -6   8 6529.23 745.252  12
   1   6  -7 37383.7 2041.70  14
   1  -6  -7 35107.5 2078.93  14
  -1  -6   7 41116.3 2182.01  12
  -1   6   7 41747.0 2180.58  12
   1  -6  -6 5860.90 444.237  21
   1   6  -6 4617.26 523.670  14
   1  -6  -6 4264.70 538.278  14
  -1  -6   6 5453.58 602.578  12
  -1   6   6 6282.67 629.805  12
   1  -6  -5 803.653 187.252  21
  -1  -6   5 1026.78 257.563  12
  -1   6   5 863.496 235.496  12
   1  -6  -5 762.557 234.919  14
   1  -6  -4 6987.54 429.126  17
  -1  -6   4 7172.03 573.153  12
   1  -6  -4 6651.50 465.202  21
   1  -6  -3 308.293 117.887  14
  -1  -6   3 145.728 99.5720  12
  -1  -6   3 153.497 110.045  24
   1  -6  -3 335.790 135.704  17
  -1  -6   3 185.894 250.646  20
   1  -6  -3 300.788 140.680  21
   1  -6  -2 5517.78 395.563  21
  -1  -6   2 5192.76 378.673  24
   1  -6  -2 4678.21 372.225  24
   1  -6  -2 5464.75 372.915  17
  -1  -6   2 5818.73 746.798  19
  -1  -6   2 6025.58 673.321  20
   1  -6  -1 134958. 5496.90  21
  -1  -6   1 144621. 6151.33  19
  -1  -6   1 135725. 5968.26  20
   1  -6  -1 136297. 5490.63  24
   1  -6   0 1657.39 216.629  24
   1  -6   0 1187.00 190.782  17
  -1  -6   0 1266.64 353.268  20
   1  -6   0 1089.55 335.206  19
   1  -6   0 1274.03 187.267  21
   1  -6   1 146306. 5804.45  21
   1  -6   1 143671. 5790.98  24
   1  -6   1 139975. 5762.89  17
  -1  -6  -1 146756. 6277.90  20
   1  -6   1 151687. 6312.63  19
   1  -6   2 40963.5 1749.83  24
   1  -6   2 36713.5 1710.33  17
  -1  -6  -3 120.382 110.091   1
   1  -6   3 19.8634 115.194  24
   1  -6   3 68.8646 121.721  17
   1  -6   3 129.498 113.158  18
   1  -6   3 462.149 259.402  19
  -1  -6  -4 1417.00 274.153   1
   1  -6   4 1441.48 211.633  24
   1  -6   4 1418.31 276.777  18
   1  -6   4 1570.75 206.087  17
  -1  -6  -5 142664. 6085.71   1
  -1   6  -5 151243. 6160.05   1
   1  -6   5 141412. 5773.68  24
   1  -6   5 142407. 5736.38  17
   1  -6   5 147579. 6094.21  18
   1   6   5 138655. 6029.14  18
  -1  -6  -6 120.986 172.951   1
  -1   6  -6 250.355 245.909   1
   1  -6   6-21.3624 116.978  24
   1   6   6 110.571 174.743  18
   1  -6   6 113.286 201.968  18
   1  -6   6 120.067 108.462  17
  -1  -6  -7 40440.7 2204.82   1
  -1   6  -7 42493.2 2230.63   1
   1   6   7 35461.3 2072.47  18
   1  -6   7 36645.0 2075.74  18
   1  -6   7 36336.5 1633.16   5
   1  -6   7 35827.6 1600.43  17
  -1   6  -7 35985.6 1608.69  16
   1  -6   7 35766.1 1655.80  24
  -1   6  -8 59.6386 105.481  16
  -1  -6  -8 75.7464 109.770  15
   1  -6   8 129.848 118.471   5
  -1  -6  -8-87.1628 299.450   1
  -1   6  -8 86.1012 272.100   1
   1  -6   8 23.3464 117.725  24
   1   6   8-81.4160 268.735  18
   1  -6   8 76.1301 191.928  18
   1  -6   9 7518.87 521.665  24
   1  -6   9 8460.45 526.551   5
  -1   6  -9 7798.59 511.209  16
  -1  -6  -9 7480.89 510.378  15
  -1  -6  -9 7467.85 531.869   3
   1   6   9 8007.73 962.587  18
   1  -6   9 6654.44 850.955  18
  -1  -6  -9 7497.84 952.336   1
  -1   6  -9 5812.36 838.761   1
  -1  -6  -9 7924.69 617.597   6
  -1  -6 -10 1740.40 251.256  15
  -1   6 -10 1881.75 248.614  16
  -1  -6 -10 1557.04 253.788   3
   1  -6  10 1709.10 239.472   5
  -1  -6 -10 1617.98 325.740   6
   1  -6  10 1476.58 241.736  24
   1  -6  10 2031.43 517.276  18
  -1   6 -11 41038.3 2931.47  23
   1  -6  11 44949.6 2029.68  24
   1  -6  11 44060.3 1999.18   5
  -1   6 -11 42785.6 2007.86  16
  -1  -6 -11 46669.1 2041.32  15
  -1  -6 -11 46726.7 2065.48   3
   1  -6  11 45997.1 2787.68  18
  -1  -6 -11 43261.7 2054.34   2
  -1  -6 -11 45225.5 2161.56   6
  -1  -6 -12 92.9004 172.052   2
   1  -6  12-112.260 239.181  18
  -1  -6 -12 40.6530 271.149   6
  -1  -6 -12 86.8955 160.931  15
  -1   6 -12-81.5993 159.765  16
  -1   6 -12 435.197 365.703  23
   1  -6  12 161.583 138.189  24
   1  -6  12 24.7232 120.123   5
  -1  -6 -12 59.6908 172.982   3
  -1   6 -13 2121.16 280.190  16
   1  -6  13 2026.74 273.668  24
  -1   6 -13 2887.74 719.642  23
  -1   6 -13 1939.50 295.565   2
  -1  -6 -13 2351.56 326.820   2
   1  -6  13 2206.54 268.836   5
  -1  -6 -13 2145.07 312.913   3
   1  -6  14 991.647 183.293  24
  -1  -6 -14 1131.49 230.845   3
   1  -6  14 1173.03 196.353   5
  -1   6 -14 1010.26 209.911  16
   1  -6  15 431.612 125.589   5
  -1  -6 -15 778.692 205.533   3
  -1   6 -15 558.427 169.679  16
  -1   6 -16 244.570 149.247  13
  -1  -6 -16 61.7155 132.981   3
   1  -6  16 102.428 81.3586   5
  -1   6 -16-20.7629 106.584  16
  -1   6 -17 191.262 115.577  13
  -1   6 -17 275.191 102.671  16
  -1   6 -17 185.563 114.452   3
  -1   6 -18 682.842 100.111   3
  -1  -7  17 32316.4 1404.51  24
   1  -7 -17 31330.3 1408.50   3
  -1  -7  16 425.653 138.391  24
   1  -7 -16 168.163 143.486   3
   1   7 -16 283.184 125.145  16
  -1  -7  15 13059.6 765.924  24
  -1  -7  15 12840.2 695.662   5
   1   7 -15 12793.5 736.178  16
   1  -7 -15 13925.1 785.319   3
  -1  -7  14 779.822 197.523  24
   1  -7 -14 518.322 198.838   3
  -1  -7  14 556.643 152.793   5
   1   7 -14 279.834 161.997  16
  -1  -7  13 4724.81 401.420   5
   1   7 -13 4408.96 410.009  16
   1  -7 -13 4513.95 446.462   3
   1   7 -12 369.897 311.235  23
   1  -7 -12 435.083 193.345  11
   1   7 -12 463.761 188.111  16
  -1  -7  12 295.593 138.796   5
   1  -7 -12 636.798 227.583   3
  -1  -7  11 21254.2 1101.16   5
   1  -7 -11 20685.4 1112.36  11
   1   7 -11 17436.7 1673.34  23
   1   7 -11 20482.8 1089.27  16
   1  -7 -11 22078.4 1159.07   3
   1  -7 -10 185.972 189.162   3
  -1  -7  10 189.872 155.139   5
   1   7 -10-119.986 302.513  23
   1  -7 -10 236.412 225.307  11
   1   7 -10 102.153 144.033  16
   1  -7 -10 120.227 152.046  10
   1  -7  -9 32151.0 1598.44  11
  -1  -7   9 34577.9 1575.22   5
   1  -7  -9 30827.4 1523.80  10
   1  -7  -9 35034.8 1618.40   3
   1  -7  -8 4186.60 406.287  11
  -1  -7   8 3464.08 351.615   5
   1  -7  -8 3060.70 446.887   6
   1  -7  -8 3675.48 355.466   8
   1  -7  -8 3515.77 336.255  10
   1  -7  -8 3673.79 382.719   3
   1  -7  -7 233.963 180.354  11
   1  -7  -7 142.879 209.828   6
   1  -7  -7-52.4915 145.854   3
  -1  -7   7 147.433 132.484   5
   1  -7  -7 65.8204 135.520  10
   1  -7  -6 1784.49 268.021  11
  -1  -7   6 1523.86 223.695   5
   1  -7  -6 1151.31 245.911  21
  -1  -7   6 1382.51 371.202  20
  -1  -7   5 43532.1 2344.02  20
  -1  -7   5 40133.2 1868.80  24
   1  -7  -5 41879.2 1894.70  21
  -1  -7   4 17225.2 937.838  24
   1  -7  -4 17473.5 907.500  17
   1  -7  -4 19392.7 980.615  21
  -1  -7   3 70415.5 2931.36  24
  -1  -7   3 65161.2 3371.70  20
  -1  -7   3 73327.9 3711.79  19
   1  -7  -3 69350.8 2887.72  17
   1  -7  -3 67159.2 2935.91  21
  -1  -7   2 11467.4 672.883  24
  -1  -7   2 11332.9 1135.53  19
  -1  -7   2 11336.8 1011.93  20
   1  -7  -2 11988.7 657.791  17
   1  -7  -2 11181.4 677.905  21
  -1  -7   1 81518.2 3433.87  24
   1  -7  -1 82646.0 3455.00  24
  -1  -7   1 82050.5 3952.94  20
  -1  -7   1 86334.2 4193.99  19
   1  -7  -1 82330.7 3419.57  17
   1  -7  -1 82984.5 3464.43  21
  -1  -7   0 42310.8 2380.16  20
  -1  -7   0 45565.9 2593.16  19
   1  -7   0 47359.4 2500.05  19
   1  -7   0 43699.8 1946.86  24
  -1  -7   0 43436.4 1920.42  24
   1  -7   0 42747.6 1944.56  21
   1  -7   1 79995.9 3306.47  24
  -1  -7  -1 81240.6 3271.15  24
   1  -7   1 82957.0 3919.91  19
  -1  -7  -1 79523.6 3969.12  19
   1  -7   1 72158.0 3252.76  17
   1  -7   1 80250.9 3314.60  21
   1  -7   2 51982.3 2272.24  24
  -1  -7  -2 52226.9 2230.12  24
   1  -7   2 58897.0 2914.27  19
   1  -7   2 50526.7 2232.88  17
   1  -7   2 51302.7 2279.33  21
  -1  -7  -3 193203. 7696.14  24
   1  -7   3 195177. 7750.25  24
   1  -7   3 200547. 8422.50  19
   1  -7   3 194085. 7708.56  17
  -1  -7  -3 190313. 7652.46  17
  -1  -7  -3 192898. 7682.03  21
  -1  -7  -4 5211.55 362.255  17
   1  -7   4 5441.85 404.844  17
  -1  -7  -4 5154.99 397.956  24
   1  -7   4 5959.01 441.983  24
   1  -7   4 6278.34 771.656  19
   1  -7   5 8814.28 548.628  17
   1  -7   5 9056.14 585.604  24
   1  -7   6 1448.11 210.864  17
   1  -7   6 1182.92 219.253  24
  -1  -7  -6 1036.96 247.106   6
   1  -7   7 54629.8 2295.34  17
  -1  -7  -7 52381.2 2365.84  11
  -1  -7  -7 54283.9 2428.38   6
   1  -7   7 52258.0 2348.89  24
  -1  -7  -8 18253.3 1025.73  11
   1  -7   8 19054.3 1018.27  24
   1  -7   8 21149.0 1012.19   5
   1  -7   8 19112.4 950.768  17
  -1  -7  -9 78700.7 3332.54  11
   1  -7   9 79390.8 3324.87   5
   1  -7   9 77841.1 3349.96  24
  -1  -7 -10 1417.96 341.951   6
  -1   7 -10 1064.83 195.983  16
   1  -7  10 942.112 200.710   5
   1  -7  10 779.845 202.173  24
  -1  -7 -11 1475.32 368.298   6
  -1   7 -11 1544.91 235.138  16
  -1  -7 -11 1675.78 258.381   3
   1  -7  11 2058.02 263.449   5
   1  -7  11 2168.77 285.624  24
  -1   7 -11 986.994 470.220  23
  -1  -7 -12 166.196 315.469   6
  -1   7 -12 936.951 205.225  16
  -1  -7 -12 656.375 192.562   3
   1  -7  12 957.826 204.294   5
  -1   7 -12 1132.73 468.182  23
   1  -7  12 607.597 188.168  24
   1  -7  13 30554.9 1402.10   5
  -1  -7 -13 29435.0 1410.50   3
  -1   7 -13 27668.9 1389.71  16
   1  -7  13 29489.4 1418.70  24
  -1  -7 -14 1599.56 235.222   3
   1  -7  14 1597.48 219.268   5
   1  -7  14 1252.49 205.574  24
  -1   7 -14 1444.13 221.338  16
   1  -7  15 1220.31 174.073   5
  -1   7 -15 1408.97 201.891  16
   1  -7  16 298.843 95.8089   5
  -1   7 -17 98.2519 96.2569  13
  -1  -8  16 137.900 98.6898  24
  -1  -8  15 33338.4 1479.42  24
  -1  -8  15 33816.2 1413.65   5
   1  -8 -15 31063.9 1445.00   3
  -1  -8  14 266.575 158.880  24
  -1  -8  14 191.269 123.505   5
   1  -8 -14 314.983 174.533   3
   1   8 -14 217.175 124.486  16
   1  -8 -13 61315.4 2688.33   3
  -1  -8  13 63577.8 2668.62   5
   1   8 -13 57808.6 2633.74  16
  -1  -8  13 64173.5 2736.01  24
   1  -8 -12 3591.73 394.973   3
   1  -8 -12 3590.20 369.873  11
  -1  -8  12 4315.95 397.147   5
   1   8 -12 3670.47 357.047  16
  -1  -8  11 197.424 152.075   5
   1  -8 -11 90.5422 154.919   3
   1  -8 -11 28.8911 194.700  11
   1   8 -11 101.216 129.908  16
  -1  -8  11 328.561 190.475  24
   1   8 -11-122.547 202.289  23
   1  -8 -10 666.876 208.842   3
  -1  -8  10 285.772 164.097   5
   1  -8 -10 415.731 190.787  10
   1  -8 -10 311.423 241.556  11
   1   8 -10 296.879 157.120  16
  -1  -8  10 523.108 197.622  24
   1  -8  -9 29685.2 1472.17   3
  -1  -8   9 31911.9 1475.51   5
   1  -8  -9 27757.2 1396.89   8
   1  -8  -9 28801.4 1431.19  10
   1  -8  -9 30852.7 1507.00  11
   1   8  -9 28471.8 1400.19  16
  -1  -8   9 32118.3 1514.88  24
  -1  -8   8 17087.8 934.345   5
   1  -8  -8 16175.8 908.074  10
   1  -8  -8 15603.7 904.027   8
   1  -8  -8 16686.8 963.365  11
  -1  -8   8 16852.3 953.723  24
   1  -8  -8 16865.7 941.896   3
   1  -8  -7 12699.1 729.959   3
  -1  -8   7 10645.3 690.974   5
   1  -8  -7 10291.3 793.425   6
   1  -8  -7 11149.4 701.633   8
   1  -8  -7 10694.2 645.176   9
   1  -8  -7 11627.7 698.335  10
   1  -8  -7 10880.3 724.412  11
  -1  -8   7 9992.28 989.825  20
  -1  -8   6 563.702 183.390   5
   1  -8  -6 402.843 170.427   3
   1  -8  -6 345.517 226.296   6
   1  -8  -6 347.579 191.122  21
  -1  -8   6 77.2497 221.425  20
   1  -8  -6 555.619 166.233   9
   1  -8  -6 409.809 183.364   8
   1  -8  -6 683.285 197.980  10
   1  -8  -6 358.636 200.859  11
   1  -8  -5 43859.8 1953.41  21
  -1  -8   5 41882.7 1855.84  21
   1  -8  -5 41416.0 1870.99  10
   1  -8  -5 40404.8 1877.20   8
   1  -8  -5 39846.3 1886.11  11
  -1  -8   5 41394.4 2365.33  20
  -1  -8   5 41296.3 1906.30  24
   1  -8  -4 137.958 138.563  17
   1  -8  -4-70.1929 142.753  10
   1  -8  -4 143.043 162.226   8
  -1  -8   4-115.679 291.620  19
  -1  -8   4 43.0966 98.4714  21
  -1  -8   4-76.3643 230.094  20
   1  -8  -4-86.3378 162.231  21
  -1  -8   4 162.646 134.214  24
  -1  -8   4 104.299 136.083   5
  -1  -8   3 319.512 168.516  24
   1  -8  -3 252.342 146.893  17
  -1  -8   3 459.333 291.909  20
  -1  -8   3 342.202 376.603  19
  -1  -8   3 124.106 120.207  21
   1  -8  -3 222.250 171.776  21
  -1  -8   2 6416.54 501.019  24
   1  -8  -2 7023.05 490.467  17
  -1  -8   2 5736.10 884.360  19
  -1  -8   2 7095.81 811.618  20
   1  -8  -2 7355.50 520.921  21
  -1  -8   1 16541.1 929.414  24
   1  -8  -1 16983.7 946.895  24
   1  -8  -1 17512.0 922.880  17
  -1  -8   1 17187.4 1549.64  19
  -1  -8   1 18349.8 1364.67  20
   1  -8  -1 18355.9 970.131  21
  -1  -8   0 10211.0 1147.71  19
   1  -8   0 7661.96 951.678  19
   1  -8   0 9998.88 639.533  24
  -1  -8   0 9579.93 611.122  24
   1  -8   0 10750.7 650.048  21
  -1  -8   0 8466.89 545.682  21
   1  -8   1 28085.2 1395.36  24
  -1  -8  -1 29088.0 1365.44  24
   1  -8   1 26073.4 1339.34  17
   1  -8   1 29955.6 1970.46  19
  -1  -8  -1 30301.9 2076.26  19
   1  -8   1 28633.6 1397.83  21
  -1  -8  -1 29261.3 1321.20  21
  -1  -8  -2 1748.48 254.185  24
   1  -8   2 2553.79 314.205  24
   1  -8   2 2632.38 291.074  17
   1  -8   2 2099.18 506.290  19
   1  -8   2 2325.09 301.398  21
  -1  -8  -2 2798.65 267.008  21
   1  -8   3 28.8502 157.921  21
   1  -8   3-96.5984 276.128  19
  -1  -8  -3 84.7327 110.563  21
  -1  -8  -3 69.8240 117.358  24
   1  -8   3-27.6094 144.098  24
  -1  -8  -3 38.7391 112.273  17
   1  -8   3 139.088 160.809  17
  -1  -8  -4 3652.45 361.722   9
   1  -8   4 4067.29 338.653   5
   1  -8   4 3617.73 628.202  19
  -1  -8  -4 3989.92 399.980  11
   1  -8   4 4237.31 386.714  24
  -1  -8  -4 3299.98 329.257  24
  -1  -8  -4 3458.63 310.768  17
   1  -8   4 4218.02 363.143  17
   1  -8   5 158314. 6301.64  17
  -1  -8  -5 155202. 6231.01  17
  -1  -8  -5 154277. 6371.62   6
   1  -8   5 155151. 6279.35   5
   1  -8   5 170711. 7217.95  19
  -1  -8  -5 161130. 6366.94  11
   1  -8   5 154513. 6352.38  24
  -1  -8  -5 157945. 6312.65   9
  -1  -8  -5 148853. 6301.37   8
   1  -8   6 12600.9 715.172  17
  -1  -8  -6 12188.0 802.829   6
   1  -8   6 12475.7 715.953   5
  -1  -8  -6 12885.9 791.933  11
  -1  -8  -6 11920.3 722.341   9
   1  -8   6 12871.1 765.532  24
   1  -8   6 12394.5 1215.16  19
  -1  -8  -7 87261.9 3768.51   6
   1  -8   7 88555.7 3624.12  17
  -1  -8  -7 86021.2 3700.38  11
   1  -8   7 86180.5 3689.85  24
  -1  -8  -7 86671.8 3628.63   9
  -1  -8  -8 3762.91 414.065  11
   1  -8   8 3232.79 321.082  17
   1  -8   8 3626.46 371.664  24
   1  -8   8 4597.07 382.466   5
  -1  -8  -8 3735.55 461.965   6
   1  -8   9 13817.5 788.043   5
  -1  -8  -9 14219.3 931.192   6
  -1  -8  -9 13705.1 819.473  11
   1  -8   9 13161.1 726.706  17
   1  -8   9 12988.2 804.804  24
   1  -8  10 24383.0 1211.80  24
  -1  -8 -10 22203.8 1151.48  11
   1  -8  10 21991.6 1153.43   5
   1  -8  11 19801.0 1080.82  24
  -1   8 -11 19870.8 1854.89  23
   1  -8  11 20976.6 1070.38   5
   1  -8  12 192.694 161.883  24
  -1  -8 -12-166.012 288.003   6
   1  -8  12 352.090 155.501   5
   1  -8  13 10564.0 657.676  24
   1  -8  13 10833.5 647.335   5
   1  -8  14 2209.53 252.203  24
   1  -8  14 2220.34 244.640   5
   1  -8  15 738.253 145.991   5
  -1   8 -15 709.486 176.700  13
   1  -8  16 5462.60 323.352   5
  -1   8 -16 4460.04 355.221  13
  -1  -9  15 10049.0 539.827   5
  -1  -9  15 10039.6 582.280  24
  -1  -9  14 77.0108 114.608   5
  -1  -9  14 94.2032 116.647  24
  -1  -9  13 8543.21 560.509   5
  -1  -9  13 9054.71 602.555  24
  -1  -9  12 12225.2 719.133   5
  -1  -9  12 12127.0 751.977  24
   1  -9 -12 10288.0 676.310  11
   1  -9 -11 60691.2 2745.94  11
  -1  -9  11 64263.6 2808.91  24
  -1  -9  11 63016.3 2757.62   5
  -1  -9  11 63845.2 2687.66  17
   1  -9 -10 7594.31 606.145  11
   1  -9 -10 7790.33 573.209  10
  -1  -9  10 7813.00 578.492   5
  -1  -9  10 8501.01 610.363  24
  -1  -9   9 1854.03 298.617  24
   1  -9  -9 1952.41 339.368  11
   1  -9  -9 2139.22 303.144  10
   1  -9  -9 1694.64 262.486   8
  -1  -9   9 2120.05 298.255   5
   1  -9  -8 21996.9 1147.79   8
   1  -9  -8 22156.4 1206.35  11
   1  -9  -8 21830.0 1158.03  10
  -1  -9   8 23064.9 1187.24   5
  -1  -9   7 8559.59 607.802   5
  -1  -9   7 9111.98 1173.22  19
   1  -9  -7 8218.10 594.461  10
   1  -9  -7 9185.26 622.853   8
   1  -9  -7 7611.68 542.734   9
   1  -9  -7 7980.85 617.758  11
  -1  -9   7 7843.05 550.482  21
   1  -9  -6 16004.2 942.238  11
  -1  -9   6 15644.3 877.998  21
   1  -9  -6 15776.1 914.369  10
   1  -9  -6 18332.2 947.830   8
   1  -9  -6 17040.6 904.173   9
   1  -9  -6 15193.6 985.074   6
  -1  -9   6 16431.9 1618.69  19
   1  -9  -6 16136.8 982.461  21
  -1  -9   5 25205.0 1315.48  24
   1  -9  -5 25117.7 1333.54   6
   1  -9  -5 26612.9 1370.10  21
   1  -9  -5 25674.4 1288.06  10
  -1  -9   5 26608.0 1262.96   9
   1  -9  -5 26077.7 1288.41   8
   1  -9  -5 24420.1 1254.63   9
  -1  -9   5 25019.3 2091.33  19
  -1  -9   5 24741.2 1721.96  20
   1  -9  -4 64137.5 2720.82  17
  -1  -9   4 62065.7 2761.50  24
   1  -9  -4 59220.4 2715.92  11
  -1  -9   4 60034.4 2734.39   5
   1  -9  -4 62445.9 2782.68  21
   1  -9  -4 61925.9 2718.73  10
   1  -9  -4 62990.0 2711.23   8
  -1  -9   4 64719.2 2699.15   9
  -1  -9   4 61633.7 3249.14  20
  -1  -9   4 65703.7 3756.44  19
   1  -9  -3 42122.7 1983.76  17
  -1  -9   3 45451.3 2047.98  24
   1  -9  -3 41760.1 1988.15  11
   1  -9  -3 44427.0 2005.30  10
  -1  -9   3 42159.2 2022.30   5
   1  -9  -3 44072.3 2055.06  21
  -1  -9   3 41961.2 2493.10  20
  -1  -9   3 43420.8 2890.96  19
   1  -9  -3 42924.1 1978.60   8
  -1  -9   3 48974.3 2003.96   9
   1  -9  -2 215.010 173.786  17
  -1  -9   2 29.3134 153.097   5
  -1  -9   2 404.684 170.513   9
   1  -9  -2 260.135 185.579  11
  -1  -9   2 75.7886 159.780  11
  -1  -9   2 30.1608 152.184  24
   1  -9  -2 252.502 180.540  21
  -1  -9   2 250.707 251.872  20
  -1  -9   2 131.360 331.203  19
   1  -9  -1 14938.1 861.113  17
  -1  -9   1 15181.3 880.424  24
  -1  -9   1 15993.5 871.301  11
   1  -9  -1 14629.5 845.592  11
   1  -9  -1 15772.8 876.827  10
  -1  -9   1 14041.2 862.973   5
   1  -9  -1 15202.5 891.168  21
  -1  -9   1 14451.3 841.444   9
   1  -9  -1 15661.2 845.428   8
  -1  -9   1 15106.9 1523.88  19
   1  -9   0 22595.2 1241.70  24
  -1  -9   0 22519.4 1214.52  24
   1  -9   0 22236.6 1171.83  11
  -1  -9   0 26917.2 1234.21  11
  -1  -9   0 24031.2 1218.54   5
   1  -9   0 23056.7 1235.13  21
  -1  -9   0 22245.6 1918.89  19
  -1  -9   0 23644.0 1199.50   9
   1  -9   0 24766.3 1186.51   8
  -1  -9   0 23740.8 1198.20   8
  -1  -9  -1 443.320 166.158  17
   1  -9   1 695.564 220.242  17
  -1  -9  -1 587.703 173.859   5
   1  -9   1 493.517 174.668   8
   1  -9   1 727.686 213.183  11
  -1  -9  -1 644.256 213.460  11
   1  -9   1 571.579 204.008  24
  -1  -9  -1 169.055 146.034  24
   1  -9   1 603.479 194.873  21
   1  -9   1 660.806 348.651  19
  -1  -9  -1 701.490 171.018  21
   1  -9   2 14843.2 1417.55  19
   1  -9   2 17033.8 891.147  17
  -1  -9  -2 15042.9 832.628  17
  -1  -9  -2 13983.5 843.863   6
   1  -9   2 16041.6 836.153   5
   1  -9   2 15550.0 916.894  21
  -1  -9  -2 13778.1 823.724  21
   1  -9   2 16466.7 852.073  11
  -1  -9  -2 15902.0 888.507  11
   1  -9   2 16352.0 851.792   8
  -1  -9  -2 15526.4 873.139   8
  -1  -9  -2 14323.1 863.285   9
   1  -9   2 14670.4 901.681  24
  -1  -9  -2 14909.8 873.889  24
   1  -9   3 78223.8 4317.18  19
  -1  -9  -3 82015.3 3504.50  21
  -1  -9  -3 84911.7 3495.79  17
   1  -9   3 85368.6 3537.40  17
  -1  -9  -3 80909.5 3530.11   6
   1  -9   3 83780.0 3487.56   5
   1  -9   3 85941.0 3610.66  21
  -1  -9  -3 84336.0 3545.43  24
   1  -9   3 79264.2 3580.71  24
  -1  -9  -3 77631.5 3523.31   9
  -1  -9  -3 89626.9 3558.09   8
   1  -9   3 85358.1 3493.72   8
   1  -9   4 7289.27 989.695  19
   1  -9   4 9053.60 571.904  17
  -1  -9  -4 7854.67 516.964  17
  -1  -9  -4 6646.42 565.327   6
   1  -9   4 7963.54 526.869   5
   1  -9   4 7718.56 591.755  21
  -1  -9  -4 8048.02 588.217  11
   1  -9   4 7338.25 586.768  24
   1  -9   4 8161.31 526.173   8
  -1  -9  -4 7793.47 565.601   8
  -1  -9  -4 6672.20 550.116   9
   1  -9   5 86157.4 4385.17  19
   1  -9   5 83225.5 3471.12  17
  -1  -9  -5 81192.0 3402.84  17
  -1  -9  -5 77122.0 3518.95   6
   1  -9   5 79886.8 3442.09   5
   1  -9   5 85447.9 3556.53  21
  -1  -9  -5 82189.6 3516.59  11
   1  -9   5 83460.8 3538.01  24
  -1  -9  -5 81604.7 3486.45   9
   1  -9   5 83406.7 3418.04   8
   1  -9   6 70963.5 3049.88  17
  -1  -9  -6 69849.0 3156.75   6
   1  -9   6 70004.4 3042.31   5
   1  -9   6 73017.3 3926.25  19
  -1  -9  -6 72423.1 3122.46  11
   1  -9   6 71317.4 3119.30  24
  -1  -9  -6 73896.9 3083.13   9
   1  -9   7 7154.88 511.189  17
  -1  -9  -7 6697.73 623.170   6
   1  -9   7 8054.38 536.327   5
   1  -9   7 8496.83 1027.20  19
  -1  -9  -7 7113.31 586.340  11
   1  -9   7 7599.35 567.038  24
  -1  -9  -7 6129.20 504.240   9
  -1  -9  -8-359.859 269.422   6
   1  -9   8 300.307 154.125  17
  -1  -9  -8 247.141 214.327  11
   1  -9   8 123.378 152.762  24
   1  -9   8-114.059 420.926  19
  -1  -9  -9 21757.3 1232.61   6
   1  -9   9 20682.1 1071.01   5
   1  -9   9 20419.6 1104.25  24
  -1  -9  -9 19597.1 1092.50  11
   1  -9   9 18992.7 1667.09  19
   1  -9   9 20100.1 1014.69  17
  -1  -9 -10 718.349 335.372   6
   1  -9  10 834.095 205.009   5
   1  -9  10 628.352 190.750  24
  -1  -9 -10 468.010 198.212  11
   1  -9  11 8414.87 574.799   5
   1  -9  11 8759.33 601.034  24
   1  -9  12 10940.4 667.803   5
   1  -9  12 11292.4 689.970  24
   1  -9  13 1694.94 233.756  24
   1  -9  13 1643.27 226.425   5
   1  -9  14 19339.0 925.406   5
   1  -9  14 18036.6 916.380  24
   1  -9  15 2151.69 231.298  21
  -1   9 -15 2397.72 248.127  13
   1  -9  15 2448.23 220.604   5
   1  -9  16 102.141 65.7329   5
  -1 -10  15 7122.50 392.955   5
  -1 -10  14 556.401 130.923   5
  -1 -10  14 430.230 133.134  24
  -1 -10  13 5784.10 446.170  24
  -1 -10  13 6141.97 436.758   5
  -1 -10  12 27.6173 139.243  24
   1 -10 -12-161.813 163.531  11
  -1 -10  12 218.895 151.964   5
  -1 -10  11-27.0990 146.074   5
  -1 -10  11 125.849 119.924  17
  -1 -10  11 30.3484 138.691  24
   1 -10 -11 25.8566 179.367  11
  -1 -10  10 10377.2 696.578   5
   1 -10 -10 10386.2 710.242  11
  -1 -10  10 10840.0 660.069  17
  -1 -10  10 11795.4 741.403  24
  -1 -10   9 6515.05 516.057   5
   1 -10  -9 5565.78 446.563   8
   1 -10  -9 5566.46 522.442  11
  -1 -10   9 5367.50 481.952  24
  -1 -10   9 4773.65 913.971  19
  -1 -10   8 8941.77 628.757   5
   1 -10  -8 7645.30 599.850  10
   1 -10  -8 8756.62 645.902  11
   1 -10  -8 8058.49 584.500   8
   1 -10  -8 7967.54 552.036   9
  -1 -10   7 15307.7 888.733   5
   1 -10  -7 13283.7 812.042   9
   1 -10  -7 14627.2 854.278   8
   1 -10  -7 14098.4 867.084  10
   1 -10  -7 15842.1 918.094  11
  -1 -10   7 15048.3 1599.28  19
   1 -10  -6 1661.34 299.676  10
  -1 -10   6 1540.08 242.219   9
   1 -10  -6 1549.10 268.095   9
   1 -10  -6 1794.40 298.846   8
   1 -10  -6 1440.35 315.714  11
  -1 -10   6 1827.53 310.515  24
  -1 -10   6 1312.22 541.637  19
  -1 -10   5 7784.15 588.718  24
   1 -10  -5 6863.00 565.251  10
  -1 -10   5 6884.82 570.015   5
   1 -10  -5 6240.74 577.063  21
   1 -10  -5 7147.75 547.284   8
  -1 -10   5 7345.36 530.805   9
   1 -10  -5 6372.92 521.293   9
   1 -10  -4 88908.1 3713.60  17
  -1 -10   4 89265.1 3764.64  24
   1 -10  -4 83512.8 3697.89  11
   1 -10  -4 86972.0 3715.22  10
  -1 -10   4 88795.4 3746.69   5
   1 -10  -4 84814.0 3771.75  21
  -1 -10   4 83597.8 4804.98  19
   1 -10  -4 87229.4 3673.07   9
  -1 -10   4 91182.0 3678.12   9
   1 -10  -4 82261.5 3666.35   8
   1 -10  -3 670.388 234.955  17
  -1 -10   3 263.054 164.047   5
   1 -10  -3 717.924 247.876  10
  -1 -10   3 836.903 214.626   9
   1 -10  -3 577.191 232.172   8
   1 -10  -3 384.496 217.405  11
  -1 -10   3 645.856 215.791  24
  -1 -10   3 148.413 346.974  19
   1 -10  -3 577.420 231.552  21
   1 -10  -2 32139.9 1646.18  17
  -1 -10   2 35913.3 1714.28  24
   1 -10  -2 34123.5 1646.01  11
  -1 -10   2 35233.6 1647.52  11
  -1 -10   2 33862.6 1683.01   5
   1 -10  -2 33294.5 1704.73  21
  -1 -10   2 36043.8 1648.71   9
  -1 -10   2 34827.3 2612.59  19
   1 -10  -1 8500.54 644.975  17
  -1 -10   1 10197.1 700.147  24
   1 -10  -1 8944.80 644.130  11
  -1 -10   1 11696.8 695.411  11
  -1 -10   1 9658.50 683.812   5
   1 -10  -1 9704.76 707.072  21
  -1 -10   1 10284.7 1330.14  19
  -1 -10   1 10028.1 664.365   9
   1 -10  -1 9838.00 640.686   8
  -1 -10   0 448.562 193.908  17
  -1 -10   0 282.217 169.924   5
  -1 -10   0 692.167 233.832   9
   1 -10   0 498.683 206.968   8
   1 -10   0 432.669 213.195  11
  -1 -10   0 428.820 223.652  11
  -1 -10   0 264.394 197.436  24
   1 -10   0 433.887 231.772  24
  -1 -10   0 145.681 340.462  19
   1 -10   0 909.260 216.660  21
   1 -10   1 53154.4 2511.89  24
  -1 -10  -1 55033.6 2480.56  24
  -1 -10  -1 56632.2 2453.65  11
   1 -10   1 55989.2 2418.05  11
  -1 -10  -1 53961.0 2446.57   5
   1 -10   1 52471.7 2384.01   5
   1 -10   1 54658.2 2500.77  21
   1 -10   1 58040.0 2423.47   8
   1 -10   1 54183.0 2449.24  17
  -1 -10  -1 52473.1 2405.95  17
   1 -10   2 4727.74 842.489  19
  -1 -10  -2 4279.16 410.671  17
   1 -10   2 4825.29 444.439  17
  -1 -10  -2 4850.99 427.600   6
  -1 -10  -2 4831.42 428.891   5
   1 -10   2 4866.18 411.278   5
   1 -10   2 4728.33 478.578  21
   1 -10   2 5112.22 430.947  11
  -1 -10  -2 4908.27 462.426  11
   1 -10   2 5297.62 441.263   8
   1 -10   2 5161.39 498.059  24
  -1 -10  -2 4772.03 453.034  24
   1 -10   3 1062.99 244.231  17
  -1 -10  -3 990.905 233.287  17
   1 -10   3 1536.55 234.394   5
  -1 -10  -3 970.710 244.277   6
   1 -10   3 1130.90 233.725   8
  -1 -10  -3 1111.62 260.265   9
   1 -10   3 1258.13 234.854  11
   1 -10   3 1090.03 261.105  24
  -1 -10  -3 1007.13 234.535  24
   1 -10   3 1234.67 501.063  19
   1 -10   3 1229.99 269.419  21
   1 -10   4 58689.5 3503.08  19
  -1 -10  -4 60091.6 2606.15  17
   1 -10   4 60048.4 2639.02  17
  -1 -10  -4 57743.2 2661.96   6
   1 -10   4 58995.4 2611.25   5
   1 -10   4 63527.5 2733.50  21
  -1 -10  -4 60019.0 2669.30  11
  -1 -10  -4 55751.6 2649.44   9
   1 -10   4 62430.3 2605.42   8
   1 -10   4 61884.8 2720.72  24
   1 -10   5 2028.29 324.583  24
  -1 -10  -5 2271.56 351.426  11
  -1 -10  -5 2270.19 358.802   6
   1 -10   5 2437.09 300.023   5
   1 -10   5 2349.22 277.949   8
  -1 -10  -5 2336.65 341.791   9
   1 -10   5 1837.91 310.261  21
   1 -10   5 1946.49 550.849  19
  -1 -10  -5 2779.59 296.375  17
   1 -10   5 2283.01 314.938  17
   1 -10   6 48277.2 2990.62  19
   1 -10   6 46902.5 2121.11  17
  -1 -10  -6 47566.8 2225.85   6
   1 -10   6 46340.9 2115.25   5
   1 -10   6 47049.9 2197.72  21
  -1 -10  -6 46731.8 2180.12  11
   1 -10   6 46745.3 2187.30  24
   1 -10   6 47987.6 2071.21   9
  -1 -10  -6 46363.4 2149.87   9
   1 -10   7 10791.1 1248.52  19
   1 -10   7 12008.9 732.632  17
  -1 -10  -7 13580.4 887.591   6
   1 -10   7 12149.5 747.936   5
   1 -10   7 11559.8 787.789  21
  -1 -10  -7 13056.0 816.748  11
  -1 -10  -7 13087.0 778.857   9
   1 -10   7 12712.2 805.303  24
   1 -10   8 110.115 152.954   5
  -1 -10  -8-40.2344 260.014   6
   1 -10   8-33.5390 159.791  21
  -1 -10  -8 31.1265 213.873  11
   1 -10   8 158.714 154.229  24
   1 -10   8-24.3267 141.001  17
  -1 -10  -9 2044.17 385.706   6
   1 -10   9 1633.59 281.481  21
  -1 -10  -9 1620.75 291.924  11
   1 -10   9 1414.70 228.200  17
   1 -10  10 22136.2 1107.63   5
   1 -10  10 21754.6 1147.51  21
  -1 -10 -10 19658.4 1080.13  11
   1 -10  10 21095.8 1122.98  24
  -1 -10 -10 22076.6 1257.41   6
   1 -10  11 19754.4 1030.50   5
  -1 -10 -11 21219.2 1188.45   6
   1 -10  11 19272.2 1062.49  21
   1 -10  11 19618.4 1050.33  24
   1 -10  12 18880.9 976.790   5
   1 -10  12 18510.1 982.954  24
   1 -10  12 19962.3 1017.60  21
   1 -10  13 287.531 133.394   5
   1 -10  13 174.240 126.682  21
   1 -10  13 375.620 132.288  24
   1 -10  14 1063.05 167.561  21
   1 -10  14 1301.95 179.297   5
  -1  10 -14 1641.45 207.082  13
   1 -10  15 425.069 100.196   5
  -1 -11  14 1411.62 163.201   5
  -1 -11  13 2866.98 269.497   5
  -1 -11  13 2992.82 284.630  24
  -1 -11  12 10916.4 641.280   5
  -1 -11  12 10776.4 655.670  24
  -1 -11  11 2770.77 317.062   5
  -1 -11  11 3012.34 283.046  17
  -1 -11  11 2713.67 323.281  24
   1 -11 -11 2831.81 312.812  11
  -1 -11  10 4636.76 422.649   5
   1 -11 -10 5502.46 458.498  11
  -1 -11  10 4561.22 389.557  17
  -1 -11  10 4690.57 433.276  24
  -1 -11   9 1224.93 246.528   5
   1 -11  -9 1169.02 213.006   8
  -1 -11   9 891.448 208.041  17
   1 -11  -8 30763.7 1517.46   9
   1 -11  -8 33152.6 1557.74   8
  -1 -11   8 34368.7 1629.02   5
   1 -11  -8 33762.0 1627.64  11
  -1 -11   8 34098.0 1580.20  17
   1 -11  -7 3926.33 435.120  11
   1 -11  -7 3418.54 366.299   9
   1 -11  -7 4909.44 430.540   8
  -1 -11   7 4949.37 881.300  19
  -1 -11   7 4728.03 410.850  17
  -1 -11   6 13771.3 880.973  24
  -1 -11   6 13827.7 879.759   5
   1 -11  -6 14355.8 840.368   9
  -1 -11   6 13835.7 807.751   9
   1 -11  -6 14732.7 850.894   8
  -1 -11   6 14347.1 1598.54  19
  -1 -11   6 15159.5 849.038  17
  -1 -11   5 18905.1 1151.41  24
   1 -11  -5 20690.5 1148.29  11
  -1 -11   5 22015.0 1185.98   5
  -1 -11   5 21823.2 1124.00  17
   1 -11  -5 21430.9 1221.01  21
  -1 -11   5 18056.4 1868.90  19
  -1 -11   5 22019.7 1112.41   9
   1 -11  -5 21595.2 1125.60   9
   1 -11  -5 21048.4 1122.32   8
  -1 -11   4 250.801 184.039  17
  -1 -11   4 55.0032 175.867   9
   1 -11  -4 201.053 199.308   9
   1 -11  -4 200.196 203.994   8
  -1 -11   4 137.666 167.299   5
   1 -11  -4 63.0441 230.767  11
   1 -11  -4 116.989 189.541  21
  -1 -11   4 621.004 443.814  19
  -1 -11   4 71.4804 177.034  24
   1 -11  -3 166.130 182.329  17
  -1 -11   3 311.404 193.071   9
   1 -11  -3 426.170 220.310   9
  -1 -11   3 278.429 169.592   5
   1 -11  -3 404.684 253.757  11
  -1 -11   3 157.130 366.962  19
   1 -11  -3 501.986 214.930  21
  -1 -11   3 507.621 224.274  24
   1 -11  -2 99.5472 187.084  17
  -1 -11   2 28.2097 170.036  17
  -1 -11   2 69.9056 152.661   5
   1 -11  -2 250.463 193.076   9
   1 -11  -2 141.898 181.432   8
  -1 -11   2 203.250 191.709   9
   1 -11  -2 273.768 213.016  11
  -1 -11   2-36.5065 177.403  24
  -1 -11   2-159.014 371.146  19
   1 -11  -2 38.2538 178.601  21
  -1 -11   1 18302.8 993.547  17
   1 -11  -1 17970.3 1022.15  17
  -1 -11   1 16833.5 1036.30  24
  -1 -11   1 18265.7 1001.31  11
   1 -11  -1 17922.9 997.956  11
  -1 -11   1 18244.5 1043.36   5
   1 -11  -1 16237.4 1042.47  21
  -1 -11   1 17608.5 992.100   9
   1 -11  -1 17839.0 980.777   8
  -1 -11   1 16900.1 1779.81  19
  -1 -11   0 24670.0 1337.45  24
  -1 -11   0 25339.4 1296.22  11
   1 -11   0 24598.0 1278.45  11
  -1 -11   0 23990.1 1315.72   5
  -1 -11   0 25843.8 1290.08  17
   1 -11   0 24851.5 1355.14  21
   1 -11   0 25804.0 1275.70   8
  -1 -11   0 24234.7 1285.54   9
   1 -11   0 25537.1 1263.91   9
  -1 -11  -1 379.934 193.263  17
   1 -11   1 159.857 204.668  17
  -1 -11  -1 126.391 170.690   5
   1 -11   1 375.552 162.052   5
   1 -11   1 246.106 195.308   8
  -1 -11  -1 188.618 205.663   9
   1 -11   1 216.339 189.686  11
  -1 -11  -1 641.198 231.196  11
   1 -11   1 155.716 200.071  24
  -1 -11  -1 285.122 195.409  24
   1 -11   1 589.182 210.826  21
   1 -11   2 6083.55 502.403  17
  -1 -11  -2 5809.39 486.182  17
  -1 -11  -2 5101.81 445.127   6
   1 -11   2 5218.51 445.115   5
  -1 -11  -2 5219.31 459.653   5
   1 -11   2 5363.52 510.159  21
   1 -11   2 6959.35 501.867  11
  -1 -11  -2 5802.17 515.060  11
   1 -11   2 5459.55 525.260  24
  -1 -11  -2 5366.36 511.072  24
   1 -11   2 5425.32 461.457   8
   1 -11   2 5070.78 444.771   9
   1 -11   3 31760.7 2380.78  19
   1 -11   3 33701.7 1613.18  17
  -1 -11  -3 31667.0 1581.17  17
  -1 -11  -3 31824.3 1580.00   6
   1 -11   3 32608.2 1572.29   5
   1 -11   3 34477.1 1669.26  21
   1 -11   3 32763.2 1538.93  11
  -1 -11  -3 33623.9 1626.50  11
  -1 -11  -3 32486.2 1633.67   9
   1 -11   3 31992.7 1550.50   9
   1 -11   3 35061.4 1577.77   8
   1 -11   3 33958.6 1693.70  24
   1 -11   4 1452.36 259.860  17
  -1 -11  -4 854.537 230.805  17
   1 -11   4 1079.37 226.932   5
  -1 -11  -4 768.575 254.486   6
   1 -11   4 1248.41 241.157   8
  -1 -11  -4 1608.69 306.770   9
   1 -11   4 1231.30 244.816   9
   1 -11   4 1269.00 454.759  19
   1 -11   4 2227.06 362.573  21
   1 -11   4 1013.95 269.010  24
  -1 -11  -5 1904.80 258.018  17
   1 -11   5 1868.81 293.088  17
   1 -11   5 1665.32 260.377   5
  -1 -11  -5 1888.51 329.386   6
  -1 -11  -5 1769.68 314.392   9
   1 -11   5 1949.69 271.342   9
  -1 -11  -5 2000.28 335.927  11
   1 -11   5 1699.34 279.303  21
   1 -11   5 1111.46 475.803  19
   1 -11   5 1790.76 310.865  24
   1 -11   6 633.604 206.975  17
   1 -11   6 860.485 219.948   5
  -1 -11  -6 879.379 297.370   6
   1 -11   6 1123.27 214.878   9
  -1 -11  -6 554.455 227.232   9
  -1 -11  -6 758.261 257.021  11
   1 -11   6 712.486 221.096  24
   1 -11   6 471.966 202.610  21
   1 -11   7 22420.8 1127.01  17
  -1 -11  -7 23153.0 1242.11   6
   1 -11   7 20122.2 1112.34   5
   1 -11   7 21611.5 1175.20  21
  -1 -11  -7 23700.6 1199.30  11
  -1 -11  -7 20899.7 1138.86   9
   1 -11   7 21295.8 1063.65   9
   1 -11   7 21745.1 1186.75  24
  -1 -11  -8 58091.6 2623.57   6
   1 -11   8 58507.8 2516.92   5
  -1 -11  -8 58520.9 2544.56  11
   1 -11   8 55555.1 2470.09  17
   1 -11   8 55923.4 2543.03  21
   1 -11   8 55225.0 2544.44  24
   1 -11   9 39351.8 1870.19  24
  -1 -11  -9 39764.9 1850.10  11
   1 -11   9 38785.1 1781.13  17
  -1 -11  -9 41384.9 1967.95   6
   1 -11   9 42155.4 1889.42  21
  -1 -11 -10 5561.78 560.287   6
   1 -11  10 5990.50 476.984  24
   1 -11  10 6826.67 495.322  21
   1 -11  11 995.606 200.386   5
   1 -11  11 954.272 192.729  21
   1 -11  11 1055.29 204.213  24
   1 -11  12 22273.5 1058.90   5
   1 -11  12 21594.0 1054.37  21
   1 -11  12 21143.5 1054.34  24
  -1  11 -13 122.147 96.9866  13
   1 -11  13 15.8445 94.3208   5
   1 -11  13 77.5026 86.1626  24
   1 -11  14 32804.1 1405.91   5
  -1 -12  13 38.0787 83.8031   5
  -1 -12  12-18.4116 115.038  24
  -1 -12  12 33.8686 100.766   5
  -1 -12  11 2123.24 250.283  24
   1 -12 -11 1486.40 214.223  11
  -1 -12  11 1422.16 189.103  17
  -1 -12  11 1776.67 234.050   5
   1 -12 -10 8720.87 558.330  11
  -1 -12  10 8771.27 577.402  24
  -1 -12  10 8510.30 525.360  17
  -1 -12  10 8098.19 556.995   5
  -1 -12   9 2563.06 286.440  17
  -1 -12   9 1967.75 288.542   5
   1 -12  -9 2244.13 302.590  11
   1 -12  -8 42624.7 1831.61  11
  -1 -12   8 39718.8 1786.36  17
  -1 -12   7 31.7339 151.187  24
   1 -12  -7 199.397 223.817  11
   1 -12  -7 24.7943 163.679   8
   1 -12  -7-48.8894 154.501   9
  -1 -12   7 26.4112 155.132  17
  -1 -12   6 3524.56 393.933   5
  -1 -12   6 3618.39 401.730  24
  -1 -12   6 3422.52 348.856   9
   1 -12  -6 3950.33 390.003   9
   1 -12  -6 4207.89 402.003   8
  -1 -12   6 3531.47 381.461  17
  -1 -12   5 12023.3 752.337   5
  -1 -12   5 10227.5 719.675  24
   1 -12  -5 10541.3 716.481  11
   1 -12  -5 10919.7 703.718   9
  -1 -12   5 11237.1 684.604   9
   1 -12  -5 10732.6 690.539   8
  -1 -12   5 9793.68 675.789  17
   1 -12  -4 20575.8 1110.90   8
  -1 -12   4 20286.3 1098.21   9
   1 -12  -4 21952.5 1130.06   9
  -1 -12   4 20217.3 1157.22   5
   1 -12  -4 22271.5 1156.66  11
  -1 -12   4 21812.8 1129.44  17
  -1 -12   4 22392.0 1197.61  24
  -1 -12   4 17145.1 1846.43  19
   1 -12  -4 20580.6 1199.75  21
  -1 -12   3 1724.42 315.495   5
  -1 -12   3 1703.79 310.624  24
   1 -12  -3 1763.35 318.765  11
  -1 -12   3 1437.23 282.587   9
   1 -12  -3 1433.09 294.891   9
  -1 -12   3 1257.80 543.306  19
   1 -12  -3 1192.09 298.916  21
   1 -12  -2 23373.7 1338.93  21
  -1 -12   2 24560.8 1314.24   5
   1 -12  -2 24193.6 1269.72  11
  -1 -12   2 22976.7 1246.76   9
   1 -12  -2 25291.4 1262.50   8
   1 -12  -2 26217.1 1273.48   9
  -1 -12   2 25138.7 1270.16  17
   1 -12  -2 24076.5 1300.08  17
  -1 -12   2 24803.3 1338.95  24
   1 -12  -1 1606.75 296.288  17
  -1 -12   1 1154.05 244.075  17
  -1 -12   1 1040.84 271.740  24
   1 -12  -1 1491.25 296.174  11
  -1 -12   1 886.594 237.011   5
   1 -12  -1 1548.11 291.848  21
  -1 -12   1 1082.14 271.485   9
   1 -12  -1 1493.51 276.750   8
  -1 -12   0 2030.77 316.647  17
  -1 -12   0 1734.43 283.826   5
  -1 -12   0 2000.07 324.964  24
  -1 -12   0 1762.72 304.581  11
   1 -12   0 1609.92 291.738  11
   1 -12   0 1816.99 286.438   8
  -1 -12   0 1638.67 317.890   9
   1 -12   0 1538.10 284.152   9
   1 -12   0 1968.89 308.106  21
   1 -12   1 17530.8 1046.05  21
  -1 -12  -1 15454.5 971.172   5
   1 -12   1 17211.4 952.869   5
  -1 -12  -1 17579.6 1049.86  24
   1 -12   1 17481.7 1076.65  24
   1 -12   1 18315.0 976.551  11
  -1 -12  -1 18199.5 1010.67  11
   1 -12   1 18571.6 982.834   9
  -1 -12  -1 18441.0 1024.88   9
   1 -12   1 16835.2 965.784   8
  -1 -12  -1 19307.5 1015.40  17
   1 -12   2 10517.4 716.639  21
   1 -12   2 9171.00 632.160   5
  -1 -12  -2 8923.60 687.912  24
   1 -12   2 9289.15 723.620  24
  -1 -12  -2 10732.1 693.984  11
   1 -12   2 9766.61 631.954  11
   1 -12   2 10345.3 654.925   8
   1 -12   2 9523.40 634.513   9
  -1 -12  -2 8879.71 649.548  17
   1 -12   2 9230.00 658.305  17
   1 -12   3 28942.0 1401.86  17
  -1 -12  -3 26377.1 1357.03  17
  -1 -12  -3 23761.7 1313.06   6
   1 -12   3 26566.7 1349.64   5
   1 -12   3 26793.0 1439.91  24
  -1 -12  -3 28003.0 1398.91  11
   1 -12   3 27903.3 1311.72  11
   1 -12   3 27198.9 1339.67   9
  -1 -12  -3 28077.3 1417.60   9
   1 -12   3 29294.8 1359.81   8
   1 -12   3 28886.3 1431.65  21
   1 -12   4 14355.9 843.235  17
  -1 -12  -4 12268.3 793.187  17
  -1 -12  -4 13726.6 836.963   6
   1 -12   4 13599.0 817.471   5
   1 -12   4 14033.4 893.197  24
  -1 -12  -4 14151.2 872.058   9
   1 -12   4 15974.4 826.470   9
   1 -12   4 14656.1 876.824  21
   1 -12   5 9697.46 621.948  17
  -1 -12  -5 7443.49 603.590   6
   1 -12   5 8568.38 592.999   5
   1 -12   5 9099.10 656.747  24
  -1 -12  -5 9479.46 648.427  11
   1 -12   5 9213.33 640.422  21
   1 -12   5 8194.27 562.595   9
  -1 -12  -5 7648.77 617.445   9
   1 -12   6 291.571 171.556  17
   1 -12   6 133.450 157.052   5
  -1 -12  -6 460.781 226.918   6
   1 -12   6 390.226 180.918  24
  -1 -12  -6 381.830 225.828  11
   1 -12   6 129.085 150.935   9
  -1 -12  -6 59.1795 193.519   9
   1 -12   6 333.224 178.181  21
   1 -12   7 25640.5 1223.10  17
  -1 -12  -7 25769.5 1303.30   6
   1 -12   7 25356.7 1233.27   5
   1 -12   7 25420.9 1282.70  24
  -1 -12  -7 24505.9 1253.70  11
   1 -12   7 23260.2 1148.19   9
   1 -12   7 22313.7 1223.86  21
  -1 -12  -8 13070.2 826.939   6
   1 -12   8 13053.1 752.728   5
  -1 -12  -8 12905.0 768.590  11
   1 -12   8 13474.8 788.095  24
   1 -12   8 11209.4 732.960  21
   1 -12   8 12861.5 724.226  17
   1 -12   9 807.918 194.896  24
   1 -12   9 625.328 176.574   5
   1 -12   9 740.952 173.293  21
   1 -12   9 1108.77 188.390  17
   1 -12  10 24376.6 1205.21  21
   1 -12  10 26928.2 1250.71  24
   1 -12  11 234.099 126.393  24
   1 -12  12 7843.22 460.548   5
   1 -12  13 419.727 103.099   5
  -1 -13  12 9471.40 493.502   5
  -1 -13  11 4502.65 332.569  24
  -1 -13  11 4687.80 333.221   5
   1 -13 -10 8365.25 482.901  11
  -1 -13  10 7740.26 497.497   5
  -1 -13  10 7655.26 456.514  17
  -1 -13   9 6704.51 445.498  17
   1 -13  -9 6616.30 455.101  11
  -1 -13   8 10333.0 615.608  17
   1 -13  -8 10325.0 631.254  11
  -1 -13   7 1377.61 242.381   5
   1 -13  -7 1322.26 220.589   9
  -1 -13   7 1373.41 227.234  17
  -1 -13   7 1566.28 250.142  24
  -1 -13   6 46342.6 2102.72   5
  -1 -13   6 45899.1 2117.19  24
   1 -13  -6 46170.8 2059.44   9
  -1 -13   6 46453.5 2074.47  17
  -1 -13   5 4691.02 434.801   5
  -1 -13   5 4426.37 429.903  24
   1 -13  -5 5042.96 443.803  11
  -1 -13   5 4711.17 393.216   9
   1 -13  -5 4577.81 426.185   9
   1 -13  -5 4307.00 398.646   8
  -1 -13   5 5040.51 425.332  17
  -1 -13   4 5740.32 510.502   5
   1 -13  -4 6435.92 512.769  11
  -1 -13   4 6111.53 477.160   9
   1 -13  -4 6743.96 510.031   9
   1 -13  -4 6694.89 495.978   8
  -1 -13   4 6752.32 511.063  17
  -1 -13   4 6604.58 535.964  24
  -1 -13   3-123.040 178.297   5
  -1 -13   3 234.785 180.802  24
   1 -13  -3 27.4869 207.894  11
  -1 -13   3 130.547 184.514   9
   1 -13  -3 215.158 184.809   9
   1 -13  -3 68.5585 166.564  21
   1 -13  -2 30111.1 1604.34  21
  -1 -13   2 31091.4 1578.27   5
  -1 -13   2 33809.1 1638.67  24
   1 -13  -2 32026.4 1553.81  11
  -1 -13   2 32085.2 1560.13  17
  -1 -13   2 34109.5 1569.67   9
   1 -13  -2 33153.9 1552.83   8
   1 -13  -1 23519.0 1248.57  21
  -1 -13   1 20019.6 1171.70   5
  -1 -13   1 23527.8 1254.85  24
   1 -13  -1 23947.9 1186.72  11
  -1 -13   1 22686.6 1190.19  17
   1 -13  -1 24422.9 1240.67  17
  -1 -13   1 21964.8 1178.10   9
   1 -13  -1 23229.8 1177.65   8
   1 -13   0 48285.5 2153.08  21
  -1 -13   0 41193.2 2056.53   5
  -1 -13   0 45960.8 2152.25  24
   1 -13   0 45053.2 2048.49  11
   1 -13   0 46513.4 2118.07  17
  -1 -13   0 46175.1 2088.16  17
   1 -13   0 45461.9 2064.95   9
   1 -13   0 46011.2 2063.16   8
  -1 -13   0 46607.0 2097.93   9
  -1 -13  -1 741.159 256.153   9
   1 -13   1 801.950 238.492   9
  -1 -13  -1 583.647 172.128   5
  -1 -13  -1 834.450 236.340  24
   1 -13   1 1116.12 227.503  11
   1 -13   1 1137.91 243.966  21
  -1 -13  -1 684.353 219.603  17
   1 -13   2 12573.2 761.730  21
   1 -13   2 10273.2 653.130   5
   1 -13   2 10824.3 763.017  24
   1 -13   2 10263.4 646.529  11
  -1 -13  -2 10828.9 695.380  17
   1 -13   2 10501.6 701.867  17
   1 -13   2 11612.8 691.452   9
   1 -13   3 7594.98 543.366   5
   1 -13   3 8076.36 625.654  24
   1 -13   3 8122.44 594.206  21
   1 -13   3 7730.03 571.616  17
  -1 -13  -3 8884.36 591.394  17
  -1 -13  -3 8289.41 610.039   9
   1 -13   3 8585.63 568.034   9
   1 -13   4 1451.12 231.725   5
   1 -13   4 1306.36 238.336  21
   1 -13   4 1444.79 277.516  24
   1 -13   4 1033.75 231.697  17
   1 -13   4 1215.75 229.739   9
  -1 -13  -4 1680.50 297.719   9
   1 -13   5 9104.33 564.995   5
  -1 -13  -5 6924.41 568.931   9
   1 -13   5 7762.43 521.218   9
   1 -13   5 7925.02 590.631  24
   1 -13   5 8413.40 566.219  17
   1 -13   5 7936.42 562.435  21
  -1 -13  -6 10814.3 700.666   6
   1 -13   6 12230.5 699.649   5
   1 -13   6 10860.4 689.150  21
   1 -13   6 11931.2 662.452   9
   1 -13   6 12178.8 703.631  17
   1 -13   6 12745.6 759.445  24
   1 -13   7 262.210 138.387  17
   1 -13   7 134.008 139.829   5
   1 -13   7 133.188 116.185  21
   1 -13   7 586.231 185.052  24
   1 -13   8 7724.97 493.468  21
   1 -13   8 8045.65 499.969  17
   1 -13   8 7141.55 495.401   5
   1 -13   8 7913.62 536.306  24
   1 -13   9 94.2672 123.230   5
   1 -13   9 127.395 121.461  24
   1 -13  10 2399.77 237.454   5
   1 -13  10 2754.61 260.530  24
  -1 -14  11 881.927 108.052   5
  -1 -14   9 1150.45 164.408  24
   1 -14  -9 1017.85 175.842  11
   1 -14  -8 11897.0 645.652  11
  -1 -14   8 12267.9 675.025  24
  -1 -14   8 13251.3 660.440  17
  -1 -14   8 11625.4 661.052   5
  -1 -14   7 9907.49 587.277  24
  -1 -14   7 9568.00 559.989  17
  -1 -14   7 8719.69 558.351   5
  -1 -14   6 331.475 141.240  17
  -1 -14   6 260.006 151.960   5
   1 -14  -6-19.9233 153.297  11
   1 -14  -6 185.528 139.467   9
  -1 -14   6 352.423 145.343  24
  -1 -14   5 2324.29 286.527  24
   1 -14  -5 2547.33 297.978  11
  -1 -14   5 2313.05 286.606   5
  -1 -14   5 3074.49 304.726  17
   1 -14  -5 2927.03 301.994   9
   1 -14  -4 40214.7 1797.83  11
  -1 -14   4 39186.2 1807.79   5
   1 -14  -4 39404.6 1796.76   9
  -1 -14   4 40920.2 1848.05  24
   1 -14  -3 6839.19 475.148  11
  -1 -14   3 5296.49 447.424   5
   1 -14  -3 6479.12 470.043   9
  -1 -14   3 5991.02 454.604   9
  -1 -14   3 5791.85 482.791  24
  -1 -14   2 12116.4 756.914  24
   1 -14  -2 13053.3 720.203  11
  -1 -14   2 11144.9 703.339   5
  -1 -14   2 12119.4 719.643  17
  -1 -14   2 12122.5 714.380   9
  -1 -14   1 11820.6 751.061  24
  -1 -14   1 10697.3 677.046   5
   1 -14  -1 13129.7 708.139  11
  -1 -14   1 12146.5 713.138   9
  -1 -14   1 12132.1 716.558  17
   1 -14  -1 10885.9 715.695  21
  -1 -14   0 2110.03 305.231   9
   1 -14   0 2188.70 291.848   9
  -1 -14   0 2324.24 296.056  17
   1 -14   0 1286.51 242.422  21
   1 -14   0 1617.79 243.411  11
  -1 -14  -1 102.050 193.027   9
   1 -14   1 137.001 175.494   9
  -1 -14  -1 171.263 151.181  17
   1 -14   1 152.089 148.990  21
   1 -14   2 18328.8 983.480  21
   1 -14   2 17555.8 1032.05  24
  -1 -14  -2 18629.0 977.784  17
   1 -14   2 19724.0 1009.58  17
   1 -14   2 19341.5 975.520   9
   1 -14   3 2770.91 292.919  21
   1 -14   3 2548.78 323.307  24
   1 -14   3 2825.87 312.418  17
   1 -14   3 2453.57 282.370   9
  -1 -14  -3 1995.05 302.790   9
   1 -14   4 7939.44 536.512  21
   1 -14   4 9379.84 574.263  17
   1 -14   4 8772.08 597.102  24
   1 -14   4 8215.12 525.716   9
   1 -14   5 3518.20 325.646  17
   1 -14   5 3058.99 284.106   5
   1 -14   5 2960.53 318.858  24
   1 -14   5 3093.81 283.640   9
   1 -14   6 1486.61 217.675  17
   1 -14   6 1587.62 228.364  24
   1 -14   6 1523.63 191.025   9
   1 -14   6 2145.19 225.077   5
   1 -14   7 199.286 110.955   5
   1 -14   7 125.747 128.029  24
   1 -14   8 4131.25 317.973   5
   1 -14   8 5173.79 364.261  24
   1 -14   9 169.219 92.2135   5
   1 -14  10 7969.30 422.317   5
  -1 -15   8 17091.5 778.903   5
  -1 -15   7 581.064 115.197   5
  -1 -15   6 19001.6 947.662   5
  -1 -15   6 20630.3 985.234  24
  -1 -15   5 5110.40 366.015   5
  -1 -15   5 6857.54 414.422  17
  -1 -15   5 5555.78 400.265  24
   1 -15  -5 6062.21 394.602  11
   1 -15  -5 6269.42 389.908   9
  -1 -15   4 258.991 103.381   5
   1 -15  -4 276.908 147.753  11
   1 -15  -4 313.823 148.148   9
  -1 -15   4 466.507 137.906  24
   1 -15  -3 6207.48 415.106  11
   1 -15  -3 6252.06 426.078   9
  -1 -15   3 5898.49 433.718  24
  -1 -15   3 6088.67 422.649  17
  -1 -15   2 17426.3 881.626  17
  -1 -15   1 77.1325 132.526  17
   1 -15   0 10996.4 635.355   9
  -1 -15   0 11767.9 650.814  17
   1 -15   1 14368.6 755.882   9
   1 -15   2 224.763 153.019   9
   1 -15   3 3703.38 303.622   9
   1 -15   4 1489.58 184.794   9
   1 -15   5 650.958 124.232   9
   1 -15   6 234.390 107.394  24
   1 -16   0 8422.04 463.754   9
   1 -16   1 966.768 148.140   9
   1 -16   2 1416.36 161.337   9
   1 -16   3 431.434 108.984   9
   2   0 -19-13.5783 97.6840   3
   2   0 -19 79.2762 97.9127  15
   2   0 -18 1652.47 239.369   3
   2   0 -18 1170.77 204.698  15
   2   0 -18 1992.97 233.471  16
   2   0 -17-161.713 203.841   3
   2   0 -17-51.9004 160.253  15
   2   0 -17 130.583 145.112  16
   2   0 -16 7357.35 563.898  16
   2   0 -16 7465.64 571.994  15
   2   0 -16 8154.34 609.232   3
   2   0 -15 31.6961 191.052  15
   2   0 -15 195.611 164.427  16
   2   0 -15 73.8532 225.329   3
   2   0 -14 12356.6 1413.55  14
   2   0 -14 13651.2 857.090  16
  -2   0  14 11858.7 1552.59  12
   2   0 -14 14234.5 863.835  15
   2   0 -14 13463.8 897.767   3
   2   0 -13-132.946 490.609  14
   2   0 -13 132.542 184.106  16
  -2   0  13 165.003 314.443  12
   2   0 -13-116.439 218.796   3
   2   0 -13 128.267 185.863  15
  -2   0  12 155.846 332.142  12
   2   0 -12 185.054 211.746   3
   2   0 -12 376.622 414.449  14
   2   0 -12 216.549 181.887  15
  -2   0  11-143.971 411.546  12
   2   0 -11 102.309 180.938   3
   2   0 -11 117.765 336.638  14
   2   0 -11 58.8574 177.362  15
   2   0 -10 22249.9 1151.03   3
  -2   0  10 20617.5 1818.43  12
   2   0 -10 20888.5 1113.45  22
   2   0 -10 20808.6 1716.93  14
   2   0 -10 20540.1 1106.44  15
  -2   0   9 227.692 343.029  12
   2   0  -9 124.308 153.521  15
   2   0  -9-76.4631 153.594  22
   2   0  -9-97.3093 321.187  14
  -2   0   8 169371. 7804.98  12
   2   0  -8 174188. 7003.23  22
   2   0  -8 179091. 7741.98  14
  -2   0   7 84.7486 267.926  12
   2   0  -7 249.119 135.624  22
   2   0  -7 71.4563 296.873  14
   2   0  -6 40931.8 2143.49  14
  -2   0   6 35581.8 2168.89  12
  -2   0   5-124.091 228.994  12
   2   0  -5-50.6629 236.515  14
  -2   0   4 120297. 5230.67  12
   2   0  -4 116722. 5137.47  18
   2   0  -4 119542. 5115.87  14
   2   0  -3-84.1700 170.132  18
  -2   0   3 47.1871 201.075  12
   2   0  -2 15927.5 1012.09  18
  -2   0   2 17568.7 1077.83  12
   2   0  -1 115.215 186.626  18
  -2   0   1 78.3239 178.992  12
  -2   0   0 775852. 30141.2  19
   2   0   0 795344. 30560.3  18
  -2   0  -1-38.4027 186.579  12
   2   0   1-121.127 188.469  18
  -2   0  -1 38.3730 106.599  23
  -2   0  -2 999999. 37910.8  23
  -2   0  -2 979205. 37790.1  20
   2   0   2 943715. 38087.6  18
  -2   0  -2 941793. 38060.7   1
  -2   0  -2 974353. 38067.2  12
  -2   0  -3-71.8501 156.866  23
  -2   0  -3 89.6145 195.649   1
   2   0   3-50.1872 208.443  18
  -2   0  -4 724.173 225.959  23
  -2   0  -4 775.325 292.808   1
   2   0   4 771.407 278.503  18
  -2   0  -5 110.933 204.759  23
   2   0   5 70.6248 242.690  18
  -2   0  -5 245.133 226.217   1
  -2   0  -6 28340.6 1344.37  13
  -2   0  -6 28427.5 1856.14   1
  -2   0  -6 30136.2 1819.88  23
  -2   0  -6 31432.4 1387.40  16
  -2   0  -6 32282.0 1412.75  15
  -2   0  -7-157.301 299.773  23
  -2   0  -7-89.0738 294.017   1
  -2   0  -7 161.709 108.311  13
  -2   0  -7 129.553 134.938  16
  -2   0  -7-23.3398 167.921  15
  -2   0  -8 94890.6 3808.25  13
  -2   0  -8 84314.3 4603.05   1
  -2   0  -8 100864. 4643.83  23
  -2   0  -8 97401.3 3868.93  16
  -2   0  -8 84335.8 3840.87  15
  -2   0  -9 106.788 249.252  23
  -2   0  -9-124.858 394.580   1
  -2   0  -9 28.9038 184.767  15
  -2   0  -9 280.804 158.314  16
  -2   0  -9 23.4956 109.711  13
  -2   0 -10 7479.03 518.730  13
  -2   0 -10 7080.52 553.669  16
  -2   0 -10 6270.56 545.209   7
  -2   0 -10 6217.59 548.482   2
  -2   0 -10 7812.55 1115.06   1
  -2   0 -10 7215.23 558.770  15
  -2   0 -11-156.550 333.546   1
  -2   0 -11-36.3099 198.750   2
  -2   0 -11-68.5294 198.597  15
  -2   0 -11 174.582 172.879  16
  -2   0 -11-118.937 141.666  13
  -2   0 -12 37740.6 1754.52  13
  -2   0 -12 37369.6 1794.51  15
   2   0  12 33177.7 2583.02  18
  -2   0 -12 35103.9 1806.67   2
  -2   0 -12 40944.9 2917.16   1
  -2   0 -12 33116.4 1764.51  16
   2   0  13 148.152 528.188  18
  -2   0 -13-33.9179 148.115  13
  -2   0 -13 396.986 213.986   2
  -2   0 -13-172.360 492.691   1
  -2   0 -13 37.3802 219.567  15
   2   0  14 1311.95 521.538  18
  -2   0 -14 1150.97 247.421  13
  -2   0 -14 1004.90 275.885  15
  -2   0 -14 1177.41 315.918   2
  -2   0 -14 1217.25 575.628   1
  -2   0 -15 157.499 172.427  13
  -2   0 -15-110.728 227.923   2
  -2   0 -16 3404.98 341.404  13
  -2   0 -16 2258.25 347.932   2
  -2   0 -17 272.182 168.291   2
  -2   0 -17 160.662 185.940   3
  -2   0 -18 5110.92 396.428   3
  -2   0 -19-25.9727 92.6017   3
   2  -1 -19 14.4630 105.868   3
   2   1 -19 71.6629 85.1840   3
   2   1 -18 6664.74 456.580  15
   2  -1 -18 6270.90 459.800   3
   2   1 -18 6627.21 446.275   3
   2  -1 -18 6680.89 451.825  16
   2   1 -18 6864.99 467.082  16
   2   1 -17 706.877 201.559  15
   2   1 -17 858.138 199.979  16
   2  -1 -17 585.270 178.488  16
   2   1 -17 575.769 188.165   3
   2  -1 -17 755.870 221.551   3
   2   1 -16 41194.0 1952.01  15
   2   1 -16 42077.6 1980.18   3
   2  -1 -16 43989.5 2030.22   3
   2   1 -16 41264.3 1969.25  16
   2  -1 -16 43163.2 1967.75  16
   2   1 -15 1453.73 289.180  15
   2  -1 -15 1652.88 279.311  16
   2   1 -15 1840.04 308.887  16
   2   1 -15 1891.86 337.331   3
   2  -1 -15 2115.89 359.183   3
   2   1 -14 2120.58 636.984  14
   2   1 -14 1736.87 309.496  15
  -2  -1  14 2790.03 738.268  12
  -2   1  14 2060.21 699.100  12
   2   1 -14 2170.52 341.164  16
   2  -1 -14 2559.74 348.478  16
   2   1 -14 2055.05 355.251   3
   2  -1 -14 2412.66 373.017   3
   2   1 -13 4281.89 824.957  14
   2   1 -13 3976.04 415.684  15
  -2   1  13 3996.53 910.437  12
  -2  -1  13 3400.64 801.427  12
   2   1 -13 3558.25 416.043  16
   2  -1 -13 4029.30 418.107  16
   2   1 -13 4636.38 502.900   3
   2  -1 -13 3796.78 474.327   3
   2   1 -12 65092.6 3809.62  14
   2   1 -12 70381.0 2974.09  15
  -2   1  12 68312.9 4096.82  12
   2  -1 -12 68807.3 2984.76  16
   2  -1 -12 65231.1 3019.86   3
   2   1 -12 65764.2 3010.03   3
  -2   1  11 3416.07 763.738  12
   2   1 -11 3906.59 759.234  14
   2   1 -11 3185.97 364.387  15
   2  -1 -11 3165.83 391.192   3
   2   1 -11 2331.83 353.680   3
   2   1 -10 89966.1 3651.94  15
   2   1 -10 76909.7 4345.57  14
  -2   1  10 79737.5 4547.66  12
   2   1 -10 88286.5 3648.35  22
   2  -1 -10 89359.6 3683.46   3
   2   1 -10 80561.1 3652.63   3
   2   1  -9-190.714 363.434  14
   2   1  -9 25.0127 154.454  22
   2   1  -9 24.3071 150.096  15
  -2   1   9 111.780 336.804  12
  -2   1   8 769.228 355.531  12
   2   1  -8 635.611 176.141  22
   2   1  -8 249.141 307.275  14
  -2   1   7 51114.6 2783.33  12
   2   1  -7 51526.9 2686.98  14
   2   1  -7 51576.1 2155.30  22
   2  -1  -7 47521.3 2150.93  22
   2   1  -7 50451.0 2412.27  23
   2   1  -6 28213.6 1658.15  14
  -2   1   6 26427.6 1715.41  12
   2   1  -6 27585.2 1425.67  23
   2   1  -5 40044.3 2051.37  14
  -2   1   5 38701.5 2122.25  12
   2   1  -5 38953.7 1800.17  23
  -2   1   4 19040.2 1235.67  12
   2   1  -4 18223.7 896.714  23
   2   1  -4 18663.5 1145.00  14
   2   1  -4 17982.3 1153.81  18
  -2   1   3 11542.9 873.219  12
   2   1  -3 13412.2 878.930  18
   2   1  -3 11538.7 554.352  23
   2   1  -2 54752.0 2495.27  18
  -2   1   2 51032.0 2517.47  12
   2   1  -1 2325.91 342.955  18
  -2   1   1 3181.89 404.732  12
  -2  -1   0 79325.9 3355.73  19
   2   1   0 86220.6 3617.14  18
  -2   1   0 82835.8 3588.66  12
   2   1   1 698585. 27825.3  18
  -2   1  -1 716901. 27815.8  12
   2   1   2 51271.2 2414.23  18
  -2  -1  -2 46949.0 2206.82  20
  -2   1  -2 50857.1 2034.26  20
  -2   1  -2 48134.0 2375.52  12
  -2   1  -2 48960.8 2370.88   1
   2   1   3 15107.2 1029.93  18
  -2   1  -3 13764.2 967.310   1
  -2   1  -3 15628.5 954.649  23
   2   1   4 4003.66 539.560  18
  -2   1  -4 2938.74 451.951   1
  -2   1  -4 3127.62 439.772  23
  -2   1  -5 11867.7 944.487  23
   2   1   5 10933.1 978.997  18
  -2   1  -5 12062.8 964.626   1
  -2  -1  -6 74273.1 3142.47  13
  -2   1  -6 75748.1 3754.99   1
  -2   1  -6 79416.3 3750.19  23
  -2   1  -6 84276.2 3210.56  16
  -2   1  -6 72584.7 3187.45  15
  -2  -1  -7 4311.64 339.243  13
  -2   1  -7 5073.70 725.712   1
  -2   1  -7 4720.15 689.401  23
  -2   1  -7 4748.02 379.481  16
  -2   1  -7 4361.26 369.038  15
  -2  -1  -8 42052.7 1868.48  13
  -2   1  -8 39845.0 2607.08   1
  -2   1  -8 45156.9 2619.78  23
  -2   1  -8 43048.5 1931.55  16
  -2   1  -8 42354.7 1925.58  15
  -2   1  -9-111.148 317.715  23
  -2   1  -9 124.000 391.863   1
  -2  -1  -9 22.6148 114.028  13
  -2   1  -9-55.8930 178.632  15
  -2   1  -9-86.1398 154.770  16
  -2   1 -10 129590. 5045.20  15
  -2  -1 -10 124268. 4975.92  13
  -2   1 -10 121686. 5002.76  13
  -2   1 -10 129298. 6237.83   1
  -2   1 -10 114659. 5037.03   2
  -2  -1 -10 115757. 5049.85   2
  -2   1 -10 128003. 6109.99  23
  -2   1 -10 112096. 5014.11  16
  -2   1 -10 123698. 5045.09   7
  -2  -1 -11 9074.93 613.576  13
  -2   1 -11 9340.24 640.152  13
  -2   1 -11 8345.44 651.581  16
  -2   1 -11 9017.97 1197.87  23
  -2   1 -11 9855.40 1308.49   1
  -2   1 -11 8517.35 668.849   2
  -2   1 -11 9098.09 647.693  15
  -2   1 -12 17556.5 991.954  15
  -2   1 -12 15365.2 972.565  16
  -2   1 -12 17001.3 973.580  13
  -2  -1 -12 15217.9 918.221  13
   2   1  12 13181.4 1557.73  18
  -2   1 -12 17089.8 1019.46   2
  -2   1 -12 15262.6 1733.77   1
   2   1  13 306.455 484.787  18
  -2   1 -13 682.083 539.380   1
  -2   1 -13 824.346 237.709   2
  -2  -1 -13 542.606 198.477  13
  -2   1 -13 532.506 204.297  13
  -2   1 -13 688.974 245.768  16
  -2   1 -13 462.606 207.566  15
  -2  -1 -13 782.024 253.766  16
  -2  -1 -14 11485.2 727.625  13
  -2   1 -14 10361.1 728.012  13
   2   1  14 10574.8 1357.87  18
   2  -1  14 10505.0 1297.74  18
  -2   1 -14 10804.9 1472.55   1
  -2  -1 -14 9489.63 1409.96   1
  -2   1 -14 10024.4 761.826   2
  -2   1 -14 11630.2 786.766  16
  -2  -1 -14 9406.99 740.099  16
  -2   1 -15 6402.27 546.866  16
  -2  -1 -15 5232.95 526.237  16
  -2  -1 -15 5733.16 490.848  13
  -2   1 -15 6479.30 527.013  13
  -2   1 -16 14666.6 867.674   2
  -2   1 -16 15097.8 866.873  16
  -2  -1 -16 14026.7 862.306  16
  -2   1 -16 13710.8 817.420  13
  -2  -1 -16 12256.0 761.515  13
  -2   1 -17 187.262 142.004  16
  -2  -1 -17 28.1003 141.762  16
  -2  -1 -17 317.811 183.777   3
  -2   1 -17 159.834 164.568   2
  -2   1 -17 65.4946 115.921  13
  -2  -1 -18 3331.60 306.555   3
  -2  -1 -19 752.615 131.497   3
   2   2 -19 846.955 116.604   3
   2  -2 -19 872.784 160.853   3
   2  -2 -18 7611.86 500.844  15
   2   2 -18 7140.88 477.390  15
   2   2 -18 8045.51 499.465  16
   2   2 -18 7168.90 454.660   3
   2  -2 -18 7512.97 511.424   3
   2  -2 -17 2190.92 325.488   3
   2   2 -17 2282.61 273.214   3
   2  -2 -17 2434.68 299.037  15
   2   2 -17 2190.75 282.435  16
   2   2 -17 2735.01 295.363  15
   2  -2 -17 1982.81 263.676  16
   2  -2 -16 1210.97 308.423   3
   2   2 -16 1035.63 228.349   3
   2  -2 -16 1253.91 251.282  15
   2   2 -16 1019.76 226.489  15
   2  -2 -16 850.995 223.289  16
   2   2 -15 1682.19 298.130   3
   2  -2 -15 1276.95 321.341   3
   2   2 -15 1373.40 274.590  15
   2  -2 -15 1429.91 286.350  15
   2  -2 -15 1713.48 278.191  16
   2  -2 -14 63918.1 2783.21  16
   2  -2 -14 60573.3 2777.03  15
   2   2 -14 63159.8 2757.40  15
   2  -2 -14 62961.9 2852.88   3
   2   2 -14 60988.5 2791.61   3
  -2   2  14 62346.2 3998.42  12
  -2  -2  14 61700.3 3889.18  12
   2  -2 -14 61154.1 3771.75  14
   2   2 -14 60689.4 3649.77  14
   2  -2 -13 3449.23 398.228  16
   2  -2 -13 4228.90 430.529  15
   2   2 -13 3595.70 399.525  15
   2  -2 -13 3574.80 462.954   3
   2   2 -13 3435.58 427.160   3
  -2  -2  13 3610.30 844.473  12
  -2   2  13 4103.56 868.042  12
   2  -2 -13 3635.88 833.269  14
   2   2 -13 3042.93 738.296  14
   2  -2 -12 73825.3 3198.18  16
   2  -2 -12 76656.1 3233.53  15
   2   2 -12 71423.1 3178.91  15
   2  -2 -12 74199.1 3267.38   3
   2   2 -12 70530.1 3226.74   3
  -2  -2  12 85893.4 4481.25  12
  -2   2  12 69295.0 4256.51  12
   2  -2 -12 75767.0 4208.56  14
   2   2 -12 71774.5 4036.83  14
   2  -2 -11 313.043 171.742  16
   2   2 -11 308.324 181.370  15
   2  -2 -11 124.773 188.201  15
   2   2 -11 788.034 429.160  14
   2  -2 -11-125.456 378.123  14
  -2  -2  11 138.735 295.730  12
  -2   2  11-138.527 349.339  12
   2  -2 -11 33.8699 201.749   3
   2   2 -11 657.578 232.515   3
   2   2 -10 38064.7 1761.47  15
   2  -2 -10 37096.8 1783.18  15
   2  -2 -10 36380.6 2510.64  14
   2   2 -10 35050.2 2393.14  14
  -2   2  10 36651.2 2535.65  12
  -2  -2  10 42318.0 2696.37  12
   2   2 -10 38309.4 1764.21  22
   2  -2 -10 40175.7 1809.78  22
   2   2 -10 34532.8 2201.07  23
   2  -2 -10 37193.0 1791.29   3
   2   2  -9 25304.8 1275.67  22
   2  -2  -9 26938.2 1317.40  22
   2  -2  -9 26981.5 1948.30  14
   2   2  -9 28723.6 1930.26  14
   2  -2  -9 25294.6 1292.36  15
   2   2  -9 25367.1 1265.15  15
   2   2  -9 27644.9 1694.47  23
  -2  -2   9 25842.8 1939.63  12
  -2   2   9 26446.4 1934.04  12
   2   2  -8 85732.6 3667.72  22
   2  -2  -8 86025.5 3696.92  22
   2   2  -8 86744.8 4313.07  14
   2  -2  -8 87964.1 4407.42  14
   2   2  -8 97214.2 4131.92  23
  -2  -2   8 95515.1 4532.00  12
  -2   2   8 93619.4 4483.64  12
   2  -2  -7 99265.9 4014.39  22
   2   2  -7 96157.4 3983.66  22
   2   2  -7 96609.0 4561.79  14
   2  -2  -7 103750. 4691.20  14
   2   2  -7 96817.6 4313.66  23
  -2   2   7 101712. 4661.19  12
  -2  -2   7 88247.7 4622.38  12
   2  -2  -6 7005.67 451.101  22
   2   2  -6 7532.66 445.919  22
  -2   2   6 8675.48 824.713  12
  -2  -2   6 6239.87 765.091  12
   2   2  -6 7257.18 614.536  23
   2   2  -6 5764.20 694.681  14
   2  -2  -6 6695.66 759.061  14
   2  -2  -5 110.132 246.097  14
   2   2  -5-100.620 219.674  14
  -2   2   5 117.171 230.159  12
  -2  -2   5-66.3214 289.585  12
   2   2  -5-31.2492 122.767  23
  -2   2   4 20205.2 1339.17  12
  -2  -2   4 22750.1 1417.80  12
   2   2  -4 22395.2 1284.99  14
   2  -2  -4 22008.7 1310.12  14
   2  -2  -3 237035. 9338.45  14
   2   2  -3 226803. 9283.54  14
   2  -2  -3 222240. 9341.43  18
   2   2  -3 227952. 9321.54  18
  -2  -2   3 236126. 9449.83  12
  -2   2   3 221585. 9363.00  12
   2   2  -2 4923.94 494.968  18
   2  -2  -2 5010.81 521.740  18
  -2  -2   2 4831.61 531.866  12
  -2   2   2 4564.45 504.506  12
  -2  -2   1 2009.54 335.057  12
  -2   2   1 2047.70 335.061  12
   2  -2  -1 1676.39 303.443  18
   2   2  -1 1136.01 241.921  18
  -2  -2   0 310359. 12548.7  12
  -2   2   0 324679. 12546.6  12
   2  -2   0 316220. 12564.9  18
   2   2   0 308376. 12534.1  18
  -2  -2   0 307202. 12406.2  19
  -2   2  -1 265906. 10758.1  12
  -2  -2  -1 276836. 10811.8  12
  -2  -2  -1 268049. 10633.8  19
   2   2   1 266083. 10794.3  18
   2  -2   1 259627. 10799.3  18
  -2  -2  -1 264033. 10741.6  20
  -2  -2  -2 1197.76 295.913   1
  -2   2  -2 1794.50 320.164   1
  -2   2  -2 1475.59 309.646  12
   2  -2   2 1250.30 297.486  18
   2   2   2 1231.01 317.973  18
  -2  -2  -2 1373.24 288.253  20
  -2   2  -3 59156.7 2801.98   1
  -2  -2  -3 60410.6 2828.86   1
   2  -2   3 59676.8 2880.83  18
   2   2   3 58304.4 2842.19  18
  -2  -2  -3 60212.3 2696.14  20
  -2   2  -4 28294.7 1598.31   1
  -2  -2  -4 29180.8 1638.15   1
   2  -2   4 27718.0 1669.59  18
   2   2   4 25417.9 1595.19  18
  -2  -2  -5 594.791 302.396   1
  -2   2  -5 498.655 291.374   1
   2   2   5 202.103 280.229  18
   2  -2   5 360.282 257.363  18
  -2   2  -6 59277.1 2468.28  16
  -2  -2  -6 58089.6 2446.05  16
  -2  -2  -6 54403.1 2411.26  13
  -2   2  -6 54889.5 2451.75  15
  -2  -2  -6 61274.5 2473.30  15
  -2  -2  -6 60317.2 3079.11   1
  -2   2  -6 56659.7 2997.76   1
  -2   2  -6 64669.4 3089.20  23
   2   2   6 62394.0 3116.86  18
   2  -2   6 53671.8 3048.46  18
  -2  -2  -7 107573. 4084.40  15
  -2   2  -7 97071.0 4049.83  15
  -2  -2  -7 98539.1 4840.29   1
  -2   2  -7 93075.3 4735.54   1
  -2  -2  -7 100714. 4007.34  13
  -2   2  -7 98501.3 4744.79  23
  -2   2  -7 93588.4 4049.84  16
  -2  -2  -7 94039.7 4028.79  16
  -2  -2  -8 51693.3 2199.26  15
  -2   2  -8 50607.0 2178.19  15
  -2   2  -8 48081.6 2904.98   1
  -2  -2  -8 44122.3 2888.88   1
  -2  -2  -8 48166.7 2116.87  13
  -2   2  -8 54125.5 2953.44  23
  -2   2  -8 45444.1 2164.06  16
  -2  -2  -8 49651.1 2159.16  16
  -2  -2  -9 43114.4 2061.58  15
  -2   2  -9 49767.6 2073.98  15
  -2  -2  -9 45686.1 1998.92  13
  -2   2  -9 44564.7 2904.68   1
  -2  -2  -9 47646.0 3020.88   1
  -2   2  -9 46918.9 2861.26  23
  -2   2  -9 40055.4 2035.49  16
  -2  -2  -9 47063.1 2059.12  16
  -2   2 -10 260.456 172.598  15
  -2  -2 -10 554.782 230.900  15
  -2   2 -10 158.184 162.752  16
  -2  -2 -10 538.228 209.691  16
  -2  -2 -10 391.549 147.935  13
  -2   2 -10 131.459 182.966   2
  -2  -2 -10-149.435 376.897   1
  -2  -2 -10 349.675 203.002   2
  -2   2 -10 561.908 463.817   1
  -2  -2 -10 244.783 164.318   6
  -2   2 -10 656.162 500.301  23
  -2   2 -10 310.401 192.029   7
  -2  -2 -10 332.565 224.370   7
  -2  -2 -11-35.6974 192.439  15
  -2   2 -11 93.3430 187.533  15
  -2   2 -11 102.189 165.530  16
  -2  -2 -11 100.244 177.303  16
  -2  -2 -11 213.925 144.173  13
  -2   2 -11-152.629 356.243   1
  -2   2 -11 285.016 225.201   2
  -2  -2 -11-161.863 408.060   1
  -2  -2 -11 113.384 219.079   2
  -2  -2 -11 89.5608 177.674   6
   2  -2  11 134.340 313.560  18
   2   2  11-145.572 339.772  18
  -2   2 -11 144.972 338.373  23
   2   2  12 46462.0 3324.00  18
   2  -2  12 50042.3 3302.82  18
  -2  -2 -12 52686.3 2448.36  16
  -2   2 -12 54043.9 2451.64  16
  -2   2 -12 48727.3 2407.52  13
  -2  -2 -12 56185.2 2384.14  13
  -2  -2 -12 49305.8 2438.42  15
  -2   2 -12 54375.0 2423.37  15
  -2   2 -12 53700.8 2475.15   2
  -2  -2 -12 54372.3 2497.00   2
  -2  -2 -12 60615.1 3754.51   1
  -2   2 -12 54261.7 3542.88   1
  -2   2 -12 51975.8 3463.31  23
  -2  -2 -12 53023.2 2406.21   6
  -2   2 -13 1892.29 319.303  13
  -2  -2 -13 2019.29 285.077  13
   2  -2  13 2832.64 707.030  18
   2   2  13 1752.79 650.465  18
  -2  -2 -13 2468.21 737.786   1
  -2  -2 -13 2758.89 415.412   2
  -2   2 -13 2582.67 400.771   2
  -2   2 -13 2508.65 785.891   1
  -2   2 -13 2243.25 337.297  16
  -2  -2 -13 2209.37 342.041  15
  -2   2 -13 2567.86 358.338  15
  -2  -2 -13 3098.25 389.401  16
  -2  -2 -14 71526.0 3066.76  13
  -2   2 -14 70184.3 3140.56  13
  -2  -2 -14 71955.2 3179.59  16
  -2   2 -14 72396.2 3158.36  16
   2  -2  14 59980.6 3962.97  18
   2   2  14 60948.2 4128.49  18
   2  -2  14 69410.9 2974.45   5
  -2   2 -14 74325.6 3188.75   2
  -2  -2 -14 74391.9 3210.03   2
  -2  -2 -14 75743.6 4520.00   1
  -2   2 -14 65810.0 4274.27   1
  -2  -2 -15 330.747 204.930   2
  -2   2 -15 492.454 217.917   2
  -2  -2 -15 256.838 201.598  16
  -2   2 -15 575.471 214.670  16
  -2  -2 -15 356.632 152.593  13
  -2   2 -15 905.860 226.726  13
  -2  -2 -16 1085.38 246.651  16
  -2   2 -16 900.849 212.833  16
  -2   2 -16 1354.75 269.232   2
  -2  -2 -16 1347.65 270.092   2
  -2  -2 -16 1277.32 273.947   3
  -2   2 -16 1040.72 214.284  13
  -2   2 -17 924.051 195.963  16
  -2   2 -17 808.273 220.253   2
  -2  -2 -17 1156.46 235.650   2
  -2  -2 -17 1056.96 229.711   3
  -2   2 -17 1215.31 195.913  13
  -2   2 -18 10220.2 575.705   3
  -2  -2 -18 9132.76 557.395   3
  -2   2 -19 179.083 99.4486   3
  -2  -2 -19 202.103 86.3199   3
   2  -3 -19 6711.57 409.590   3
   2  -3 -18 2793.23 281.421  15
   2   3 -18 2817.23 262.016  15
   2   3 -18 2860.15 234.902   3
   2  -3 -18 3593.32 332.348   3
   2  -3 -17 672.356 198.387  15
   2   3 -17 395.837 155.628  15
   2  -3 -17 734.826 233.041   3
   2   3 -17 662.575 161.909   3
   2  -3 -16 19948.6 1063.99  15
   2   3 -16 19073.0 1016.45  15
   2  -3 -16 19323.2 1099.06   3
   2   3 -16 19872.0 1017.64   3
   2  -3 -16 18708.5 1011.69  16
   2   3 -16 19641.4 1052.23  16
   2  -3 -15 32.2799 187.089  15
   2   3 -15 56.7839 150.624  15
   2  -3 -15 28.5590 143.993  16
   2   3 -15-61.4904 175.770  16
   2  -3 -15-72.8082 235.258   3
   2   3 -15-115.369 175.970   3
   2  -3 -14 6287.42 549.747  15
   2   3 -14 6469.54 512.684  15
  -2   3  14 7320.76 1133.07  12
  -2  -3  14 6267.05 1033.99  12
   2  -3 -14 5120.78 930.957  14
   2   3 -14 4974.89 855.871  14
   2   3 -14 7059.23 558.733  16
   2  -3 -14 6166.49 516.424  16
   2   3 -14 5685.37 521.376   3
   2  -3 -14 6651.15 588.466   3
   2  -3 -13 22199.6 1167.32  15
   2   3 -13 21516.9 1122.39  15
  -2  -3  13 20518.5 1919.96  12
  -2   3  13 16471.1 1823.95  12
   2   3 -13 18060.3 1735.06  14
   2  -3 -13 17288.9 1801.92  14
   2  -3 -13 21014.5 1115.65  16
   2   3 -13 21848.3 1163.93  16
   2  -3 -13 19900.1 1179.63   3
   2   3 -13 20503.7 1145.73   3
   2  -3 -12 58528.3 2530.79  15
   2   3 -12 52918.3 2446.56  15
   2   3 -12 49751.5 3189.91  14
   2  -3 -12 56871.9 3479.25  14
  -2   3  12 50814.3 3418.53  12
  -2  -3  12 55938.2 3479.84  12
   2  -3 -12 56005.5 2455.86  16
   2  -3 -12 53180.1 2528.03   3
   2   3 -12 57489.0 2512.55   3
   2  -3 -11 11715.1 757.573  15
   2   3 -11 11560.4 713.969  15
   2   3 -11 11335.5 1240.48  14
   2  -3 -11 9400.81 1253.58  14
  -2  -3  11 9514.03 1212.57  12
  -2   3  11 13207.1 1435.46  12
   2   3 -11 10416.3 1103.00  23
   2  -3 -11 10591.5 692.912  16
   2   3 -11 11040.8 736.943   3
   2  -3 -11 11958.5 775.058   3
   2   3 -10 48513.0 2108.46  15
   2  -3 -10 48627.5 2161.82  15
   2  -3 -10 49261.5 2994.53  14
   2   3 -10 46818.3 2805.83  14
   2   3 -10 39011.7 2551.29  23
  -2  -3  10 47833.6 2960.04  12
  -2   3  10 47887.0 2922.90  12
   2  -3 -10 44230.0 2132.28   3
   2  -3 -10 47174.9 2088.92  16
   2  -3  -9 1145.92 248.564  15
   2   3  -9 925.635 202.965  15
   2   3  -9 747.691 368.249  14
   2  -3  -9 1211.59 493.054  14
   2   3  -9 152.991 208.068  23
  -2  -3   9 217.580 294.538  12
  -2   3   9 205.791 326.383  12
   2   3  -9 1004.50 205.448  22
   2  -3  -9 1000.13 237.469  22
   2  -3  -9 694.118 196.431   3
  -2  -3   8 97.6334 294.221  12
  -2   3   8 445.124 281.377  12
   2   3  -8-66.1597 209.135  23
   2   3  -8 176.748 138.133  22
   2  -3  -8 128.849 151.445  22
   2  -3  -8 98.2289 374.413  14
   2   3  -8 583.593 317.789  14
   2   3  -7 58408.1 2827.23  23
  -2  -3   7 57648.5 3100.26  12
  -2   3   7 58637.9 3014.45  12
   2   3  -7 58231.3 2977.64  14
   2  -3  -7 55430.5 3054.81  14
   2   3  -7 56819.8 2425.66  22
   2  -3  -7 55933.3 2456.01  22
  -2  -3   6 200586. 8964.59  12
  -2   3   6 207468. 8883.65  12
   2   3  -6 216896. 8852.71  14
   2  -3  -6 218205. 8963.42  14
   2   3  -6 210702. 8306.01  22
   2  -3  -6 207997. 8333.36  22
   2   3  -5 104820. 4574.16  14
   2  -3  -5 106021. 4661.25  14
  -2  -3   5 95252.1 4690.94  12
  -2   3   5 105029. 4643.38  12
   2   3  -4 82681.8 3556.81  14
   2  -3  -4 79932.1 3601.88  14
  -2  -3   4 77634.3 3698.06  12
  -2   3   4 73920.5 3600.28  12
  -2   3   3 1302.91 309.910  12
  -2  -3   3 1260.16 333.585  12
   2  -3  -3 1287.14 296.758  18
   2   3  -3 2157.39 349.881  18
   2   3  -3 1617.74 306.424  14
   2  -3  -3 1943.31 342.185  14
  -2  -3   2 2558.68 402.138  12
  -2   3   2 1770.16 338.441  12
   2   3  -2 2024.33 325.309  18
   2  -3  -2 2146.04 363.151  18
   2  -3  -1 370118. 14889.7  18
   2   3  -1 372445. 14848.7  18
  -2   3   1 365496. 14863.5  12
  -2  -3   1 384118. 14923.6  12
  -2  -3   0 324.901 193.837  12
  -2   3   0 332.804 183.454  12
  -2  -3   0 114.324 181.928  19
   2  -3   0 536.335 196.899  18
   2   3   0 303.576 184.735  18
   2  -3   1 158204. 6563.15  18
  -2  -3  -1 162065. 6582.60  20
   2   3   1 157468. 6525.82  18
  -2  -3  -1 161411. 6505.96  19
   2  -3   1 149236. 6242.85  19
  -2  -3  -1 153992. 6531.59   1
  -2   3  -1 164413. 6522.84   1
  -2   3  -1 157228. 6499.83  12
  -2  -3  -1 155830. 6545.08  12
  -2  -3  -2 444.369 236.569   1
  -2   3  -2 615.341 241.761   1
   2  -3   2 383.113 219.724  18
   2   3   2 668.353 229.479  18
   2  -3   2 484.966 130.662  19
  -2  -3  -2 555.791 241.808  20
  -2   3  -3 1751.49 338.979   1
  -2  -3  -3 1349.28 341.179   1
   2   3   3 1887.52 358.438  18
   2  -3   3 1615.34 356.022  18
  -2  -3  -3 897.494 272.663  20
   2  -3   4 48895.7 2645.12  18
   2   3   4 53757.1 2639.69  18
  -2   3  -4 55890.6 2635.36   1
  -2  -3  -4 50852.7 2636.81   1
   2  -3   5 172590. 7895.94  18
   2   3   5 193238. 7926.50  18
  -2   3  -5 187904. 7882.36   1
  -2  -3  -5 183798. 7936.44   1
  -2   3  -6 71870.3 2982.82  16
  -2  -3  -6 71554.0 2968.73  16
  -2  -3  -6 67856.7 2937.26  13
  -2  -3  -6 74328.0 2981.62  15
  -2   3  -6 72240.7 2985.67  15
   2  -3   6 70086.3 3606.91  18
   2   3   6 69791.1 3551.34  18
  -2  -3  -6 66321.9 3590.01   1
  -2   3  -6 73088.8 3603.61   1
  -2  -3  -7 18974.9 961.177  16
  -2   3  -7 18734.4 977.870  16
  -2  -3  -7 18616.5 929.166  13
  -2  -3  -7 18931.2 970.421  15
  -2   3  -7 20039.7 981.235  15
  -2   3  -7 21457.0 1581.73  23
   2   3   7 18203.2 1460.35  18
   2  -3   7 21662.3 1564.99  18
  -2   3  -7 19539.2 1525.27   1
  -2  -3  -7 16052.3 1458.51   1
  -2   3  -8 9911.87 632.973  16
  -2  -3  -8 9119.77 600.885  16
  -2  -3  -8 10896.5 650.057  15
  -2   3  -8 11225.2 640.590  15
  -2  -3  -8 9892.47 588.351  13
  -2   3  -8 12784.6 1229.25  23
  -2  -3  -8 6869.27 1048.90   1
  -2   3  -8 9547.12 1125.16   1
   2   3   8 8259.49 1062.19  18
   2  -3   8 12348.8 1192.38  18
  -2  -3  -9 10747.0 1326.35   1
  -2   3  -9 12662.4 1344.09   1
  -2   3  -9 10943.4 726.641   2
  -2  -3  -9 10312.2 756.457   2
   2  -3   9 14042.0 1337.23  18
   2   3   9 12562.3 1316.70  18
  -2   3  -9 10358.0 691.226  16
  -2  -3  -9 12164.9 713.403  16
  -2  -3  -9 12590.7 741.727  15
  -2   3  -9 11610.5 698.010  15
  -2  -3  -9 10846.1 649.067  13
  -2   3  -9 11468.5 729.070   7
  -2  -3  -9 9827.35 724.812   7
  -2  -3  -9 11530.9 712.691   4
  -2   3  -9 9875.64 1227.86  23
  -2  -3  -9 12332.1 720.284   6
   2   3  10 37121.5 2657.49  18
   2  -3  10 42447.9 2700.98  18
  -2  -3 -10 40864.6 1857.96  16
  -2   3 -10 39926.6 1863.69  16
  -2  -3 -10 39996.5 1792.32  13
  -2  -3 -10 40287.7 1879.43  15
  -2   3 -10 39447.6 1832.87  15
  -2   3 -10 35275.8 2634.35  23
  -2  -3 -10 39218.1 2844.14   1
  -2   3 -10 37152.5 2704.08   1
  -2   3 -10 38584.2 1880.50   2
  -2  -3 -10 38561.6 1908.45   2
  -2  -3 -10 38758.0 1845.01   6
  -2   3 -11 9769.36 656.124  16
   2  -3  11 9098.94 1157.22  18
   2   3  11 9348.55 1243.82  18
  -2  -3 -11 8194.38 627.274  16
  -2  -3 -11 7798.35 553.661  13
  -2  -3 -11 7752.37 633.691  15
  -2   3 -11 9345.90 627.116  15
  -2   3 -11 11382.7 1354.18  23
  -2  -3 -11 8236.17 682.745   2
  -2  -3 -11 10028.7 1386.95   1
  -2   3 -11 8306.07 1214.22   1
  -2   3 -11 8865.55 662.748   2
  -2  -3 -11 7557.47 611.251   6
  -2  -3 -12 4834.90 465.261  16
  -2   3 -12 4846.01 470.014  16
   2  -3  12 4934.05 876.437  18
   2   3  12 3351.98 812.003  18
  -2  -3 -12 4524.14 465.586  15
  -2   3 -12 4729.97 434.662  15
  -2  -3 -12 5090.23 428.458  13
  -2   3 -12 4074.57 877.845  23
  -2   3 -12 5570.42 1023.07   1
  -2  -3 -12 4287.86 496.206   2
  -2   3 -12 5357.10 516.289   2
  -2  -3 -12 4489.83 963.448   1
  -2  -3 -12 5692.34 524.966   6
  -2   3 -13 8056.50 616.532  13
  -2  -3 -13 6548.31 508.381  13
  -2  -3 -13 6126.68 578.603  16
  -2   3 -13 7506.56 586.578  16
   2  -3  13 8038.02 1130.87  18
   2   3  13 4138.33 946.927  18
   2  -3  13 8552.23 524.367   5
  -2   3 -13 8471.28 1239.73  23
  -2  -3 -13 5116.38 1111.01   1
  -2   3 -13 7516.32 621.908   2
  -2   3 -13 6685.07 1132.49   1
  -2  -3 -13 6580.29 618.068   2
  -2   3 -14 2895.04 393.713   2
  -2  -3 -14 2296.52 376.841   2
   2  -3  14 2670.84 274.680   5
  -2   3 -14 2928.31 349.388  16
  -2  -3 -14 2358.59 354.774  16
  -2   3 -14 2323.17 339.849  13
  -2   3 -15 2376.17 318.441  13
  -2  -3 -15 2097.97 338.961  16
  -2   3 -15 2567.60 337.032  16
  -2   3 -15 2657.81 358.734   2
  -2  -3 -15 2316.92 346.673   2
   2  -3  15 2862.40 259.903   5
  -2  -3 -15 2460.86 347.692   3
  -2   3 -16 13535.9 805.872  16
  -2   3 -16 13867.9 828.689   2
  -2  -3 -16 13671.9 825.892   3
  -2  -3 -16 14520.7 851.654   2
  -2   3 -16 13877.4 816.118  13
  -2   3 -17 5745.06 430.086  16
  -2  -3 -17 5647.74 441.514   3
  -2   3 -17 5588.95 422.674  13
  -2   3 -18 1377.09 203.378   3
  -2  -3 -18 1358.29 186.751   3
  -2   3 -19 4431.57 280.986   3
   2  -4 -19 194.453 100.567   3
   2   4 -18 590.514 135.067  16
   2  -4 -18 896.845 187.338   3
   2  -4 -17 8555.62 562.117  15
   2   4 -17 7560.50 512.543  15
   2  -4 -17 8597.54 593.085   3
   2  -4 -16 884.110 224.770  15
   2   4 -16 1100.71 205.302  15
   2   4 -16 818.695 209.148  16
   2  -4 -15 30893.6 1519.55  15
   2   4 -15 31728.6 1479.72  15
   2   4 -15 28036.3 1434.72   3
   2   4 -15 32512.5 1521.71  16
   2  -4 -14 7730.47 617.384  15
   2   4 -14 7699.53 567.404  15
   2   4 -14 8713.53 627.887  16
   2  -4 -14 7574.17 550.453  16
   2   4 -14 8677.95 592.506   3
   2  -4 -13 987.142 503.658  14
   2   4 -13 473.767 392.096  14
   2   4 -13 992.337 218.207  15
   2  -4 -13 641.463 227.184  15
   2  -4 -13 684.384 186.749  16
  -2  -4  13 1105.13 475.534  12
  -2   4  13 896.264 514.062  12
   2   4 -13 794.336 218.290  16
   2  -4 -12 8557.97 1216.11  14
   2   4 -12 5983.55 952.501  14
   2  -4 -12 6777.29 513.076  16
   2  -4 -12 7621.35 601.160  15
   2   4 -12 7810.81 558.037  15
  -2  -4  12 7479.01 1078.32  12
  -2   4  12 6162.13 992.952  12
   2  -4 -11 36696.1 2667.96  14
   2   4 -11 40008.3 2566.06  14
   2  -4 -11 40680.7 1802.68  16
  -2  -4  11 37172.1 2624.51  12
   2  -4 -11 37696.6 1795.96  11
  -2   4  11 40715.8 2724.38  12
   2  -4 -11 42554.6 1915.64  15
   2   4 -11 40293.1 1839.61  15
   2   4 -11 37230.7 2453.80  23
   2  -4 -10 4637.82 840.377  14
   2   4 -10 2915.18 619.277  14
  -2  -4  10 3366.74 666.943  12
  -2   4  10 3063.79 643.431  12
   2  -4 -10 3247.53 310.327  16
   2   4 -10 2230.64 524.738  23
   2  -4 -10 3655.37 395.454  15
   2   4 -10 3646.04 357.637  15
   2  -4  -9 122776. 4851.51  15
   2   4  -9 116951. 4774.48  15
   2  -4  -9 123640. 5774.17  14
   2   4  -9 113504. 5486.18  14
  -2  -4   9 122418. 5676.50  12
  -2   4   9 115693. 5565.64  12
   2  -4  -9 111944. 4713.71  16
   2   4  -9 124594. 4798.21  22
   2  -4  -9 108684. 4813.09  22
   2   4  -9 106223. 5344.58  23
   2   4  -8 53480.5 2974.91  23
  -2  -4   8 63759.8 3298.02  12
  -2   4   8 61316.6 3188.81  12
   2  -4  -8 56420.8 2545.61  22
   2   4  -8 57883.5 2504.34  22
   2   4  -8 56913.1 2493.46  15
   2  -4  -8 64334.5 3355.51  14
   2   4  -8 56741.6 3102.23  14
   2  -4  -8 60806.3 2563.44  15
  -2  -4   7 16985.3 1366.24  12
  -2   4   7 17822.8 1326.84  12
   2  -4  -7 16713.2 907.039  22
   2   4  -7 16687.9 867.416  22
   2  -4  -7 17574.6 1405.51  14
   2   4  -7 17222.5 1291.25  14
  -2  -4   6 2955.40 521.951  12
  -2   4   6 2806.85 451.076  12
   2  -4  -6 1964.47 257.646  21
   2   4  -6 2839.09 490.022  14
   2  -4  -6 2521.06 518.144  14
   2   4  -6 2385.13 244.332  22
   2  -4  -6 2668.78 288.207  22
  -2  -4   5 123209. 5595.84  12
  -2   4   5 124025. 5491.09  12
   2  -4  -5 122125. 5049.57  21
   2   4  -5 131548. 5462.82  14
   2  -4  -5 128426. 5557.44  14
   2  -4  -4 40907.2 1811.61  21
  -2  -4   4 40297.8 2219.91  12
  -2   4   4 41752.2 2181.83  12
   2   4  -4 42877.5 2103.31  14
   2  -4  -4 43545.9 2186.69  14
  -2  -4   3 211509. 8889.44  12
  -2   4   3 210762. 8823.74  12
   2   4  -3 219633. 8740.02  14
   2  -4  -3 213008. 8798.28  14
   2  -4  -2 13410.7 877.107  14
   2  -4  -2 10240.9 815.449  18
   2   4  -2 13017.3 832.474  18
  -2  -4   2 12699.0 907.535  12
  -2   4   2 11944.0 845.926  12
  -2  -4   1 2166.69 367.783  12
  -2   4   1 2215.89 331.513  12
  -2  -4   1 1734.09 364.414  19
   2  -4  -1 3120.85 398.761  18
   2   4  -1 2120.02 321.827  18
   2  -4   0 16202.6 1007.45  18
  -2  -4   0 16101.5 1081.67  19
   2   4   0 17555.0 989.593  18
  -2  -4   0 14321.7 979.054  12
  -2   4   0 14117.3 927.933  12
   2  -4   1 99955.2 4393.82  18
  -2  -4  -1 106244. 4481.92  19
   2  -4   1 98847.3 4225.13  19
   2   4   1 102231. 4353.18  18
  -2   4  -1 96628.9 4313.65  12
  -2  -4  -1 101621. 4388.01   1
  -2   4  -1 102626. 4345.15   1
  -2   4  -2 22411.7 1267.70   1
  -2  -4  -2 21894.8 1301.38   1
   2  -4   2 21107.2 1306.38  18
   2  -4   2 21340.9 1164.24  19
   2   4   2 23226.1 1308.54  18
  -2   4  -3 117251. 4932.01   1
  -2  -4  -3 114351. 4971.15   1
  -2  -4  -3 109146. 4937.15  20
   2   4   3 113746. 4940.36  18
   2  -4   3 109835. 4968.85  18
  -2   4  -4 3365.84 480.217   1
   2  -4   4 3338.39 489.521  18
   2   4   4 3066.16 467.375  18
  -2  -4  -5 75.6399 269.851   1
  -2   4  -5 677.579 309.786   1
   2  -4   5 351.773 314.583  18
   2   4   5 129.806 214.457  18
  -2   4  -6 34028.1 1992.39   1
  -2  -4  -6 27591.8 1957.40   1
   2  -4   6 30955.3 1933.68  18
   2   4   6 31276.3 1895.26  18
  -2  -4  -6 33993.8 1410.02  16
  -2   4  -6 28279.3 1369.54  16
   2  -4   6 27980.5 1337.71  24
  -2   4  -7 12419.3 1231.72   1
  -2  -4  -7 14089.3 1396.43   1
   2  -4   7 14042.2 751.384  24
   2   4   7 14706.5 1267.43  18
  -2   4  -7 14235.9 792.030  16
  -2  -4  -7 16112.8 812.733  16
  -2   4  -8 61138.2 2668.47  16
  -2  -4  -8 64481.8 2674.83  16
  -2  -4  -8 63303.0 2672.23  15
  -2  -4  -8 58825.6 2609.31  13
  -2   4  -8 60950.9 3497.06  23
  -2  -4  -8 60193.8 3574.70   1
  -2   4  -8 62264.9 3504.27   1
   2  -4   8 65156.3 3441.92  18
   2   4   8 61823.7 3404.27  18
  -2  -4  -9 41570.3 2854.14   1
  -2  -4  -9 39292.6 1954.32   2
  -2   4  -9 42954.9 1946.01   2
  -2   4  -9 37994.6 2675.82   1
  -2   4  -9 44212.9 1934.82   7
  -2  -4  -9 40357.5 1942.41   7
   2  -4   9 42684.9 2663.03  18
   2   4   9 36409.1 2570.02  18
  -2   4  -9 44179.3 1921.29  16
  -2  -4  -9 41319.1 1895.71  16
  -2  -4  -9 42337.2 1914.76  15
  -2  -4  -9 41129.1 1843.67  13
  -2   4  -9 39366.0 2704.33  23
  -2  -4  -9 38732.7 1886.60   4
  -2  -4  -9 42759.9 1930.37   6
  -2   4 -10 1108.56 233.738  16
  -2  -4 -10 982.363 233.171  15
  -2  -4 -10 1128.14 231.815  16
  -2  -4 -10 612.009 191.812   4
  -2   4 -10 1788.97 601.972   1
  -2   4 -10 837.769 238.611   2
  -2  -4 -10 1068.85 525.828   1
  -2  -4 -10 714.491 263.976   2
  -2  -4 -10 1187.88 270.522   6
   2  -4  10 1315.46 484.796  18
   2   4  10 929.817 474.954  18
  -2   4 -10 822.857 454.122  23
  -2  -4 -11 10125.6 745.372   6
  -2  -4 -11 13007.6 1556.15   1
  -2  -4 -11 10947.9 793.887   2
  -2   4 -11 12015.6 789.857   2
  -2   4 -11 11315.0 1390.77   1
   2  -4  11 11239.0 1275.11  18
   2   4  11 12218.3 1464.47  18
  -2   4 -11 11875.8 744.888  16
  -2  -4 -11 10955.2 734.614  16
  -2   4 -11 11380.3 1426.10  23
  -2  -4 -12 32137.7 1557.84   6
   2  -4  12 26338.3 2196.46  18
   2   4  12 28695.1 2429.76  18
   2  -4  12 29128.1 1418.38   5
  -2  -4 -12 25741.9 2392.26   1
  -2   4 -12 26228.5 2315.00   1
  -2   4 -12 29634.3 1536.58   2
  -2  -4 -12 32321.5 1599.25   2
  -2  -4 -12 30347.9 1518.89  16
  -2   4 -12 29935.0 1494.12  16
  -2   4 -12 26024.2 2328.75  23
  -2   4 -13 156.533 258.454  23
  -2   4 -13 159.735 169.668  16
  -2  -4 -13 34.7990 155.724  16
  -2   4 -13 317.682 212.861   2
  -2  -4 -13 428.350 259.848   2
  -2  -4 -13 171.987 366.519   1
  -2   4 -13 468.652 446.613   1
   2  -4  13-267.754 360.884  18
   2   4  13 338.183 455.769  18
   2  -4  13 238.098 138.226   5
  -2  -4 -13 569.826 219.099   3
  -2  -4 -14 2739.20 358.620   2
  -2   4 -14 3189.23 357.597   2
  -2   4 -14 2188.59 306.149  16
  -2  -4 -14 2934.39 372.172   3
   2  -4  14 1940.56 244.616   5
  -2   4 -14 2775.76 355.155  13
  -2   4 -15 15804.7 914.209  13
  -2  -4 -15 15144.8 892.597   3
   2  -4  15 15104.9 777.472   5
  -2   4 -15 15369.1 898.729   2
  -2  -4 -15 14242.5 903.273   2
  -2   4 -15 14873.2 867.602  16
  -2   4 -16 1531.82 249.351  13
  -2   4 -16 1921.43 253.141  16
   2  -4  16 2054.56 195.720   5
  -2  -4 -16 2379.29 290.326   3
  -2   4 -16 1742.98 272.159   2
  -2  -4 -16 1395.64 271.559   2
  -2   4 -17 9048.39 567.947  13
  -2   4 -17 9309.46 562.678  16
  -2  -4 -17 9895.68 574.560   3
  -2   4 -18 2087.57 216.621   3
   2   5 -18 164.513 95.8038  16
   2  -5 -17-19.0070 113.099  15
   2   5 -17 19.8939 107.228  16
   2  -5 -16 8896.90 582.901  15
   2   5 -16 7972.56 524.912  15
   2   5 -16 9177.56 580.631  16
   2  -5 -15 2138.28 292.929  15
   2   5 -15 1901.70 258.184  15
   2   5 -15 2067.49 291.130  16
   2  -5 -14 93.3225 173.010  15
   2   5 -14 154.258 143.058  15
   2   5 -14 389.840 161.826  16
   2   5 -13 3337.31 379.691  16
   2  -5 -13 3063.29 375.841  15
   2   5 -13 3445.71 360.079  15
  -2   5  13 4655.22 825.445  12
  -2  -5  13 4071.73 768.668  12
   2  -5 -13 3779.70 803.893  14
   2  -5 -12 2732.51 384.336   3
   2  -5 -12 2530.33 340.997  15
   2   5 -12 3856.98 354.899  15
   2  -5 -12 2390.13 679.048  14
   2   5 -12 2531.28 585.480  14
   2  -5 -12 2824.23 308.818  10
  -2  -5  12 3371.53 732.585  12
  -2   5  12 1974.32 599.094  12
   2  -5 -12 3295.38 352.644  11
   2  -5 -11 42586.2 1966.02   3
   2  -5 -11 41899.0 1929.09  15
   2   5 -11 43649.5 1887.06  15
   2  -5 -11 41070.9 2783.24  14
   2   5 -11 39456.0 2565.26  14
  -2  -5  11 42750.4 1903.41   5
   2  -5 -11 41087.0 1877.77  11
  -2  -5  11 38939.6 2627.56  12
  -2   5  11 35069.8 2588.80  12
   2  -5 -11 38426.1 1836.90  10
   2   5 -11 34345.7 2459.71  23
   2  -5 -10 27315.7 1318.76  15
   2   5 -10 26324.4 1257.36  15
   2   5 -10 28057.3 1922.91  14
   2  -5 -10 23878.8 1967.57  14
  -2  -5  10 25515.3 1288.16   5
   2  -5 -10 23376.3 1253.37  11
  -2  -5  10 25238.0 1930.10  12
  -2   5  10 25569.7 1928.67  12
   2  -5 -10 24762.7 1317.72   3
   2   5 -10 24430.9 1834.72  23
   2  -5  -9 4362.95 409.301  15
   2   5  -9 4447.41 374.365  15
   2   5  -9 3437.69 635.494  14
   2  -5  -9 4291.75 779.497  14
  -2  -5   9 4170.79 381.382   5
  -2  -5   9 4227.03 712.334  12
  -2   5   9 4717.88 718.389  12
   2   5  -9 3708.14 629.471  23
   2  -5  -9 3461.85 386.579   3
   2   5  -8 414.749 325.957  14
   2  -5  -8 404.342 360.458  14
   2  -5  -8 205.141 160.384  15
   2   5  -8 233.082 140.068  15
   2  -5  -8 52.0440 144.759  22
   2   5  -8 219.336 143.461  22
   2  -5  -8 138.927 149.940   3
  -2  -5   8 188.722 220.353  12
  -2   5   8 261.777 249.534  12
  -2  -5   7 98501.3 4458.30  12
  -2   5   7 99267.2 4381.85  12
   2  -5  -7 90052.5 3740.70  15
   2  -5  -7 94519.2 4479.11  14
   2   5  -7 89954.0 4282.27  14
   2   5  -7 88307.0 3694.63  15
   2  -5  -7 81169.3 3719.76  22
   2   5  -7 93815.5 3710.03  22
  -2   5   6 68.9399 185.864  12
  -2  -5   6 77.1337 232.468  12
   2  -5  -6 229.051 134.664  22
   2   5  -6 35.2914 110.373  22
   2  -5  -6 97.4171 127.206  21
   2  -5  -6 632.306 301.282  14
   2   5  -6 325.300 263.055  14
  -2   5   5 235981. 9694.24  12
  -2  -5   5 240662. 9798.48  12
   2   5  -5 231576. 9621.37  14
   2  -5  -5 234881. 9756.52  14
   2  -5  -5 227489. 9236.12  21
   2   5  -4 1012.46 286.986  14
   2  -5  -4 1104.85 318.346  14
  -2  -5   4 1503.22 346.076  12
  -2   5   4 916.569 274.768  12
   2  -5  -4 938.586 193.761  21
   2  -5  -3 1062.92 292.558  14
   2   5  -3 1006.40 272.594  14
   2  -5  -3 1313.76 198.908  21
  -2  -5   3 1402.58 324.209  12
  -2   5   3 1251.42 286.666  12
   2   5  -2 3039.41 367.376  14
   2  -5  -2 1712.02 316.772  14
   2  -5  -2 2779.68 267.370  21
  -2  -5   2 2298.51 367.525  12
  -2   5   2 2483.37 367.734  12
   2  -5  -2 2277.61 361.676  18
   2  -5  -2 2961.43 279.601  24
  -2  -5   1 354105. 14317.7  20
   2  -5  -1 350940. 13993.0  18
  -2  -5   1 366261. 14321.9  19
   2   5  -1 368360. 13935.3  18
  -2  -5   1 334719. 13992.3  12
  -2   5   1 347256. 13941.5  12
   2  -5  -1 355864. 13716.7  17
   2  -5  -1 335653. 13734.9  21
  -2  -5   0 17066.0 1112.87   1
  -2   5   0 19224.9 1098.04   1
   2   5   0 19418.1 1088.77  18
  -2  -5   0 19901.0 1347.20  20
   2  -5   0 20444.1 1157.38  18
  -2  -5   0 19078.9 1315.34  19
  -2  -5   0 19214.2 1147.26  12
  -2   5   0 20342.5 1108.50  12
   2  -5   0 19355.9 927.154  17
   2  -5   0 18713.6 943.251  21
   2  -5   1 216597. 8265.78  17
  -2   5  -1 214679. 8504.30   1
  -2  -5  -1 195950. 8513.14   1
   2  -5   1 202715. 8525.96  19
  -2  -5  -1 207883. 8791.45  20
   2   5   1 209882. 8494.43  18
   2  -5   1 213789. 8574.91  18
  -2  -5  -1 211678. 8809.22  19
   2  -5   1 201817. 8284.75  21
  -2  -5  -2 642.694 246.105   1
  -2   5  -2 940.111 257.834   1
   2  -5   2 1140.33 273.935  18
   2   5   2 745.666 229.500  18
   2  -5   2 1026.41 185.513  17
   2  -5   2 993.836 249.560  19
  -2   5  -3 55786.0 2563.36   1
  -2  -5  -3 51014.2 2565.24   1
   2  -5   3 50258.8 2197.26  17
   2  -5   3 51897.2 2508.84  19
   2  -5   3 50191.8 2567.42  18
   2   5   3 55597.0 2566.94  18
   2  -5   4 10028.5 898.060  18
   2   5   4 11319.7 916.926  18
   2  -5   4 10013.1 598.818  24
  -2  -5  -4 10608.4 950.811   1
  -2   5  -4 13182.6 973.466   1
   2  -5   4 11638.5 613.437  17
   2  -5   5 239602. 9362.29  18
   2   5   5 239946. 9308.42  18
   2  -5   5 222765. 8734.06  24
   2  -5   5 210062. 8694.38  17
  -2  -5  -5 207080. 9343.83   1
  -2   5  -5 230295. 9352.37   1
   2  -5   6 3014.50 281.365  24
  -2  -5  -6 2405.65 532.141   1
  -2   5  -6 2089.12 482.741   1
  -2   5  -6 2782.69 270.110  16
   2   5   6 2043.83 430.450  18
   2  -5   6 3692.92 577.559  18
   2  -5   7 51751.2 2720.52  18
   2   5   7 46444.5 2634.71  18
  -2  -5  -7 42461.0 2757.21   1
  -2   5  -7 45507.9 2718.07   1
   2  -5   7 47605.9 2033.20  24
  -2   5  -7 45075.9 2029.96  16
  -2   5  -8 33401.0 1561.11  16
  -2  -5  -8 33947.4 1580.97   4
   2  -5   8 34280.8 2187.52  18
   2   5   8 35647.7 2238.82  18
  -2  -5  -8 34292.5 2392.71   1
  -2   5  -8 37278.8 2379.23   1
  -2  -5  -8 33452.1 1618.52   6
   2  -5   8 32849.3 1534.44  24
  -2   5  -9 14647.4 812.475  16
  -2  -5  -9 14319.7 831.553   4
   2  -5   9 15355.4 1386.63  18
   2   5   9 12113.3 1325.80  18
  -2  -5  -9 13078.2 856.593   2
  -2  -5  -9 13449.0 1477.94   1
  -2   5  -9 14955.5 1465.64   1
  -2   5  -9 14332.1 843.168   2
  -2  -5  -9 15062.8 878.523   6
   2  -5   9 13387.3 759.701  24
  -2   5  -9 14813.3 1476.08  23
  -2   5 -10 19443.6 984.993  16
  -2  -5 -10 17178.5 1017.75   6
  -2  -5 -10 16908.2 970.263   4
  -2  -5 -10 16032.4 937.171   3
   2  -5  10 17798.0 1570.44  18
   2   5  10 19665.3 1747.01  18
  -2  -5 -10 16225.7 1013.55   2
  -2   5 -10 19270.5 1024.58   2
  -2  -5 -10 16246.5 1720.43   1
  -2   5 -10 18740.2 1709.06   1
  -2   5 -10 17308.5 1712.83  23
  -2   5 -11 42336.0 2006.42  16
  -2  -5 -11 42341.1 2077.23   6
  -2  -5 -11 44399.0 2022.68   3
   2  -5  11 46991.4 2001.08   5
   2  -5  11 43370.0 2808.36  18
   2   5  11 43104.9 3025.09  18
  -2  -5 -11 37613.0 2954.10   1
  -2   5 -11 45992.3 3005.23   1
  -2   5 -11 47050.8 2081.64   2
  -2  -5 -11 41837.1 2077.25   2
  -2   5 -11 38364.8 2898.02  23
  -2   5 -12 58.7536 142.769  16
   2  -5  12 25.2920 125.270   5
  -2  -5 -12 297.860 181.759   3
  -2  -5 -12 146.261 217.605   2
  -2   5 -12 164.694 183.037   2
  -2  -5 -12-478.601 588.732   1
  -2   5 -12 143.633 410.585   1
  -2  -5 -12 147.263 230.054   6
  -2   5 -12 152.421 290.482  23
   2  -5  12 250.460 315.716  18
  -2   5 -13 16154.7 894.683  16
  -2  -5 -13 15004.4 953.557   6
   2  -5  13 16923.7 1581.65  18
   2  -5  13 15433.4 835.388   5
  -2  -5 -13 14369.3 883.920   3
  -2   5 -13 16936.0 1727.32  23
  -2  -5 -13 14707.3 940.996   2
  -2  -5 -13 11865.3 1549.59   1
  -2   5 -13 15902.6 927.024   2
  -2   5 -14 13679.9 803.295  16
   2  -5  14 14112.6 754.010   5
  -2  -5 -14 12669.4 802.033   3
  -2  -5 -14 13889.5 865.235   2
  -2   5 -14 13786.6 833.474   2
  -2  -5 -15 24.9203 146.551   3
   2  -5  15 271.728 118.554   5
  -2   5 -15 226.304 149.796  16
  -2   5 -15 256.842 171.460   2
  -2  -5 -15 145.176 172.921   2
  -2   5 -16 21.3603 113.321  16
   2  -5  16 14.0358 75.6561   5
  -2   5 -16 24.7900 115.718  13
  -2   5 -17 4297.00 338.913  13
  -2   5 -18 92.8550 86.4503   3
  -2  -6  17 10552.5 570.417  24
   2  -6 -17 10049.4 592.563   3
   2   6 -17 9084.14 546.235  16
   2   6 -16 469.529 156.217  16
   2  -6 -16 639.439 207.970   3
   2  -6 -15 3963.59 373.284  15
   2  -6 -15 5202.86 459.010   3
   2   6 -15 4814.67 403.194  16
   2  -6 -14 3230.63 344.646  15
   2  -6 -14 3545.60 403.430   3
   2   6 -14 2975.82 347.569  16
   2  -6 -13 1399.98 251.176  15
   2  -6 -13 1886.12 330.361   3
   2   6 -13 1208.17 250.947  16
   2  -6 -12 12407.5 833.703   3
   2  -6 -12 12991.6 792.046  15
   2   6 -12 12824.1 746.252  15
  -2  -6  12 14952.8 822.250   5
   2  -6 -12 12397.9 747.430  10
   2  -6 -12 12344.0 778.170  11
   2  -6 -11 4661.96 473.972   3
   2  -6 -11 4480.47 428.899  15
   2   6 -11 4844.20 405.284  15
   2  -6 -11 4769.66 797.526  14
  -2  -6  11 6022.47 481.728   5
   2  -6 -11 4824.12 424.004  10
   2  -6 -11 4500.56 441.123  11
  -2  -6  11 3544.57 676.236  12
   2  -6 -10 3338.41 395.233   3
   2  -6 -10 3685.10 372.188  15
   2  -6 -10 4819.25 778.613  14
  -2  -6  10 3442.73 379.425   5
  -2  -6  10 3891.42 685.578  12
   2  -6 -10 3796.04 407.461  11
   2  -6 -10 3053.54 336.496  10
   2   6 -10 3065.38 630.284  23
   2  -6  -9 93601.4 3960.30   3
   2  -6  -9 92801.0 3886.56  15
   2  -6  -9 89736.9 4638.39  14
  -2  -6   9 100998. 3963.87   5
  -2   6   9 93375.4 4629.26  12
   2  -6  -9 95033.0 3924.60  11
   2  -6  -9 88190.0 3862.86  10
   2   6  -9 85243.8 4552.50  23
   2  -6  -8 183.473 140.006  15
   2  -6  -8-181.844 259.944  14
   2   6  -8 547.160 297.952  14
   2  -6  -8 184.666 157.146  10
  -2   6   8 88.0328 237.297  12
  -2  -6   8-90.0717 210.277  12
   2  -6  -8 89.0815 183.424   3
  -2  -6   8 228.220 146.458   5
   2  -6  -7 39116.0 1799.84  15
   2   6  -7 41852.2 2314.09  14
   2  -6  -7 42517.4 2416.79  14
  -2   6   7 41653.9 2365.34  12
  -2  -6   7 38044.8 2349.57  12
   2  -6  -7 41768.8 1890.50   3
  -2  -6   7 42210.7 1893.34   5
   2  -6  -7 39240.7 1811.67  10
   2  -6  -7 41632.6 1908.30  21
  -2   6   6 15911.9 1179.23  12
  -2  -6   6 13143.9 1119.51  12
   2  -6  -6 13419.6 1141.96  14
   2   6  -6 13676.0 1081.01  14
   2  -6  -6 13584.0 808.481  21
  -2  -6   5 76383.1 3513.64  12
  -2   6   5 76429.5 3481.33  12
   2  -6  -5 73603.3 3086.96  21
   2   6  -5 69537.4 3375.51  14
   2  -6  -5 64077.2 3402.92  14
  -2  -6   4 489.384 226.433  12
  -2   6   4 659.067 237.216  12
   2  -6  -4 434.304 169.733  21
   2  -6  -4 268.469 235.021  14
   2   6  -4 325.831 183.599  14
  -2  -6   3 404356. 16479.7  12
  -2   6   3 412792. 16441.6  12
   2  -6  -3 408417. 16235.8  21
   2  -6  -3 429948. 16490.9  14
  -2  -6   2 546.320 196.173  12
  -2  -6   2 1630.42 210.241  24
   2  -6  -2 755.408 181.315  24
   2  -6  -2 725.900 221.348  14
  -2  -6   2 1030.46 367.491  19
  -2  -6   2 1022.43 368.691  20
   2  -6  -2 756.787 187.992  21
   2  -6  -1 159523. 6285.99  17
   2  -6  -1 167456. 6440.54  14
  -2  -6   1 138941. 6416.60  12
   2  -6  -1 162593. 6302.55  24
   2  -6  -1 156326. 6316.26  21
  -2  -6   1 166144. 6988.24  20
  -2  -6   1 163814. 7049.69  19
  -2  -6   1 144550. 6431.59   1
   2  -6   0 728.191 180.039  24
   2  -6   0 1087.19 248.378  18
   2  -6   0 1462.69 222.413  17
  -2  -6   0 606.731 363.501  20
  -2  -6   0 795.621 349.669  19
   2  -6   0 1207.86 195.862  21
  -2  -6   0 1031.66 223.262   1
   2  -6   1 220830. 8617.82  24
   2  -6   1 227431. 8623.69  17
   2  -6   1 214548. 8646.54  21
  -2  -6  -1 230067. 9295.47  20
   2  -6   1 224792. 8818.40  18
  -2  -6  -1 220313. 9282.06  19
   2  -6   1 213342. 8999.83  19
  -2  -6  -1 187395. 8728.55   1
  -2  -6  -2 2850.77 526.516  20
   2  -6   2 2081.67 406.944  19
   2  -6   2 2603.28 273.412  24
   2  -6   2 2642.13 285.787  17
   2  -6   2 3196.63 412.794  18
  -2  -6  -2 2635.21 375.837   1
   2  -6   3 424228. 16029.7  18
   2   6   3 412279. 15935.2  18
   2  -6   3 416123. 16146.8  19
   2  -6   3 411228. 15677.6  24
   2  -6   3 381908. 15652.6  17
  -2  -6  -3 358573. 15944.5   1
  -2   6  -3 405540. 15978.6   1
   2  -6   4 13055.3 989.053  18
   2  -6   4 12304.0 988.510  19
   2  -6   4 11942.2 693.237  24
   2  -6   4 12745.1 695.902  17
  -2   6  -4 10606.7 920.992   1
  -2  -6  -4 11244.6 976.259   1
   2  -6   5 10872.0 927.840  18
   2   6   5 8917.23 839.606  18
   2  -6   5 10812.6 617.656  24
   2  -6   5 9365.62 577.975  17
  -2  -6  -5 8085.38 877.039   1
  -2   6  -5 9651.38 919.047   1
  -2  -6  -6 7313.97 854.101   1
  -2   6  -6 6752.71 794.616   1
  -2  -6  -6 5941.62 486.159   6
   2  -6   6 6853.04 762.476  18
   2   6   6 4925.32 659.577  18
   2  -6   6 5906.03 437.326  24
   2  -6   6 5302.38 403.276  17
  -2  -6  -7 83915.4 3608.50   6
  -2  -6  -7 85150.2 3551.88   4
   2  -6   7 86416.7 4155.34  18
   2   6   7 80757.2 4090.46  18
  -2  -6  -7 85320.0 4308.67   1
  -2   6  -7 85037.2 4249.32   1
   2  -6   7 84945.2 3543.60  24
  -2   6  -8 242.437 129.582  16
   2  -6   8 172.473 134.987   5
  -2  -6  -8 408.918 170.560   4
  -2   6  -8 101.295 255.423   1
  -2  -6  -8 109.443 295.005   1
  -2  -6  -8 314.239 209.670   6
   2  -6   8 47.3586 112.960  24
   2   6   8-91.3533 337.168  18
   2  -6   8 179.134 283.105  18
  -2   6  -9 27367.2 1283.48  16
  -2  -6  -9 26495.6 1380.96   6
  -2  -6  -9 23257.6 1279.90   4
   2  -6   9 27743.0 1302.01   5
   2  -6   9 25897.5 1880.42  18
   2  -6   9 27246.7 1285.22  24
  -2   6  -9 25690.1 2075.62  23
  -2  -6  -9 24480.8 2005.65   1
  -2  -6 -10 6158.12 555.604   6
  -2   6 -10 5814.01 448.118  16
   2  -6  10 3916.52 708.190  18
   2  -6  10 5556.73 438.961   5
  -2  -6 -10 4948.25 449.063   4
  -2   6 -10 5633.55 943.483  23
   2  -6  10 5636.42 430.053  24
  -2  -6 -10 4916.95 870.740   1
  -2  -6 -10 5223.76 487.351   2
  -2  -6 -11 1176.50 247.985   2
  -2  -6 -11 549.409 455.371   1
   2  -6  11 1003.22 399.700  18
  -2  -6 -11 1463.06 347.356   6
  -2   6 -11 1009.21 208.459  16
  -2   6 -11 1755.35 559.155  23
   2  -6  11 1091.84 221.528   5
  -2  -6 -12 1138.70 213.957   3
   2  -6  12 1032.17 196.952   5
  -2  -6 -12 1323.60 332.346   6
  -2   6 -12 1017.10 221.065  16
  -2   6 -12 1177.59 487.282  23
  -2  -6 -12 604.172 221.643   2
  -2   6 -12 798.643 227.190   2
  -2  -6 -13 2976.15 323.332   3
  -2   6 -13 3196.71 332.719  16
  -2  -6 -13 3684.58 453.617   6
   2  -6  13 3474.03 331.663   5
  -2   6 -13 2938.03 341.873   2
  -2  -6 -13 3698.20 390.859   2
   2  -6  14 1285.10 202.656   5
  -2  -6 -14 1198.21 204.687   3
  -2  -6 -14 1470.27 251.051   2
  -2   6 -14 1677.57 233.660   2
  -2   6 -14 1070.71 240.169  13
  -2   6 -14 1099.11 199.563  16
   2  -6  15 2968.04 261.736   5
  -2   6 -15 2087.44 256.451  16
  -2   6 -16 298.258 115.572  16
   2  -6  16 451.936 99.2313   5
  -2   6 -17 8759.14 508.075  13
   2  -7 -16 1000.25 198.870   3
   2   7 -16 1051.44 166.273  16
  -2  -7  16 1157.50 180.182  24
   2  -7 -15 5064.41 433.051   3
  -2  -7  15 5343.78 418.785  24
   2   7 -15 4662.90 385.905  16
   2   7 -14 2974.46 319.197  16
   2  -7 -14 3113.97 354.459   3
   2  -7 -13 20854.5 1122.27   3
  -2  -7  13 22537.1 1077.97   5
   2   7 -13 20331.5 1072.41  16
   2  -7 -12 65.4153 186.997   3
  -2  -7  12 28.6404 133.703   5
   2  -7 -12-72.3598 157.568  10
   2   7 -12 113.522 140.525  16
   2  -7 -12 220.316 194.613  11
  -2  -7  11 16366.4 909.313   5
   2  -7 -11 15371.7 862.803  10
   2  -7 -11 14311.2 890.698  11
   2  -7 -11 14224.3 909.209   3
  -2  -7  10 5410.14 477.914   5
   2  -7 -10 4665.11 426.972  10
   2  -7 -10 4854.75 481.237  11
   2   7 -10 4400.08 732.865  23
   2  -7 -10 6102.92 524.009   3
   2  -7  -9 8047.19 556.591  10
   2  -7  -9 6923.99 543.386   8
   2  -7  -9 8240.43 613.364   3
   2  -7  -9 7459.87 591.806  11
  -2  -7   9 7401.80 573.268   5
   2  -7  -8 2076.87 284.399  10
   2  -7  -8 2221.08 324.747  11
   2  -7  -8 2193.12 310.916   3
  -2  -7   8 2562.91 320.583   5
  -2  -7   7 54902.9 2380.52   5
   2  -7  -7 54082.6 2373.90   3
   2  -7  -7 49413.3 2286.75  10
   2  -7  -7 50404.5 2377.54  21
   2  -7  -7 53678.1 2335.86  11
  -2  -7   6 3193.04 360.911   5
   2  -7  -6 3668.07 379.085   3
   2  -7  -6 3514.70 379.079  21
   2  -7  -6 2824.51 341.147  11
   2  -7  -6 3288.54 340.205  10
   2  -7  -5 176847. 6894.10  21
   2  -7  -5 168090. 6791.09  10
  -2  -7   5 178453. 7602.42  20
  -2  -7   5 160345. 6852.09   5
  -2  -7   4 5014.48 745.112  20
  -2  -7   4 6249.89 463.330  24
   2  -7  -4 5955.20 475.986  21
  -2  -7   3 2756.19 576.674  20
  -2  -7   3 2671.07 601.641  19
  -2  -7   3 2277.08 272.590  24
   2  -7  -3 2821.32 322.478  21
  -2  -7   2 5287.28 746.436  20
  -2  -7   2 3735.01 705.334  19
  -2  -7   2 4182.37 365.458  24
   2  -7  -2 4215.79 383.016  24
   2  -7  -2 4720.20 407.146  21
  -2  -7   1 223058. 9273.63  20
  -2  -7   1 219464. 9380.23  19
   2  -7  -1 217304. 8498.45  17
  -2  -7   1 203760. 8461.38  24
   2  -7  -1 214379. 8516.67  24
  -2  -7   0 8051.91 947.623  20
  -2  -7   0 8247.18 979.665  19
   2  -7   0 9133.14 585.978  17
   2  -7   0 9253.19 589.316  24
  -2  -7   0 9206.92 553.512  24
  -2  -7  -1 85361.2 4277.04  20
   2  -7   1 88150.0 4124.94  19
  -2  -7  -1 84529.8 4335.64  19
   2  -7   1 89206.9 3649.30  17
   2  -7   1 91328.5 3661.06  24
  -2  -7  -1 83210.1 3568.02  24
   2  -7   2 419.909 250.294  19
   2  -7   2 407.623 162.764  17
   2  -7   2 794.400 187.305  24
  -2  -7  -2 472.182 131.648  24
   2  -7   3 38416.8 2190.61  19
   2  -7   3 36436.4 1732.29  17
   2  -7   3 39517.1 1760.91  24
   2  -7   4 6635.26 767.513  19
   2  -7   4 6150.57 469.200  24
   2  -7   4 5746.59 447.882  17
   2  -7   5 138556. 5596.43  17
  -2  -7  -5 137365. 5661.82   6
   2  -7   5 141795. 5577.74   5
   2  -7   5 135120. 6162.89  19
  -2  -7  -5 128354. 5624.59  11
   2  -7   5 138589. 5628.08  24
  -2  -7  -5 141354. 5604.12   9
  -2  -7  -6 3488.40 347.589   4
   2  -7   6 3945.67 342.816   5
   2  -7   6 4187.89 350.849  17
  -2  -7  -6 2738.54 344.103  11
   2  -7   6 3528.84 561.763  19
   2  -7   6 3899.76 362.079  24
   2  -7   7 67404.8 2725.81   5
  -2  -7  -7 57787.7 2700.78   4
  -2  -7  -7 60345.4 2726.40  11
   2  -7   7 64094.6 2739.15  24
   2  -7   7 65473.9 2680.86  17
  -2  -7  -8-50.0387 178.396  11
   2  -7   8 78.3960 129.382  24
  -2  -7  -8-34.7205 224.377   6
  -2  -7  -8-77.8457 160.234   4
  -2  -7  -9 5442.09 533.436   6
   2  -7   9 4568.35 400.423  24
   2  -7   9 5406.02 431.544   5
  -2  -7  -9 4421.09 411.474   4
  -2   7 -10 141.040 329.183  23
   2  -7  10 230.502 140.198  24
  -2  -7 -10-191.703 292.261   6
  -2  -7 -10 162.321 156.808   4
   2  -7  10-79.0421 139.789   5
   2  -7  11 30580.2 1435.31   5
   2  -7  11 28372.5 1404.62  24
  -2   7 -11 26658.8 2261.85  23
  -2  -7 -11 31427.3 1579.15   6
   2  -7  12 7808.25 529.839   5
  -2  -7 -12 7375.75 640.938   6
   2  -7  13 9311.44 583.409   5
  -2  -7 -13 9306.52 711.035   6
  -2   7 -14 1353.38 244.964  13
   2  -7  14 1549.28 209.089   5
  -2   7 -15 5139.38 415.146  13
   2  -7  15 5396.27 362.374   5
   2  -7  16 23.8719 68.2574   5
  -2   7 -16 95.0091 105.585  13
  -2   7 -17 1141.15 125.979   3
  -2  -8  16 1312.91 175.945  24
  -2  -8  15 399.249 140.860  24
   2   8 -15 341.264 119.199  16
  -2  -8  14 2683.78 300.744  24
   2   8 -14 2331.21 262.960  16
  -2  -8  14 2408.42 250.788   5
   2  -8 -13 657.659 177.705  11
  -2  -8  13 633.929 191.575  24
   2   8 -13 448.946 157.634  16
  -2  -8  13 626.062 171.668   5
   2  -8 -13 634.168 206.448   3
  -2  -8  12 2406.40 297.267   5
   2  -8 -12 1920.43 304.240   3
   2  -8 -12 1957.57 303.461  11
   2   8 -12 1857.36 261.037  16
   2  -8 -12 1888.15 258.069  10
  -2  -8  11 3981.91 403.158   5
   2  -8 -11 3572.81 401.384   3
   2   8 -11 4602.41 405.869  16
   2  -8 -11 4277.34 443.745  11
   2  -8 -11 4063.39 398.895  10
   2  -8 -10 422.184 232.199  11
  -2  -8  10 510.100 190.485   5
   2  -8 -10 453.998 203.345   3
   2  -8 -10 384.744 173.836   8
   2  -8 -10 465.278 195.908  10
   2  -8  -9 24758.6 1279.64   3
  -2  -8   9 24111.9 1269.56   5
  -2  -8   9 20473.1 1716.63  20
   2  -8  -9 23974.5 1270.10  11
   2  -8  -9 23898.9 1218.67  10
   2  -8  -9 23447.5 1217.83   8
   2  -8  -8 20260.0 1111.24   3
  -2  -8   8 20299.7 1117.97   5
  -2  -8   8 19287.6 1594.19  20
   2  -8  -8 19638.4 1096.38  11
  -2  -8   8 20729.9 1106.27  24
   2  -8  -8 19575.2 1074.22   8
   2  -8  -8 19214.0 1053.20  10
  -2  -8   7 18042.1 999.072   5
   2  -8  -7 17604.0 965.714  11
  -2  -8   7 17038.9 959.958  24
   2  -8  -7 15866.3 931.817   8
   2  -8  -7 16371.0 918.934  10
  -2  -8   6 227.308 169.739   5
  -2  -8   6 393.471 350.825  20
   2  -8  -6 420.103 212.026  11
   2  -8  -6 78.4603 165.574  10
  -2  -8   6 320.772 178.170  24
  -2  -8   5 21537.5 1188.08   5
  -2  -8   5 22572.3 1708.50  20
  -2  -8   5 22636.0 1155.79  24
  -2  -8   5 24837.2 1159.11   9
   2  -8  -5 19642.4 1104.35  10
  -2  -8   4 2758.39 348.638   5
   2  -8  -4 2761.89 330.718  11
  -2  -8   4 2804.89 607.239  20
  -2  -8   4 2758.89 327.710  24
  -2  -8   4 3106.41 350.305   9
   2  -8  -3 186204. 7685.49  11
  -2  -8   3 184898. 8470.73  20
  -2  -8   3 188826. 7718.80  24
  -2  -8   3 202050. 7744.30   9
   2  -8  -3 192380. 7697.63  10
  -2  -8   2 210.747 162.581   5
  -2  -8   2-122.984 310.195  19
  -2  -8   2 96.9550 292.304  20
   2  -8  -2 374.787 177.433  11
  -2  -8   2 285.900 148.923  24
   2  -8  -2 446.706 186.338  24
  -2  -8   2 307.066 186.454   9
   2  -8  -2 169.052 154.684  10
  -2  -8   1 35072.9 1627.86   5
  -2  -8   1 34838.5 2222.62  20
  -2  -8   1 32211.6 2357.76  19
   2  -8  -1 33718.5 1553.21  11
   2  -8  -1 32933.6 1610.48  24
  -2  -8   1 32658.6 1559.84  24
  -2  -8   1 31659.5 1590.84   9
   2  -8  -1 34441.4 1567.88  10
  -2  -8   0 648.554 196.718   5
  -2  -8   0 348.532 367.735  19
  -2  -8   0 1065.11 433.245  20
  -2  -8   0 483.804 217.940  11
  -2  -8   0 563.981 187.326   9
   2  -8   0 713.331 187.996  10
   2  -8   0 737.567 224.883  17
  -2  -8   0 398.775 148.052  24
   2  -8   0 376.725 171.493  24
  -2  -8  -1 68466.8 4027.79  19
   2  -8   1 78340.2 3183.84  10
   2  -8   1 71377.6 3151.61   8
  -2  -8  -1 69795.0 3195.84   9
   2  -8   1 72906.1 3204.53  17
  -2  -8  -1 73372.9 3146.17  24
   2  -8   1 75497.6 3231.48  24
   2  -8   2 10310.7 696.860  17
  -2  -8  -2 11099.0 717.498   6
   2  -8   2 11685.9 1094.55  19
   2  -8   2 12861.6 711.372  10
  -2  -8  -2 11496.2 662.806  24
   2  -8   2 11184.2 722.941  24
  -2  -8  -2 12428.6 741.535   9
   2  -8   2 11176.8 674.497   8
   2  -8   3 134965. 5582.74  17
  -2  -8  -3 132534. 5590.13   6
  -2  -8  -3 136379. 5563.98   5
   2  -8   3 133781. 5492.52   5
   2  -8   3 135830. 6212.52  19
  -2  -8  -3 150274. 5652.26  11
   2  -8   3 132926. 5602.56  24
  -2  -8  -3 131349. 5497.08  24
  -2  -8  -3 142495. 5601.81   9
   2  -8   3 136448. 5520.42   8
  -2  -8  -4 17.6727 116.779  17
   2  -8   4 350.162 179.729  17
   2  -8   4 230.909 111.484   5
  -2  -8  -4 121.009 182.380   6
   2  -8   4 173.476 202.507  19
  -2  -8  -4 91.8654 195.795  11
   2  -8   4 29.0785 159.247  24
   2  -8   4 185.901 146.052   8
  -2  -8  -4 164.294 182.708   9
   2  -8   5 849.732 221.068  17
   2  -8   5 1025.39 186.277   5
  -2  -8  -5 934.555 257.629   6
   2  -8   5 787.656 335.522  19
  -2  -8  -5 1505.51 307.788  11
  -2  -8  -5 1183.70 248.528   9
   2  -8   5 577.763 197.987  24
  -2  -8  -6 409.212 239.396   6
  -2  -8  -6 233.213 160.945   4
   2  -8   6 827.198 183.766   5
  -2  -8  -6 91.9124 207.145  11
   2  -8   6 545.508 178.135  24
   2  -8   6 589.434 185.073  17
   2  -8   7 53799.3 2281.34   5
  -2  -8  -7 48988.2 2272.30   4
   2  -8   7 52063.0 2315.18  24
  -2  -8  -7 50885.1 2329.26  11
   2  -8   7 51885.8 2252.42  17
  -2  -8  -8 3080.85 373.959  11
   2  -8   8 3712.67 365.570  24
  -2  -8  -8 4027.99 374.836   4
   2  -8   9 11333.6 709.188  24
  -2   8 -10 5437.89 945.909  23
   2  -8  10 6156.73 483.514  24
   2  -8  10 7510.47 517.707   5
  -2  -8 -10 6519.15 615.906   6
   2  -8  11 172.266 144.623  24
   2  -8  11 126.905 147.179   5
  -2  -8 -11-78.6747 275.473   6
   2  -8  12 1275.43 222.099   5
  -2  -8 -12 1090.22 341.207   6
   2  -8  13 675.609 166.580   5
  -2   8 -13 627.015 174.135  13
   2  -8  14 216.170 114.064   5
  -2   8 -14 120.781 142.052  13
   2  -8  15 11056.6 576.843   5
  -2   8 -15 10869.3 628.898  13
   2  -8  16 1745.94 159.451   5
  -2  -9  15 4814.14 353.825  24
  -2  -9  14 50.8225 89.8990   5
  -2  -9  14 65.9444 118.500  24
  -2  -9  13 5106.07 405.821   5
  -2  -9  13 5265.92 430.630  24
   2  -9 -12 6354.98 482.273  10
   2  -9 -12 7008.03 521.928  11
  -2  -9  11 13333.5 784.896   5
   2   9 -11 11782.9 708.384  16
   2  -9 -11 12542.5 784.031  11
   2  -9 -11 11969.4 737.853  10
   2  -9 -10 5192.52 501.825  11
   2  -9 -10 4663.93 404.775   8
   2  -9 -10 4417.84 427.910  10
  -2  -9  10 4985.53 460.865  24
  -2  -9  10 5796.10 485.786   5
   2  -9  -9-114.249 188.552  10
   2  -9  -9 80.4093 194.499   8
   2  -9  -9 33.0853 235.909  11
  -2  -9   9 229.142 179.177   5
  -2  -9   9-32.7260 159.001  24
   2  -9  -8 19606.5 1099.58  11
   2  -9  -8 19357.0 1058.20   8
   2  -9  -8 18362.0 1039.11  10
  -2  -9   8 20190.0 1104.85   5
  -2  -9   8 19365.4 1079.53  24
  -2  -9   7 61803.4 2651.96   5
   2  -9  -7 56035.7 2500.14   9
   2  -9  -7 60462.1 2581.62  10
   2  -9  -7 58834.3 2584.59   8
   2  -9  -7 55587.4 2593.44  11
  -2  -9   7 56099.0 3230.93  20
  -2  -9   7 56743.2 2603.37  24
  -2  -9   6 76475.3 3274.39   5
   2  -9  -6 73325.0 3187.63  10
   2  -9  -6 74593.6 3201.82   8
  -2  -9   6 70739.0 3871.51  20
  -2  -9   6 72762.1 3215.39  24
  -2  -9   5 77774.0 3327.62   5
   2  -9  -5 72341.8 3233.07   8
  -2  -9   5 76980.1 3234.39   9
   2  -9  -5 76038.7 3241.73  10
  -2  -9   5 72457.0 3930.88  20
  -2  -9   5 75585.2 3272.60  24
   2  -9  -5 74408.7 3250.35  11
  -2  -9   4 1426.56 263.514   9
   2  -9  -4 822.571 255.480   8
   2  -9  -4 831.843 256.834  11
  -2  -9   4 813.630 377.603  20
  -2  -9   4 1325.64 243.998  24
  -2  -9   3-103.576 157.775   5
  -2  -9   3 219.800 143.589   6
  -2  -9   3-30.0205 174.001   9
   2  -9  -3-28.1730 176.035  10
   2  -9  -3 138.870 183.355  11
  -2  -9   3-102.311 275.733  20
  -2  -9   3 91.0309 144.571  24
   2  -9  -2 124.580 190.135  17
  -2  -9   2 33.9720 161.986   5
  -2  -9   2 115.072 138.852   6
  -2  -9   2 548.882 215.581   9
   2  -9  -2 217.424 200.700   8
   2  -9  -2 83.7614 188.233  10
   2  -9  -2 134.704 181.637  11
  -2  -9   2 118.407 157.184  24
   2  -9  -2 172.198 191.459  24
   2  -9  -2 421.521 192.385  21
  -2  -9   2 206.612 260.514  20
   2  -9  -1 143216. 5817.39  24
  -2  -9   1 141581. 5744.67  24
   2  -9  -1 137473. 5709.98  11
  -2  -9   1 133557. 5676.23   6
  -2  -9   1 139619. 5795.32   5
   2  -9  -1 143230. 5817.80  21
  -2  -9   1 140479. 6571.99  20
  -2  -9   1 140300. 6888.79  19
  -2  -9   1 145470. 5783.32   9
   2  -9  -1 132375. 5704.60   8
   2  -9  -1 146804. 5746.80  10
   2  -9   0 2232.76 325.524  17
  -2  -9   0 2043.33 299.543   5
  -2  -9   0 1946.15 287.469   6
  -2  -9   0 2190.46 325.583   9
   2  -9   0 2082.74 294.875  10
   2  -9   0 2027.58 294.981   8
   2  -9   0 2045.39 291.837  11
  -2  -9   0 2002.69 274.682  24
   2  -9   0 1982.20 322.163  24
  -2  -9   0 1765.47 625.738  19
   2  -9   0 2386.85 316.854  21
   2  -9   1 57058.6 2648.60  17
  -2  -9  -1 58487.2 2618.77   6
  -2  -9  -1 58262.8 2662.32   5
   2  -9   1 63161.7 2738.45  21
   2  -9   1 58592.1 2589.22  11
  -2  -9  -1 67091.2 2712.07  11
   2  -9   1 61944.8 2643.31  10
  -2  -9  -1 55937.3 2650.63   9
   2  -9   1 61943.2 2620.77   8
  -2  -9  -1 61272.4 2616.50  24
   2  -9   1 55891.1 2677.36  24
   2  -9   2 213.050 200.957  17
   2  -9   2 82.5025 96.3612   5
  -2  -9  -2 29.0914 185.988   6
  -2  -9  -2 29.2872 142.348   5
   2  -9   2 299.355 185.688   8
   2  -9   2 361.775 179.005  11
   2  -9   2 198.831 178.661  24
  -2  -9  -2-25.0068 123.874  24
   2  -9   2 35.9168 177.870  21
  -2  -9  -3 5542.64 429.672  17
   2  -9   3 6130.40 496.800  17
  -2  -9  -3 5508.13 499.875   6
   2  -9   3 4948.30 399.986   5
  -2  -9  -3 5334.21 457.049   5
   2  -9   3 6057.64 526.830  21
  -2  -9  -3 6767.02 547.097  11
  -2  -9  -3 4852.27 416.126  24
   2  -9   3 4849.69 469.344  24
  -2  -9  -3 5174.38 491.695   9
   2  -9   3 5546.40 443.109   8
  -2  -9  -4 18211.9 966.172  17
   2  -9   4 20432.9 1067.56  17
  -2  -9  -4 17983.0 1079.05   6
   2  -9   4 18940.4 984.958   5
   2  -9   4 19780.7 1123.16  21
  -2  -9  -4 21724.1 1130.56  11
   2  -9   4 19209.9 1086.96  24
  -2  -9  -4 19042.0 1070.58   9
   2  -9   4 20439.3 1009.06   8
  -2  -9  -5 73912.0 3261.97   9
   2  -9   5 82700.4 3268.97  17
  -2  -9  -5 73145.1 3304.50   6
   2  -9   5 73248.5 3182.13   5
   2  -9   5 73808.7 3279.95  24
  -2  -9  -5 79700.2 3314.08  11
  -2  -9  -5 72265.1 3215.46   4
   2  -9   5 77077.5 3337.69  21
  -2  -9  -6 2367.93 305.134   4
  -2  -9  -6 2463.12 395.213   6
   2  -9   6 2629.50 303.078   5
   2  -9   6 3434.42 344.228  17
  -2  -9  -6 2788.56 382.425  11
   2  -9   6 2914.37 345.861  24
   2  -9   6 2904.44 393.680  21
   2  -9   7 6416.51 477.456   5
  -2  -9  -7 5756.14 576.080   6
  -2  -9  -7 5918.97 537.884  11
   2  -9   7 6428.06 471.149  17
   2  -9   7 5658.98 491.287  24
   2  -9   8 16935.0 930.678   5
   2  -9   8 16944.3 960.022  24
  -2  -9  -8 18096.5 1085.14   6
   2  -9   8 17239.5 899.335  17
   2  -9   9 112.273 131.090  24
   2  -9  10 26.2926 132.568  24
   2  -9  11 118.645 125.908  24
   2  -9  11-24.0738 137.650   5
  -2  -9 -11 153.394 273.447   6
   2  -9  12 8182.35 520.940   5
  -2  -9 -12 6899.01 623.896   6
   2  -9  13 6533.77 436.322   5
  -2   9 -13 6392.03 466.796  13
   2  -9  14 802.983 149.329   5
  -2   9 -14 645.225 161.299  13
   2  -9  14 935.794 182.118  21
  -2   9 -15 5188.06 359.910  13
   2  -9  15 5434.09 328.459   5
   2  -9  15 5204.22 362.607  21
   2  -9  16 5114.71 276.790   5
  -2 -10  14 22377.1 1032.11   5
  -2 -10  14 23411.7 1087.24  24
  -2 -10  13 1893.97 227.153   5
  -2 -10  12 5606.51 387.237  17
   2 -10 -12 5360.25 426.043  11
  -2 -10  12 5465.21 427.746   5
  -2 -10  11 587.827 188.235   5
   2 -10 -11 470.803 219.674  11
   2 -10 -10 6948.43 552.980  11
   2 -10 -10 7367.41 541.185  10
   2 -10 -10 5947.65 460.440   8
  -2 -10  10 7765.08 565.115   5
  -2 -10  10 7336.10 555.502  24
   2 -10  -9 1709.56 271.249   8
   2 -10  -9 1743.73 287.426  10
   2 -10  -9 1659.70 321.991  11
  -2 -10   9 1929.42 306.151   5
  -2 -10   9 1855.55 294.088  24
  -2 -10   8 13912.4 875.360   5
   2 -10  -8 13018.3 762.331   9
   2 -10  -8 15433.9 855.045   8
   2 -10  -8 15527.4 870.317  10
   2 -10  -8 13340.3 867.482  11
  -2 -10   8 11548.5 1424.00  19
  -2 -10   8 14642.6 874.522  24
  -2 -10   7 16676.0 965.660   5
   2 -10  -7 14558.0 919.441  11
  -2 -10   7 12852.6 1550.02  19
   2 -10  -7 15303.0 896.352   8
   2 -10  -7 14979.5 846.582   9
   2 -10  -7 15519.9 911.258  10
  -2 -10   7 15424.5 918.042  24
   2 -10  -6 2660.27 362.658  10
   2 -10  -6 3168.89 384.718   8
   2 -10  -6 3139.82 338.520   9
  -2 -10   6 3289.93 381.906  24
   2 -10  -6 2750.18 397.714  21
  -2 -10   6 1859.90 479.579  20
  -2 -10   6 2957.13 385.346   5
   2 -10  -5 6535.23 594.804  21
   2 -10  -5 5800.62 534.560  11
  -2 -10   5 7050.85 538.582   9
   2 -10  -5 6566.67 541.077   8
   2 -10  -5 6495.71 538.641  10
  -2 -10   5 5616.58 821.255  20
  -2 -10   5 6758.00 548.671  24
  -2 -10   4 332.385 195.577  24
   2 -10  -4 312.136 236.350  11
  -2 -10   4 392.256 207.647   9
   2 -10  -4 328.747 213.414   8
  -2 -10   4-102.495 276.469  20
   2 -10  -4 276.375 213.127  21
  -2 -10   4 406.705 217.478   5
  -2 -10   3 46293.0 2853.69  20
  -2 -10   3 47894.4 2265.75   5
   2 -10  -3 47974.2 2287.97  21
   2 -10  -3 47166.5 2193.22  11
   2 -10  -3 48997.7 2217.48  10
  -2 -10   3 48344.2 2206.17   9
  -2 -10   3 48001.6 2226.34  24
  -2 -10   2 7449.02 597.334  24
   2 -10  -2 8894.12 626.373  10
   2 -10  -2 7649.59 592.221  11
  -2 -10   2 7266.26 529.781   6
  -2 -10   2 8519.68 665.694   5
   2 -10  -2 8404.57 664.177  21
  -2 -10   2 9215.35 644.447   9
   2 -10  -2 8173.04 593.436   8
  -2 -10   2 6627.64 940.518  20
  -2 -10   1 3037.00 350.194   6
  -2 -10   1 4261.55 451.947   5
   2 -10  -1 4450.08 466.544  21
   2 -10  -1 3749.30 409.466  11
   2 -10  -1 4414.94 444.926  10
   2 -10  -1 3838.86 408.806   8
  -2 -10   1 3636.49 426.270   9
  -2 -10   1 4028.28 411.638  24
   2 -10  -1 3777.12 441.613  24
   2 -10   0 747.660 243.399  17
  -2 -10   0 525.211 212.240   5
  -2 -10   0 448.410 202.362   6
  -2 -10   0 500.759 243.330   9
   2 -10   0 508.143 221.360   8
   2 -10   0 660.528 235.666  11
  -2 -10   0 832.276 219.021  24
   2 -10   0 375.908 216.121  24
   2 -10   0 883.964 262.520  21
   2 -10   1 35175.2 1639.60  17
  -2 -10  -1 32601.4 1565.32   6
  -2 -10  -1 32290.4 1617.69   5
   2 -10   1 33037.2 1672.81  21
   2 -10   1 31341.3 1532.88  11
  -2 -10  -1 34103.3 1641.24   9
   2 -10   1 32204.3 1552.94   8
  -2 -10  -1 31178.5 1567.78  24
   2 -10   1 30471.3 1637.00  24
  -2 -10  -2 102.842 158.920  17
   2 -10   2 294.606 211.657  17
   2 -10   2 317.329 131.560   5
  -2 -10  -2 347.367 178.149   5
  -2 -10  -2 60.4137 193.204   6
   2 -10   2 184.468 191.358   8
   2 -10   2 24.0028 151.870  11
   2 -10   2 268.766 207.070  21
   2 -10   2 254.954 205.432  24
  -2 -10  -2 56.8021 148.389  24
  -2 -10  -3 25135.8 1259.07  17
   2 -10   3 25770.5 1333.39  17
  -2 -10  -3 25222.8 1334.36   6
   2 -10   3 25628.5 1249.51   5
  -2 -10  -3 24319.8 1298.69   5
   2 -10   3 27107.8 1408.54  21
   2 -10   3 25703.4 1371.71  24
  -2 -10  -3 25322.5 1357.89   9
   2 -10   3 27292.9 1286.66   8
  -2 -10  -4 6238.16 470.316  17
   2 -10   4 7352.31 551.298  17
  -2 -10  -4 5811.61 545.642   6
   2 -10   4 7386.26 499.445   5
   2 -10   4 6395.20 571.554  21
  -2 -10  -4 7885.77 607.037  11
   2 -10   4 6284.76 550.936  24
  -2 -10  -4 6611.64 572.129   9
   2 -10   4 6100.49 478.334   8
   2 -10   5 6377.52 463.203   8
   2 -10   5 7171.51 529.508  17
  -2 -10  -5 6164.14 578.292   6
   2 -10   5 5929.15 463.618   5
   2 -10   5 6382.35 538.357  24
  -2 -10  -5 7097.69 581.954  11
   2 -10   5 7272.90 582.949  21
  -2 -10  -5 5493.65 472.306   4
  -2 -10  -6 13843.0 919.144   6
   2 -10   6 13239.6 788.538   5
   2 -10   6 13562.8 852.870  24
  -2 -10  -6 13638.8 877.667  11
   2 -10   6 15558.8 842.255  17
   2 -10   6 14075.6 899.077  21
   2 -10   7 1650.89 293.451  21
  -2 -10  -7 1438.09 357.343   6
   2 -10   7 1443.91 245.747   5
   2 -10   7 2137.75 285.977  17
   2 -10   7 1762.03 274.591  24
  -2 -10  -8 39239.5 1888.46   6
   2 -10   8 37629.1 1726.90   5
   2 -10   8 36620.3 1756.90  24
   2 -10   8 36289.9 1681.78  17
   2 -10   8 36857.7 1814.21  21
   2 -10   9 21696.6 1183.53  21
  -2 -10  -9 22699.0 1263.91   6
   2 -10   9 21136.0 1126.93  24
   2 -10   9 21927.5 1113.56   5
  -2 -10 -10 4504.41 517.594   6
   2 -10  10 4087.10 379.442  24
   2 -10  10 4373.61 421.570  21
   2 -10  11 2816.82 320.213  21
  -2  10 -11 2151.62 267.716  13
   2 -10  11 2289.46 262.549  24
   2 -10  12 9275.58 549.072   5
   2 -10  12 8645.73 581.409  21
  -2  10 -12 8796.33 564.240  13
   2 -10  13-21.2689 103.338  21
  -2  10 -13-38.1060 123.130  13
   2 -10  13 179.981 111.339   5
   2 -10  14 12065.6 643.249  21
   2 -10  14 12198.7 609.990   5
   2 -10  15 257.689 73.9959   5
  -2 -11  14 861.148 108.511   5
  -2 -11  13 2379.15 228.494   5
  -2 -11  12 11050.5 625.928   5
  -2 -11  12 10404.4 568.974  17
   2 -11 -12 11213.7 604.066  11
  -2 -11  11 116.599 144.005   5
  -2 -11  11-36.8641 145.890  17
  -2 -11  11 24.7150 122.371  24
   2 -11 -11 107.582 162.729  11
  -2 -11  10 14397.7 865.154   5
   2 -11 -10 15457.1 867.117  11
  -2 -11  10 16194.0 838.547  17
  -2 -11  10 15381.9 876.569  24
   2 -11  -9 220.042 159.734   8
  -2 -11   9-29.1694 171.386   5
  -2 -11   9 147.538 156.603  24
   2 -11  -9 85.4463 208.501  11
   2 -11  -8 201.394 184.784   8
   2 -11  -8 390.299 159.636   9
   2 -11  -8 549.999 215.881  10
   2 -11  -8 181.329 239.611  11
  -2 -11   8 378.421 204.279   5
  -2 -11   8 465.785 192.267  24
   2 -11  -7 4573.97 443.156  10
   2 -11  -7 3959.10 397.520   8
   2 -11  -7 3504.84 355.015   9
  -2 -11   7 4051.92 415.468  24
  -2 -11   7 3982.33 433.639   5
   2 -11  -6 6111.45 539.395  11
   2 -11  -6 6240.13 532.148  10
  -2 -11   6 5905.60 511.996  24
   2 -11  -6 5719.41 487.990   8
   2 -11  -6 6393.50 481.750   9
  -2 -11   6 4469.40 934.374  19
   2 -11  -5 1052.59 293.699  11
  -2 -11   5 1613.99 279.393  24
   2 -11  -5 1679.24 324.292  21
   2 -11  -5 1335.51 301.308  10
   2 -11  -5 1457.05 289.966   8
   2 -11  -5 1542.39 265.083   9
   2 -11  -4 3540.90 463.403  21
   2 -11  -4 3585.71 429.818  11
  -2 -11   4 4517.39 423.862   9
   2 -11  -4 3276.03 394.084   8
  -2 -11   4 3363.15 434.926   5
  -2 -11   4 3340.18 402.071  24
  -2 -11   3 275.015 177.147  24
   2 -11  -3 752.847 266.159  11
  -2 -11   3 685.056 243.407   9
   2 -11  -3 606.849 255.493  10
  -2 -11   3 227.329 208.025   5
   2 -11  -3 287.936 225.739  21
  -2 -11   2 2982.76 369.684  24
   2 -11  -2 2656.80 372.274  11
   2 -11  -2 2594.26 345.872   8
  -2 -11   2 2743.28 372.029   9
   2 -11  -2 2868.96 402.145  21
  -2 -11   2 2316.85 360.449   5
  -2 -11   1 6908.42 532.675   6
  -2 -11   1 8309.91 666.733   5
   2 -11  -1 9158.50 698.323  21
   2 -11  -1 8371.31 617.335  11
  -2 -11   1 8888.74 647.039   9
   2 -11  -1 9048.73 616.904   8
   2 -11  -1 8082.66 670.100  24
  -2 -11   1 8171.12 623.550  24
   2 -11   0 284.103 212.311  17
  -2 -11   0 896.567 229.012  17
  -2 -11   0 506.627 219.038   5
  -2 -11   0 513.258 193.629   6
  -2 -11   0 510.235 245.557   9
   2 -11   0 488.341 231.542   8
   2 -11   0 503.390 207.424  11
  -2 -11   0 658.009 201.775  24
   2 -11   0 280.672 210.259  24
   2 -11   0 724.856 224.674  21
  -2 -11  -1 22919.5 1176.68  17
   2 -11   1 22610.7 1231.66  17
  -2 -11  -1 21977.9 1165.16   6
  -2 -11  -1 21040.8 1221.76   5
   2 -11   1 23444.9 1287.49  21
   2 -11   1 22361.5 1153.48  11
  -2 -11  -1 23453.4 1249.75   9
   2 -11   1 23819.5 1184.88   8
  -2 -11  -1 21077.6 1186.77  24
   2 -11   1 22874.3 1280.82  24
   2 -11   2 1609.19 297.246  17
  -2 -11  -2 1307.88 247.559  17
   2 -11   2 1653.44 226.433   5
  -2 -11  -2 1054.47 241.378   5
  -2 -11  -2 1447.24 271.888   6
   2 -11   2 1385.95 265.259   8
   2 -11   2 1053.54 234.980  11
   2 -11   2 1559.34 314.999  21
   2 -11   2 1101.28 277.979  24
  -2 -11  -2 1278.45 242.909  24
  -2 -11  -3 10213.7 710.295   6
   2 -11   3 11454.0 781.885  21
  -2 -11  -3 9000.15 714.433   9
   2 -11   3 10109.1 647.629   8
   2 -11   3 9019.75 614.604   5
  -2 -11  -3 9811.74 644.897  17
   2 -11   3 11409.7 726.910  17
   2 -11   3 11367.0 759.342  24
   2 -11   4 419.592 151.938   5
   2 -11   4 373.090 174.704   8
  -2 -11  -4 486.542 257.292   9
   2 -11   4 617.179 234.256  17
  -2 -11  -4 637.093 179.595  17
  -2 -11  -4 497.008 230.727   6
   2 -11   4 788.599 238.203  21
   2 -11   4 562.527 230.549  24
  -2 -11  -5 4793.93 484.782   6
   2 -11   5 4575.17 462.765  21
   2 -11   5 4073.41 377.510   5
   2 -11   5 4186.69 407.131  17
   2 -11   5 4159.86 426.795  24
   2 -11   5 4035.35 358.918   8
   2 -11   6 2909.01 301.914   9
   2 -11   6 2444.15 309.588  17
  -2 -11  -6 3027.78 411.751   6
   2 -11   6 2609.91 304.416   5
   2 -11   6 3000.31 373.229  21
   2 -11   6 2862.32 346.174  24
   2 -11   7 5417.64 439.674  17
  -2 -11  -7 4729.99 523.442   6
   2 -11   7 5702.22 444.457   5
   2 -11   7 5692.61 403.954   9
   2 -11   7 5139.02 461.181  24
   2 -11   7 5276.15 487.344  21
   2 -11   8 9200.41 637.350  21
   2 -11   8 8010.79 556.775   5
   2 -11   8 8733.83 601.048  24
  -2 -11  -8 9610.74 706.049   6
  -2  11  -9 1039.28 189.064  13
   2 -11   9 1546.69 232.934   5
  -2 -11  -9 1379.92 338.171   6
   2 -11   9 1583.96 238.578  24
   2 -11   9 1820.05 264.681  21
  -2  11 -10 16046.1 899.720  13
   2 -11  10 19566.8 989.775  21
   2 -11  10 18907.0 929.888   5
  -2 -11 -10 19210.0 1061.58   6
   2 -11  10 17013.8 916.134  24
  -2 -11 -11 850.815 267.131   6
  -2  11 -11 878.867 159.590  13
   2 -11  11 665.192 176.568  21
   2 -11  11 798.027 158.542  24
   2 -11  12 2012.73 233.229  21
  -2  11 -12 2236.00 225.412  13
   2 -11  12 1924.83 217.742   5
   2 -11  13 376.032 110.769   5
   2 -11  14 1172.69 128.201   5
  -2 -12  13 1388.78 141.299   5
  -2 -12  12 4553.50 327.752  24
  -2 -12  12 4219.05 312.817   5
  -2 -12  11 491.440 141.654  24
   2 -12 -11 483.743 154.237  11
  -2 -12  11 574.140 135.558  17
  -2 -12  11 562.335 147.621   5
   2 -12 -10 5452.53 418.670  11
  -2 -12  10 5822.63 434.105  24
  -2 -12  10 5391.91 391.000  17
  -2 -12  10 5272.26 422.633   5
  -2 -12   9 75.5817 155.573   5
  -2 -12   9 50.6622 132.199  24
   2 -12  -9 46.9566 187.167  11
  -2 -12   9-42.6700 137.875  17
   2 -12  -9-17.8720 130.802   8
  -2 -12   8 36071.6 1682.30   5
  -2 -12   8 34352.0 1658.23  24
   2 -12  -8 34326.0 1646.39  11
   2 -12  -8 35403.8 1600.77   8
  -2 -12   8 35681.5 1631.28  17
  -2 -12   7 8704.17 592.633  24
  -2 -12   7 7796.71 548.628  17
   2 -12  -7 7051.43 508.927   9
   2 -12  -7 7910.07 544.642   8
  -2 -12   6 981.115 234.418  24
   2 -12  -6 920.769 262.367  11
  -2 -12   6 1059.22 221.207  17
   2 -12  -6 610.456 214.071   8
   2 -12  -6 921.802 213.373   9
   2 -12  -5 6676.40 519.995   8
   2 -12  -5 7823.91 532.452   9
  -2 -12   5 6532.08 574.087   5
  -2 -12   5 6654.75 542.490  24
   2 -12  -5 6860.81 555.294  11
   2 -12  -5 5996.66 569.139  21
  -2 -12   5 7405.70 533.932  17
  -2 -12   4 17354.0 1020.70   5
  -2 -12   4 17106.0 989.847  24
   2 -12  -4 15549.8 954.487  11
   2 -12  -4 18031.4 950.657   9
   2 -12  -4 16876.6 1057.52  21
   2 -12  -3 5805.72 578.929  21
  -2 -12   3 6787.24 588.772   5
   2 -12  -3 7206.14 553.956  11
  -2 -12   3 5810.13 508.295   9
   2 -12  -3 6322.92 495.245   9
  -2 -12   3 6648.26 512.208  17
  -2 -12   3 6717.20 546.873  24
  -2 -12   2 3225.45 365.036  17
  -2 -12   2 2716.26 386.340   5
  -2 -12   2 3449.41 384.815  24
   2 -12  -2 3440.75 403.613  11
   2 -12  -2 2574.27 388.971  21
   2 -12  -2 3176.54 375.450   8
   2 -12  -2 3771.95 381.166   9
  -2 -12   2 2757.97 374.193   9
   2 -12  -1 673.054 229.680   8
  -2 -12   1 921.026 268.437   9
  -2 -12   1 572.333 227.473   5
  -2 -12   1 498.710 196.889  24
   2 -12  -1 870.843 234.691  11
   2 -12  -1 438.632 229.345  21
  -2 -12   1 705.555 208.072  17
   2 -12   0 3692.96 449.551  21
  -2 -12   0 3656.95 427.761   5
  -2 -12   0 4521.17 435.134  24
   2 -12   0 3799.56 464.580  24
   2 -12   0 4315.13 414.426  11
  -2 -12   0 4203.82 408.931  17
  -2 -12   0 4117.92 433.609   9
   2 -12   0 3801.52 396.360   8
   2 -12   1 2323.21 310.167   8
  -2 -12  -1 1938.62 344.142   9
  -2 -12  -1 2327.19 327.722   5
  -2 -12  -1 1722.69 263.718   6
   2 -12   1 2420.63 303.444  11
  -2 -12  -1 2316.98 309.850  17
   2 -12   1 2310.64 343.482  17
   2 -12   1 2170.80 342.588  24
  -2 -12  -1 1669.37 282.526  24
   2 -12   1 2730.25 364.772  21
  -2 -12  -2 5802.38 470.913  17
   2 -12   2 5691.53 496.580  17
  -2 -12  -2 4654.35 437.279   6
   2 -12   2 6033.45 539.785  24
   2 -12   2 5939.03 438.839  11
   2 -12   2 5153.22 439.486   8
   2 -12   2 5258.25 515.270  21
   2 -12   3 346.754 140.978   5
  -2 -12  -3 477.906 220.317   6
   2 -12   3 539.436 209.551  21
   2 -12   3 674.091 225.277  24
   2 -12   3 624.866 217.802  17
  -2 -12  -3 834.855 186.415  17
   2 -12   3 736.264 201.031   8
   2 -12   3 468.229 183.166   9
   2 -12   4 2223.93 258.742   5
  -2 -12  -4 1925.39 313.615   6
   2 -12   4 2282.47 334.766  21
   2 -12   4 1513.77 282.292  24
   2 -12   4 3049.63 358.490  17
   2 -12   4 2016.53 272.273   9
   2 -12   4 2231.94 279.351   8
   2 -12   5 748.859 176.306   5
  -2 -12  -5 647.266 234.716   6
   2 -12   5 660.667 203.403  21
   2 -12   5 601.004 201.803  24
   2 -12   5 748.531 213.103  17
   2 -12   5 809.459 180.209   9
   2 -12   6 1753.67 238.292   5
  -2 -12  -6 2041.03 325.794   6
   2 -12   6 1663.90 275.097  21
   2 -12   6 1443.68 262.140  24
   2 -12   6 1608.43 250.358  17
   2 -12   6 1577.15 229.756   9
  -2 -12  -7 2542.89 358.592   6
   2 -12   7 1880.34 244.277   5
   2 -12   7 2031.32 280.758  24
   2 -12   7 2145.71 235.291   9
   2 -12   7 2463.47 305.896  21
   2 -12   8 17805.4 951.619  24
  -2 -12  -8 17927.3 1018.03   6
   2 -12   8 18284.7 926.367   5
   2 -12   8 17713.0 974.488  21
  -2 -12  -9 347.322 230.872   6
   2 -12   9 339.830 144.657  21
   2 -12   9 157.898 116.203   5
   2 -12   9 128.488 120.978  24
   2 -12  10 924.200 175.167  21
   2 -12  10 1025.34 171.025   5
   2 -12  10 997.209 162.757  24
   2 -12  11 757.080 140.877   5
   2 -12  11 618.347 134.562  21
   2 -12  13 3526.67 226.302   5
  -2 -13  12 8554.68 431.546   5
   2 -13 -11 8829.86 459.793  11
  -2 -13  11 8909.90 488.910   5
   2 -13 -10 27854.7 1208.91  11
  -2 -13  10 26543.6 1229.85  24
  -2 -13  10 25904.0 1190.21  17
  -2 -13  10 27480.7 1238.43   5
   2 -13  -9 70.1964 153.277  11
  -2 -13   9 39.5449 108.260  24
  -2 -13   9 101.135 119.140  17
  -2 -13   9 79.8081 123.234   5
  -2 -13   8-98.4505 131.333  17
  -2 -13   8-22.1906 111.888  24
   2 -13  -8 140.942 153.481  11
  -2 -13   7 2011.75 257.063  24
  -2 -13   7 1748.22 242.774  17
   2 -13  -7 1484.42 210.803   9
   2 -13  -7 2037.87 246.543   8
  -2 -13   6 15339.5 879.628   5
   2 -13  -6 15783.7 855.012  11
  -2 -13   6 15423.6 862.069  24
  -2 -13   6 15458.9 841.574  17
   2 -13  -6 15552.8 825.653   8
   2 -13  -6 14595.8 806.300   9
  -2 -13   5 767.849 196.856  24
   2 -13  -5 646.781 222.253  11
  -2 -13   5 344.801 196.838   5
   2 -13  -5 610.559 197.614   8
   2 -13  -5 587.751 175.142   9
  -2 -13   4 6704.28 544.772   5
   2 -13  -4 6790.42 520.315  11
   2 -13  -4 7776.17 523.459   9
   2 -13  -4 6965.14 581.724  21
  -2 -13   4 6457.96 525.870  24
  -2 -13   3 154.784 147.493  17
  -2 -13   3 30.8770 174.063   5
  -2 -13   3 29.4040 145.591  24
   2 -13  -3-51.1679 185.659  11
   2 -13  -3 35.7318 163.290  21
   2 -13  -3 72.9413 170.250   9
   2 -13  -2 721.717 221.901   8
   2 -13  -2 318.843 181.901   9
  -2 -13   2 280.423 188.617   5
  -2 -13   2 416.649 180.235  24
   2 -13  -2 481.823 219.535  11
  -2 -13   2 496.291 190.388  17
   2 -13  -2 717.850 237.615  21
   2 -13  -1 399.809 190.792   8
  -2 -13   1 458.883 193.665   5
  -2 -13   1 297.067 172.525  24
   2 -13  -1 145.644 174.966  11
  -2 -13   1 184.127 170.341  17
   2 -13  -1 284.741 195.129  21
   2 -13   0 442.951 195.033   8
   2 -13   0 389.696 191.639   9
  -2 -13   0 87.3386 136.273   5
   2 -13   0 275.128 180.430  11
  -2 -13   0 233.288 176.022  24
  -2 -13   0 392.511 173.038  17
   2 -13   0 174.640 194.320  21
   2 -13   1 1403.69 240.223   8
   2 -13   1 1558.39 252.561   9
   2 -13   1 980.072 196.282  11
  -2 -13  -1 1155.93 223.902  17
   2 -13   1 1154.64 250.869  21
   2 -13   2 723.724 202.479   9
   2 -13   2 766.585 195.705   8
   2 -13   2 472.470 205.614  24
   2 -13   2 789.527 178.411  11
  -2 -13  -2 1309.13 225.996  17
   2 -13   2 719.599 215.799  21
  -2 -13  -3 762.238 190.501   6
   2 -13   3 624.571 214.135  21
   2 -13   3 669.360 203.184  24
  -2 -13  -3 851.544 187.950  17
   2 -13   3 490.945 188.446   9
   2 -13   4 21123.7 1088.21   5
   2 -13   4 23818.2 1212.78  21
   2 -13   4 22424.5 1198.66  24
   2 -13   4 24695.1 1131.96   9
  -2 -13  -4 23194.3 1149.21   6
  -2 -13  -5 911.136 217.758   6
   2 -13   5 1023.10 181.014   5
   2 -13   5 1047.73 212.056  24
   2 -13   5 1004.81 192.499   9
   2 -13   5 990.000 206.597  21
   2 -13   6 11714.9 662.083   5
   2 -13   6 12880.2 733.498  21
   2 -13   6 12274.0 723.678  24
  -2 -13  -6 11872.8 720.839   6
   2 -13   6 11842.8 642.249   9
   2 -13   7 2197.43 237.134   5
  -2 -13  -7 1856.90 274.981   6
   2 -13   7 2043.40 248.725  21
   2 -13   7 1533.72 230.136  24
   2 -13   8 2409.55 260.886  21
   2 -13   8 2597.93 249.389   5
  -2 -13  -8 2834.06 319.599   6
   2 -13   8 2793.72 271.978  24
   2 -13   9 411.755 124.206  21
   2 -13   9 319.746 114.167   5
   2 -13   9 360.144 112.264  24
   2 -13  10 23605.1 1061.54   5
   2 -13  11 6121.38 345.876   5
   2 -14 -10 6728.35 355.132  11
  -2 -14  10 6684.02 371.785   5
   2 -14  -9 10143.5 520.927  11
  -2 -14   8 15542.3 762.768  17
  -2 -14   7 975.687 178.067   5
  -2 -14   7 1281.99 180.566  17
  -2 -14   7 1097.68 175.756  24
  -2 -14   6 6883.41 483.749   5
   2 -14  -6 6785.46 438.930   9
   2 -14  -6 7735.22 469.022  11
  -2 -14   6 7747.48 477.998  17
  -2 -14   6 6627.96 462.465  24
   2 -14  -5 1063.12 210.526  11
   2 -14  -5 1091.88 191.645   9
   2 -14  -5 1410.62 212.021   8
  -2 -14   5 1331.13 219.935   5
  -2 -14   5 1111.39 189.859  24
  -2 -14   4 206.166 131.097   5
   2 -14  -4 329.625 144.419   9
   2 -14  -4 79.1826 154.507  11
  -2 -14   4 126.116 134.484  17
  -2 -14   4 66.3139 119.295  24
  -2 -14   3 3444.57 345.489   5
   2 -14  -3 3624.41 333.150   9
   2 -14  -3 4247.52 349.317   8
   2 -14  -3 4174.08 348.852  11
  -2 -14   3 3526.39 336.810  17
  -2 -14   3 3898.91 348.518  24
  -2 -14   2 5853.82 452.051  24
  -2 -14   2 5502.26 450.854   5
   2 -14  -2 6131.13 439.886  11
  -2 -14   2 6818.91 466.696  17
   2 -14  -2 5687.98 482.490  21
   2 -14  -2 6354.45 449.836   9
   2 -14  -2 6415.14 447.072   8
   2 -14  -1 95.3468 145.358  11
  -2 -14   1 22.1157 136.564  17
   2 -14  -1-112.680 173.951  21
   2 -14  -1 41.3202 156.248   8
   2 -14   0 2402.01 261.564  11
  -2 -14   0 2297.34 272.575  17
   2 -14   0 2294.12 299.356  21
   2 -14   0 2119.89 273.549   9
   2 -14   1 1520.70 201.749  11
   2 -14   1 1530.04 240.002   9
   2 -14   1 1309.10 239.487  21
  -2 -14  -1 1838.90 241.285  17
   2 -14   2 1606.59 243.971  21
   2 -14   2 1199.45 216.958   9
   2 -14   3 1869.07 235.443   9
   2 -14   3 2450.24 280.923  21
   2 -14   4 311.961 141.176  21
   2 -14   4 202.278 131.832   9
   2 -14   5 175.262 125.358  24
   2 -14   5 223.280 117.764  21
   2 -14   5 44.0599 116.362   9
   2 -14   6 10682.0 598.413  24
   2 -14   6 11092.3 590.905  21
   2 -14   7 4137.90 316.861  24
   2 -14   9 4068.01 251.117   5
  -2 -15   8 1078.45 117.117   5
   2 -15  -7 6279.58 347.280  11
  -2 -15   7 5784.03 345.267   5
   2 -15  -6 4319.47 288.228  11
  -2 -15   6 4032.04 283.234   5
   2 -15  -5 2453.75 217.064   9
   2 -15  -5 3119.78 245.299  11
  -2 -15   5 2481.71 223.435   5
   2 -15  -4 2920.96 249.939   9
   2 -15  -4 2645.50 243.697  11
  -2 -15   4 2929.48 254.249  17
   2 -15  -3 434.149 138.425   9
   2 -15  -3 443.723 129.699  11
  -2 -15   3 332.662 124.509  17
   2 -15  -2 517.186 150.759   9
  -2 -15   2 530.837 133.466  17
   2 -15  -2 561.481 149.074  11
  -2 -15   1 12960.6 678.178  17
   2 -15   0 463.097 153.344   9
  -2 -15   0 307.518 117.765  17
   2 -15   0 180.650 124.653  21
   2 -15   1 11840.2 660.094  21
   2 -15   1 12655.6 648.720   9
   2 -15   2 1286.28 183.376   9
   2 -15   3 418.956 129.785   9
   2 -15   4 15286.1 724.310   9
   2 -15   5 10776.5 520.386   9
   2 -16  -3 24996.3 1064.45   9
   2 -16  -2 6947.20 374.557   9
   2 -16   0 1873.40 173.750   9
   2 -16   1 6807.13 371.477   9
   2 -16   2 841.842 113.078   9
   2 -16   3 16470.4 719.513   9
   3   0 -18 50981.1 2120.71   3
   3   0 -18 50118.8 2131.04  16
   3   0 -18 49792.0 2148.32  15
   3   0 -17 128.703 156.994   3
   3   0 -17-45.5950 144.090  15
   3   0 -17 21.8570 115.957  16
   3   0 -16 72575.8 3141.48   3
   3   0 -16 74491.8 3137.04  16
   3   0 -16 71847.6 3128.86  15
   3   0 -15 32.7082 201.977   3
   3   0 -15 151.590 184.976  15
   3   0 -15-30.0334 148.701  16
   3   0 -14 10092.3 1284.61  14
   3   0 -14 11301.2 739.772  16
   3   0 -14 10223.9 761.455   3
  -3   0  14 8664.75 1353.50  12
   3   0 -14 11695.1 757.732  15
   3   0 -13 265.157 233.907   3
  -3   0  13-182.800 426.644  12
   3   0 -13 140.313 353.720  14
   3   0 -13-101.076 200.481  15
   3   0 -12 127049. 5578.32   3
  -3   0  12 140800. 7103.46  12
   3   0 -12 137515. 5594.70  15
   3   0 -12 138810. 6721.46  14
   3   0 -11 134.539 362.584  14
  -3   0  11 168.068 358.083  12
   3   0 -11-168.725 195.582  22
   3   0 -11 33.1500 186.868  15
   3   0 -11-35.5432 206.003   3
  -3   0  10 81807.0 4757.46  12
   3   0 -10 86810.0 3674.68   3
   3   0 -10 83090.9 3651.43  22
   3   0 -10 89327.7 4621.76  14
   3   0  -9 230.334 164.622   3
  -3   0   9 137.708 347.163  12
   3   0  -9-221.672 350.269  14
   3   0  -9 28.4691 155.849  22
  -3   0   8 3649.60 759.082  12
   3   0  -8 3875.62 678.227  14
   3   0  -8 4291.49 385.791  22
  -3   0   7-107.299 339.082  12
   3   0  -7 22.0536 124.316  22
   3   0  -7 84.2097 289.299  14
  -3   0   6 59973.7 3224.91  12
   3   0  -6 56771.4 2458.99  22
   3   0  -6 60186.1 3041.73  14
   3   0  -5 70.8661 270.093  18
  -3   0   5 83.5825 264.135  12
   3   0  -5 36.1362 128.833  22
   3   0  -5-132.743 252.963  14
   3   0  -4 25426.0 1675.04  18
   3   0  -4 28059.4 1708.81  14
   3   0  -4 28130.3 1272.46  22
  -3   0   4 30511.8 1847.36  12
  -3   0   3-136.579 298.208  12
   3   0  -3-62.3968 265.916  18
   3   0  -2 11422.5 922.724  18
  -3   0   2 9336.06 913.347  12
  -3   0   1-60.1870 229.393  12
  -3   0   1 20.0032 61.0290  19
   3   0  -1 243.779 217.279  18
   3   0   0 9797.78 858.552  18
  -3   0   0 9170.45 824.880  12
  -3   0  -1-119.836 235.422  12
   3   0   1-63.4120 234.036  18
  -3   0  -2 187024. 7816.53   1
  -3   0  -2 184862. 7813.58  12
  -3   0  -2 180923. 7396.92  20
   3   0   2 181215. 7835.17  18
  -3   0  -3-65.1677 240.489   1
  -3   0  -3-85.4318 167.818  23
   3   0   3 73.1584 241.475  18
  -3   0  -3-15.5988 95.1770  13
  -3   0  -4 104121. 4711.38   1
  -3   0  -4 106222. 4543.99  23
  -3   0  -4 99012.3 4112.76  13
   3   0   4 103140. 4822.44  18
  -3   0  -5-18.5597 98.4755  13
  -3   0  -5 315.828 310.195   1
   3   0   5 91.9587 262.867  18
  -3   0  -5 43.7882 138.388  16
  -3   0  -5 189.698 217.239  23
  -3   0  -6 31370.9 2113.23   1
  -3   0  -6 33861.9 1585.05  16
   3   0   6 36864.5 2326.33  18
  -3   0  -6 33746.1 2032.09  23
   3   0   7-239.727 395.632  18
  -3   0  -7-104.815 299.613   1
  -3   0  -7 174.782 235.520  23
  -3   0  -7 110.117 165.899  16
  -3   0  -8 76578.5 3449.77   7
   3   0   8 75824.7 4448.19  18
  -3   0  -8 82911.6 4426.20   1
  -3   0  -8 86508.8 3516.30  16
  -3   0  -8 82332.6 3460.52   4
  -3   0  -9-101.348 182.088  16
  -3   0  -9 422.519 191.670  13
  -3   0  -9-141.163 329.466   1
   3   0   9-146.987 313.169  18
  -3   0  -9-63.9969 175.146   7
  -3   0 -10 10176.2 1387.05   1
  -3   0 -10 11492.6 781.280   7
  -3   0 -10 12612.8 821.810  16
   3   0  10 9396.81 1335.47  18
  -3   0 -10 11878.5 760.230  13
  -3   0 -11-67.1967 178.250  13
   3   0  11 324.825 379.062  18
  -3   0 -11 234.980 253.093   2
  -3   0 -11-346.298 547.180   1
  -3   0 -11 36.7457 212.977   7
  -3   0 -11 78.8900 191.649  16
   3   0  12 21681.9 2109.33  18
  -3   0 -12 23021.1 1322.88  16
  -3   0 -12 20399.8 2141.93   1
  -3   0 -12 23267.0 1326.71   2
  -3   0 -12 25622.6 1304.61  13
  -3   0 -13 122.664 216.920  16
  -3   0 -13 212.923 194.247  13
  -3   0 -13-79.3734 247.970   2
  -3   0 -13-178.472 416.544   1
   3   0  13 158.204 426.362  18
  -3   0 -14 4821.06 470.032  13
  -3   0 -14 5027.02 527.817   2
  -3   0 -14 6056.02 544.006  16
  -3   0 -15 121.416 144.632  13
  -3   0 -15-33.3401 200.929   2
  -3   0 -16 123.885 120.467  13
  -3   0 -16 112.580 160.969   2
  -3   0 -17-44.0138 139.096   2
  -3   0 -17-20.9052 151.703   3
  -3   0 -18 2549.91 233.605   3
   3  -1 -18 17774.6 822.869   3
   3   1 -18 17610.4 824.535  16
   3   1 -18 16212.6 817.716  15
   3   1 -17 515.337 153.432   3
   3  -1 -17 389.663 179.855   3
   3   1 -17 530.659 158.888  15
   3   1 -17 598.875 160.776  16
   3  -1 -17 497.328 147.754  16
   3  -1 -16 22131.5 1200.78   3
   3   1 -16 23518.8 1176.15   3
   3   1 -16 23945.7 1192.74  16
   3  -1 -16 23421.2 1174.89  16
   3   1 -16 23162.5 1181.65  15
   3  -1 -15 170.690 213.304   3
   3   1 -15 151.017 195.193   3
   3   1 -15-29.5592 184.696  15
   3  -1 -15-29.2163 152.484  16
   3   1 -15 60.4879 172.911  16
   3   1 -14 58447.2 3841.45  14
   3   1 -14 65649.3 3016.83  16
   3  -1 -14 69014.9 3009.82  16
   3  -1 -14 67331.6 3059.23   3
   3   1 -14 71711.4 3041.75   3
   3   1 -14 69080.8 3006.94  15
  -3  -1  14 67548.9 4308.64  12
  -3   1  14 72831.5 4419.46  12
   3   1 -13 685.745 452.789  14
   3  -1 -13 292.571 183.504  16
   3  -1 -13 77.5036 221.755   3
   3   1 -13 215.427 193.768   3
  -3   1  13 726.451 574.007  12
  -3  -1  13 180.782 344.644  12
   3   1 -13 263.403 203.546  15
   3  -1 -12 114.254 223.715   3
   3   1 -12-35.9730 199.885   3
  -3  -1  12 352.823 444.732  12
  -3   1  12 175.459 334.377  12
   3   1 -12-136.775 390.979  14
   3   1 -12 166.639 220.030  15
  -3   1  11 12358.3 1576.65  12
   3   1 -11 14284.7 901.101  22
   3   1 -11 13997.5 1491.70  14
   3   1 -11 16487.3 938.529  15
   3  -1 -11 16179.3 969.437   3
   3   1 -11 14785.5 930.101   3
  -3   1  10 47789.4 3151.30  12
   3   1 -10 43059.0 2118.23  22
   3   1 -10 47116.6 2967.49  14
   3   1 -10 46552.8 2137.71   3
   3  -1 -10 48827.7 2171.54   3
  -3   1   9 10671.0 1302.06  12
   3   1  -9 11907.4 731.227  22
   3   1  -9 10227.8 1197.47  14
   3  -1  -9 11318.8 731.630   3
  -3   1   8 49283.2 3103.87  12
   3   1  -8 54062.5 2976.01  14
   3   1  -8 50964.2 2267.23  22
  -3   1   7 26961.1 1913.59  12
   3   1  -7 25829.8 1764.34  14
   3   1  -7 25097.8 1225.85  22
  -3   1   6 29354.4 1988.89  12
   3   1  -6 30259.7 1394.65  22
   3   1  -6 32180.0 1929.88  14
  -3   1   5 8005.98 865.724  12
   3   1  -5 6185.14 731.060  14
   3   1  -5 6186.37 739.444  18
   3   1  -5 6705.42 439.175  22
  -3   1   4 1386.66 410.837  12
   3   1  -4 1824.46 403.003  18
   3   1  -4 1216.52 367.929  14
   3   1  -4 1592.25 207.084  22
   3  -1  -4 2100.60 230.412  22
   3   1  -3 22085.6 1426.68  18
  -3   1   3 21457.3 1454.79  12
   3   1  -2 56449.0 2903.74  18
  -3   1   2 61835.6 2996.44  12
  -3  -1   1 14732.6 829.884  19
   3   1  -1 17112.9 1175.68  18
  -3   1   1 16747.5 1156.05  12
  -3   1   0 212702. 8853.94  23
   3   1   0 241729. 9458.04  18
  -3  -1   0 229122. 8887.84  19
  -3   1   0 243731. 9417.91  12
  -3   1  -1 19485.0 1031.40  23
  -3  -1  -1 18878.6 1148.03  20
   3   1   1 21220.8 1366.58  18
  -3   1  -1 20893.1 1336.19  12
  -3   1  -2 19617.0 1081.84  23
  -3  -1  -2 19430.2 1097.90  20
  -3   1  -2 18304.7 911.042  20
   3   1   2 16464.7 1273.53  18
  -3   1  -2 18328.3 1283.84   1
  -3   1  -2 17970.1 1260.90  12
  -3   1  -3 23753.6 1303.72  23
  -3  -1  -3 20095.9 1157.16  20
   3   1   3 20428.6 1437.51  18
  -3   1  -3 23893.0 1466.50   1
  -3  -1  -3 20367.6 996.943  13
  -3   1  -4 99233.8 4272.85  23
   3   1   4 94280.6 4490.69  18
  -3   1  -4 98114.9 4417.42   1
  -3   1  -4 91431.1 3815.23  13
  -3  -1  -4 93242.3 3823.41  13
  -3   1  -5 470.683 143.229  13
  -3   1  -5 236.205 309.706   1
  -3   1  -5 786.717 312.719  23
  -3   1  -5 308.792 147.927  16
   3   1   5 269.993 309.571  18
  -3   1  -6 102822. 4385.75  13
   3   1   6 106983. 5244.49  18
  -3   1  -6 103786. 4977.69  23
  -3   1  -6 110688. 4450.79  16
  -3  -1  -6 110779. 4443.16  16
  -3   1  -6 108360. 5145.08   1
  -3   1  -7 47.0998 122.904  13
  -3  -1  -7-22.4998 111.398  13
  -3   1  -7-104.668 263.861   1
  -3   1  -7-91.3363 213.173  23
   3   1   7-117.730 274.775  18
  -3   1  -7 140.705 160.882  16
  -3  -1  -7-107.182 137.491  16
  -3   1  -8 312.367 188.418  16
  -3  -1  -8 178.388 183.775  16
  -3  -1  -8 123.951 120.723  13
  -3   1  -8 611.287 435.942   1
  -3   1  -8 105.474 246.306  23
  -3   1  -8 486.505 191.052   7
   3   1   8-131.822 355.354  18
  -3   1  -9 14415.2 1404.55  23
  -3  -1  -9 12473.0 734.639  13
  -3   1  -9 10613.9 740.079   7
   3   1   9 13192.8 1453.37  18
  -3   1  -9 8996.06 1251.96   1
  -3   1  -9 11914.7 789.083  16
  -3   1 -10 44914.7 2015.67  13
  -3  -1 -10 42406.5 1968.91  13
  -3   1 -10 41670.4 2001.31   7
   3   1  10 37759.7 2877.47  18
  -3   1 -10 41005.6 2023.38  16
  -3   1 -10 39445.4 2954.10   1
  -3   1 -11 5007.79 529.989   2
  -3   1 -11 5325.45 1030.02   1
  -3   1 -11 5072.68 516.630   7
  -3   1 -11 5612.19 540.125  16
   3   1  11 3596.55 877.913  18
  -3  -1 -11 6510.99 511.248  13
  -3   1 -11 5129.27 499.008  13
  -3   1 -12 22501.2 1319.44  16
  -3   1 -12 25026.1 1323.19  13
  -3  -1 -12 25328.5 1297.46  13
   3   1  12 20530.8 2068.31  18
  -3   1 -12 24827.3 2301.60   1
  -3   1 -12 22770.8 1317.97   2
  -3   1 -13 6402.04 595.387  16
   3  -1  13 5546.17 1044.12  18
   3   1  13 6309.89 1125.02  18
  -3   1 -13 7876.06 613.668  13
  -3  -1 -13 7091.33 578.075  13
  -3  -1 -13 6672.52 1160.62   1
  -3   1 -13 7404.95 1208.41   1
  -3   1 -13 8547.28 657.204   2
  -3   1 -14 2035.30 339.459  16
  -3   1 -14 1651.68 295.441  13
  -3  -1 -14 1514.40 270.414  13
  -3   1 -14 1734.84 334.560   2
   3  -1  15 14826.6 778.359   5
  -3  -1 -15 15572.0 906.318  13
  -3   1 -15 16789.6 940.379  13
  -3   1 -15 16355.6 951.500   2
  -3   1 -15 16866.9 964.994  16
  -3   1 -16 5575.13 456.150  13
  -3   1 -16 6266.64 492.271   2
  -3   1 -17 2207.11 269.926   2
  -3  -1 -17 1885.79 249.130   3
  -3  -1 -18 168.991 102.276   3
  -3   1 -18 99.6874 111.196   3
   3  -2 -18 13062.4 664.819   3
   3   2 -18 11245.1 637.401  16
   3  -2 -18 12410.6 658.639  15
   3   2 -18 12119.1 642.280  15
   3   2 -17 615.765 134.926   3
   3  -2 -17 632.735 179.542   3
   3  -2 -17 492.014 172.745  15
   3   2 -17 560.735 165.361  15
   3   2 -17 174.158 129.134  16
   3  -2 -16 26319.9 1333.28   3
   3   2 -16 25104.9 1241.87   3
   3   2 -16 28340.6 1315.42  16
   3  -2 -16 25080.1 1253.06  16
   3  -2 -16 26797.6 1301.64  15
   3   2 -16 24929.3 1265.96  15
   3  -2 -15 620.259 259.164   3
   3   2 -15 612.851 200.732   3
   3   2 -15 507.804 191.786  16
   3  -2 -15 214.002 180.480  15
   3   2 -15 651.632 204.615  15
   3  -2 -15 383.088 161.742  16
   3  -2 -14 1390.71 335.070   3
   3   2 -14 2107.68 319.976   3
   3  -2 -14 2386.53 348.597  15
   3   2 -14 1928.39 304.267  15
   3   2 -14 2406.45 339.369  16
   3  -2 -14 1758.42 284.276  16
   3  -2 -13 4343.38 879.784  14
   3   2 -13 2796.76 680.952  14
   3  -2 -13 3635.25 381.005  16
   3  -2 -13 2351.12 379.666  15
   3   2 -13 2387.60 336.321  15
  -3  -2  13 2572.11 739.400  12
  -3   2  13 2641.97 795.258  12
   3  -2 -13 3444.95 441.693   3
   3   2 -13 3082.59 382.860   3
   3  -2 -12 22358.2 1209.65  16
   3  -2 -12 24213.2 1301.74   3
   3   2 -12 23312.7 1246.23   3
   3   2 -12 20889.1 1909.86  14
   3  -2 -12 24199.1 1278.23  15
   3   2 -12 22786.3 1234.46  15
   3  -2 -12 22769.2 2069.10  14
  -3  -2  12 21959.2 2113.10  12
  -3   2  12 19264.2 2026.13  12
   3  -2 -11 282.374 538.422  14
   3   2 -11 1035.39 523.518  14
  -3  -2  11 483.043 485.503  12
  -3   2  11 157.305 367.603  12
   3  -2 -11 1318.25 245.831  15
   3   2 -11 859.984 204.422  15
   3   2 -11 129.788 188.962  22
   3  -2 -11 351.413 217.783  22
   3  -2 -11 71.9155 206.397   3
   3   2 -11 513.127 214.699   3
  -3  -2  10 82681.7 4390.67  12
  -3   2  10 81317.4 4310.65  12
   3  -2 -10 78768.5 3167.96   3
   3  -2 -10 72197.8 3137.47  15
   3   2 -10 68934.4 3094.88  15
   3  -2 -10 72937.1 4101.75  14
   3   2 -10 64721.9 3889.65  14
   3  -2 -10 66900.9 3111.18  22
   3   2 -10 67938.4 3091.41  22
   3  -2  -9 1793.27 287.393   3
   3   2  -9 1208.54 482.963  14
   3  -2  -9 1434.01 536.979  14
   3  -2  -9 1212.31 262.677  22
   3   2  -9 1654.01 264.930  22
  -3  -2   9 1234.08 525.578  12
  -3   2   9 1019.88 441.515  12
   3   2  -8-96.0785 289.499  14
   3  -2  -8 104.134 297.670  14
  -3  -2   8-248.937 355.795  12
  -3   2   8-112.282 262.065  12
   3   2  -8-24.8783 177.399  22
   3  -2  -8 26.8064 161.551  22
  -3  -2   7 16793.3 1600.04  12
  -3   2   7 19782.0 1633.08  12
   3   2  -7 21963.8 1568.56  14
   3  -2  -7 20349.5 1580.35  14
   3   2  -7 20690.8 1043.04  22
   3  -2  -7 22123.7 1068.46  22
  -3   2   6 41833.1 2502.93  12
  -3  -2   6 44741.0 2638.56  12
   3   2  -6 42542.7 2400.06  14
   3  -2  -6 43294.8 2454.71  14
   3  -2  -6 42452.0 1892.93  22
   3   2  -6 43307.7 1884.13  22
  -3  -2   5 1963.62 501.669  12
  -3   2   5 1736.65 445.096  12
   3  -2  -5 2074.21 240.953  22
   3   2  -5 2002.84 224.179  22
   3   2  -5 1839.80 422.172  14
   3  -2  -5 1753.41 444.744  14
   3   2  -4 95323.0 4343.25  18
   3  -2  -4 89795.1 4410.39  18
   3   2  -4 94767.6 4296.44  14
   3  -2  -4 94773.2 4351.78  14
   3   2  -4 90695.5 3803.88  22
   3  -2  -4 95667.7 3830.23  22
  -3  -2   4 93383.3 4501.13  12
  -3   2   4 95401.4 4432.04  12
  -3   2   3 599.104 262.059  12
  -3  -2   3 583.690 340.991  12
   3  -2  -3 258.879 262.172  18
   3   2  -3 368.822 255.859  18
   3  -2  -2 30724.5 1834.66  18
   3   2  -2 31928.9 1823.27  18
  -3  -2   2 31820.6 1889.60  12
  -3   2   2 31468.1 1835.40  12
  -3  -2   1 23646.7 1270.52  19
   3   2  -1 24648.6 1514.20  18
   3  -2  -1 22470.1 1517.22  18
  -3  -2   1 23866.7 1526.10  12
  -3   2   1 25290.8 1534.83  12
   3  -2   0 8359.18 785.388  18
   3   2   0 8146.78 778.643  18
  -3  -2   0 6979.87 549.182  19
  -3  -2   0 8376.47 789.460  12
  -3   2   0 7492.54 742.331  12
  -3  -2  -1 31466.6 1720.19  20
   3  -2   1 30104.8 1849.72  18
   3   2   1 33527.5 1870.56  18
  -3  -2  -1 30120.3 1852.72  12
  -3   2  -1 32599.1 1833.27  12
  -3  -2  -2 170363. 7272.32   1
  -3   2  -2 173669. 7252.45   1
  -3  -2  -2 167094. 7260.74  12
  -3   2  -2 170946. 7226.30  12
   3  -2   2 160830. 7293.50  18
  -3  -2  -2 165252. 7033.18  20
   3   2   2 173181. 7307.44  18
  -3   2  -3 19866.9 1225.75  23
  -3  -2  -3 19753.8 1362.26   1
  -3   2  -3 20736.6 1357.88   1
  -3   2  -3 18210.9 903.028  13
   3   2   3 21379.6 1422.78  18
  -3  -2  -3 17994.5 1147.09  20
   3  -2   3 17368.9 1366.60  18
  -3   2  -4 76889.8 3642.00  23
  -3   2  -4 77647.1 3756.40   1
  -3  -2  -4 77929.5 3790.99   1
  -3   2  -4 76084.1 3186.43  13
   3  -2   4 82985.9 3928.37  18
   3   2   4 76204.3 3818.21  18
  -3   2  -5 2037.82 231.984  13
  -3  -2  -5 1419.42 213.620  13
  -3  -2  -5 2435.73 478.842   1
  -3   2  -5 2555.52 474.502   1
  -3   2  -5 1700.83 411.430  23
   3   2   5 1849.31 465.132  18
   3  -2   5 1710.83 475.997  18
  -3   2  -5 2023.88 254.670  16
  -3   2  -6 41430.7 1859.90  13
  -3  -2  -6 38378.2 1836.43  13
   3  -2   6 38921.0 2559.31  18
   3   2   6 43016.9 2583.50  18
  -3  -2  -6 41653.2 2528.00   1
  -3   2  -6 45551.8 2565.23   1
  -3   2  -6 43570.0 1904.98  16
  -3   2  -6 48628.1 2540.64  23
  -3   2  -7 4675.72 390.115  13
  -3  -2  -7 3820.43 354.318  13
  -3   2  -7 4433.23 707.176  23
  -3  -2  -7 4143.34 765.335   1
  -3   2  -7 5002.10 790.139   1
  -3   2  -7 4866.33 422.278  16
   3  -2   7 2990.29 694.620  18
   3   2   7 4656.52 805.326  18
  -3   2  -8 130380. 5356.04  16
  -3   2  -8 122367. 5307.25   7
  -3  -2  -8 121932. 5327.07   7
  -3   2  -8 135161. 5335.88  13
  -3  -2  -8 133797. 5288.86  13
   3  -2   8 128485. 6373.22  18
   3   2   8 132868. 6373.04  18
  -3   2  -8 134006. 6251.90  23
  -3  -2  -8 130917. 5312.64   4
  -3   2  -8 126684. 6289.09   1
  -3  -2  -8 122655. 6301.14   1
  -3  -2  -9 8340.80 589.289   4
   3  -2   9 8284.91 1181.91  18
   3   2   9 8887.79 1198.68  18
  -3  -2  -9 8625.93 606.086  16
  -3   2  -9 6974.47 576.914  16
  -3  -2  -9 7619.86 528.517   6
  -3   2  -9 7121.50 556.155  13
  -3  -2  -9 8247.85 550.603  13
  -3   2  -9 7179.20 1050.82  23
  -3   2  -9 6148.69 548.227   7
  -3  -2  -9 6351.68 568.914   7
  -3  -2  -9 7010.04 1101.21   1
  -3   2  -9 6376.10 1023.57   1
   3  -2  10 302.306 432.196  18
   3   2  10 153.370 386.780  18
  -3   2 -10 145.696 222.476  16
  -3  -2 -10 280.327 197.807  16
  -3  -2 -10 86.9280 163.679  13
  -3   2 -10-139.248 351.193  23
  -3  -2 -10 395.885 191.807   6
  -3   2 -10 158.557 399.852   1
  -3   2 -10 541.957 195.029   2
  -3  -2 -10 874.453 240.529   2
  -3  -2 -10 333.461 449.461   1
  -3  -2 -10 180.245 200.562   7
  -3   2 -10 306.199 222.491   7
  -3  -2 -11 11089.3 700.411  13
   3  -2  11 10866.2 1393.66  18
   3   2  11 8779.85 1325.30  18
  -3  -2 -11 9991.33 732.713  16
  -3   2 -11 10216.9 739.517  16
  -3   2 -11 9219.15 707.971   7
  -3  -2 -11 9301.72 730.169   7
  -3   2 -11 7651.17 1189.65  23
  -3  -2 -11 9642.26 1414.56   1
  -3   2 -11 10061.0 752.398   2
  -3   2 -11 10868.0 1444.19   1
  -3  -2 -11 10656.7 772.426   2
  -3   2 -12 430.235 238.740   2
  -3   2 -12 525.538 472.164   1
  -3  -2 -12 163.955 227.847   2
  -3  -2 -12 184.106 392.321   1
   3  -2  12 154.476 389.495  18
   3   2  12-166.610 355.051  18
  -3   2 -12 231.503 204.824  16
  -3  -2 -12 158.227 195.984  16
  -3   2 -12 75.6608 194.252  13
  -3  -2 -12 287.133 185.054  13
  -3  -2 -13 28259.2 2598.86   1
  -3   2 -13 25180.0 2429.54   1
  -3   2 -13 33876.3 1633.78   2
  -3  -2 -13 33083.2 1647.85   2
  -3   2 -13 32333.7 1599.98  16
  -3  -2 -13 31343.5 1538.76  13
  -3   2 -13 28851.4 1572.66  13
   3  -2  13 28436.6 2389.01  18
   3   2  13 21032.8 2242.50  18
   3  -2  14 7198.59 495.843   5
  -3   2 -14 8117.28 623.605  16
  -3  -2 -14 8246.08 641.506   2
  -3   2 -14 8168.70 627.848   2
  -3   2 -14 7485.39 608.518  13
  -3   2 -15 469.730 214.637   2
  -3  -2 -15 622.026 232.769   2
  -3   2 -15 845.993 206.289  13
   3  -2  15 715.778 142.043   5
  -3   2 -15 598.307 202.916  16
  -3  -2 -16 488.704 196.120   2
  -3   2 -16 623.450 209.320   2
  -3  -2 -16 566.358 194.296   3
  -3   2 -16 307.260 147.463  13
  -3  -2 -17 15487.4 810.933   3
  -3   2 -17 16881.4 844.200   2
  -3  -2 -17 16382.8 845.610   2
  -3   2 -17 15556.7 818.088  13
   3   3 -18 4237.56 307.990  16
   3  -3 -18 3877.35 320.325   3
   3  -3 -17 206.085 171.807   3
   3  -3 -17-42.1669 133.269  15
   3   3 -17 74.8212 111.322  15
   3  -3 -16 1589.78 289.745   3
   3  -3 -16 1790.66 274.287  15
   3   3 -16 1701.88 253.637  15
   3  -3 -15 11181.0 683.487  16
   3  -3 -15 10832.1 766.871   3
   3  -3 -15 11487.1 736.714  15
   3   3 -15 12382.8 725.178  15
   3  -3 -14 73774.6 3333.35  16
   3  -3 -14 83749.1 3437.36  15
   3   3 -14 78661.3 3376.39  15
   3  -3 -14 81072.4 3478.63   3
   3  -3 -13 30040.6 2417.01  14
   3   3 -13 32375.4 2353.43  14
   3  -3 -13 29877.7 1510.27  16
  -3   3  13 28062.9 2482.67  12
  -3  -3  13 27978.0 2445.22  12
   3  -3 -13 32997.7 1609.07  15
   3   3 -13 32745.3 1562.53  15
   3  -3 -13 32939.1 1639.92   3
   3  -3 -12 44675.3 3028.22  14
   3   3 -12 42134.0 2819.00  14
   3  -3 -12 38402.3 1905.10  16
  -3  -3  12 41303.7 2999.66  12
  -3   3  12 42061.7 3010.34  12
   3  -3 -12 42263.1 2031.31   3
   3  -3 -12 43215.3 2010.17  15
   3   3 -12 42975.8 1961.49  15
   3  -3 -11 954.895 217.363  15
   3   3 -11 1082.31 220.083  15
   3  -3 -11-144.629 646.898  14
   3   3 -11 378.600 524.798  14
  -3  -3  11 607.872 355.652  12
  -3   3  11 1187.55 510.645  12
   3  -3 -11 678.997 251.594  22
   3   3 -11 504.674 203.310  22
   3  -3 -11 575.926 193.810  16
   3  -3 -11 537.786 235.662   3
   3  -3 -10 26870.6 2212.78  14
   3   3 -10 23105.2 1981.86  14
   3  -3 -10 27347.0 1413.28  15
   3   3 -10 25937.8 1357.22  15
   3  -3 -10 28251.4 1416.50   3
   3   3 -10 28051.9 1381.61  22
   3  -3 -10 26485.1 1404.33  22
  -3   3  10 26365.3 2147.03  12
  -3  -3  10 30558.1 2341.47  12
   3  -3  -9 52219.9 3067.22  14
   3   3  -9 41425.9 2744.86  14
   3  -3  -9 47883.5 2129.19   3
   3  -3  -9 45059.7 2120.16  22
   3   3  -9 43281.7 2069.45  22
  -3   3   9 50866.7 2995.79  12
  -3  -3   9 47361.6 3052.72  12
   3   3  -8 23939.8 1789.15  14
   3  -3  -8 26567.7 1946.93  14
  -3  -3   8 24198.2 1928.37  12
  -3   3   8 26308.2 1908.86  12
   3  -3  -8 23780.5 1228.00  22
   3   3  -8 23380.6 1196.15  22
   3  -3  -8 23574.2 1223.90   3
   3   3  -7 4701.12 383.384  22
   3  -3  -7 4320.44 396.327  22
   3   3  -7 4565.42 682.418  14
   3  -3  -7 5066.86 787.425  14
  -3  -3   7 3475.30 706.201  12
  -3   3   7 5688.52 788.466  12
   3   3  -6 900.908 177.161  22
   3  -3  -6 1329.99 209.124  22
   3   3  -6 594.945 326.926  14
  -3  -3   6 811.332 363.547  12
  -3   3   6 432.113 331.557  12
   3  -3  -5 3616.50 310.766  21
   3  -3  -5 3479.97 310.237  22
   3   3  -5 3338.96 291.449  22
   3  -3  -5 2945.63 535.605  14
   3   3  -5 2634.90 510.228  14
  -3  -3   5 3107.40 591.401  12
  -3   3   5 2510.56 506.338  12
   3   3  -4 5737.93 669.546  14
   3  -3  -4 5749.90 690.097  14
  -3   3   4 7279.17 763.101  12
  -3  -3   4 5789.71 762.940  12
   3   3  -4 6425.24 409.398  22
   3  -3  -4 5699.92 408.372  21
   3  -3  -4 5854.85 409.419  22
   3  -3  -4 5760.67 732.342  18
   3   3  -4 6411.68 709.585  18
   3  -3  -3 31234.9 1389.41  22
   3   3  -3 30113.4 1370.38  22
   3  -3  -3 34031.6 1923.04  18
   3   3  -3 34100.9 1846.42  18
  -3  -3   3 33102.3 1959.28  12
   3   3  -2 16719.0 1197.41  18
   3  -3  -2 16657.4 1242.39  18
  -3   3   2 17920.2 1233.12  12
  -3  -3   2 17215.2 1268.82  12
  -3  -3   1 1319.70 374.268  12
  -3   3   1 1013.59 298.104  12
   3  -3  -1 1299.40 347.168  18
   3   3  -1 719.950 271.330  18
  -3  -3   1 1233.28 285.100  19
  -3  -3   0 33646.3 1912.80  12
  -3   3   0 32239.9 1827.92  12
  -3  -3   0 33595.1 1882.65  20
   3  -3   0 30813.7 1886.19  18
   3   3   0 32054.1 1850.56  18
  -3  -3   0 31261.0 1678.18  19
  -3  -3  -1 9946.97 928.447  12
  -3   3  -1 11334.9 912.285  12
  -3  -3  -1 11097.1 953.872   1
  -3   3  -1 11598.9 910.835   1
  -3  -3  -1 10371.7 883.230  20
   3  -3   1 11115.5 963.148  18
   3   3   1 9036.82 868.891  18
  -3  -3  -1 9096.71 741.848  19
  -3  -3  -2 8108.87 825.046   1
  -3   3  -2 7865.32 788.274   1
   3  -3   2 9763.46 912.645  18
   3   3   2 7876.90 818.319  18
  -3  -3  -2 7843.05 745.923  20
  -3   3  -3 28381.4 1251.48  13
  -3  -3  -3 26946.4 1723.61   1
  -3   3  -3 26624.4 1684.44   1
  -3  -3  -3 24682.0 1555.67  20
   3  -3   3 27647.6 1805.85  18
   3   3   3 28778.1 1780.26  18
  -3   3  -4 15637.8 817.966  13
   3  -3   4 16808.2 1343.35  18
   3   3   4 15968.2 1268.01  18
  -3  -3  -4 17236.9 1307.58   1
  -3   3  -4 16800.2 1242.57   1
  -3  -3  -5 28167.6 1848.19   1
  -3   3  -5 25440.6 1737.71   1
  -3   3  -5 25036.1 1716.23  23
  -3   3  -5 25944.9 1252.79  13
  -3   3  -5 27276.4 1270.75  16
   3  -3   5 25058.2 1815.38  18
   3   3   5 24094.8 1757.76  18
  -3   3  -6 64672.0 3445.19   1
  -3  -3  -6 63042.4 3483.91   1
  -3  -3  -6 65823.6 2728.91  13
  -3   3  -6 62803.3 2741.42  13
  -3   3  -6 65678.0 3434.87  23
  -3   3  -6 62108.8 2743.23  16
   3  -3   6 63973.2 3512.02  18
   3   3   6 62594.1 3436.35  18
  -3  -3  -7 3221.51 692.831   1
  -3   3  -7 4055.34 733.643   1
  -3  -3  -7 2801.28 307.220  13
  -3   3  -7 3803.22 365.549  13
  -3   3  -7 3209.12 643.136  23
  -3  -3  -7 2801.03 319.465   4
  -3   3  -7 3290.02 354.631  16
   3  -3   7 3841.58 737.405  18
   3   3   7 2397.96 617.623  18
   3  -3   8 22422.5 1883.43  18
   3   3   8 23263.3 1888.07  18
  -3   3  -8 22040.3 1182.02  16
  -3  -3  -8 21666.2 1125.67   6
  -3  -3  -8 26105.6 1172.76  13
  -3   3  -8 22556.1 1181.90  13
  -3   3  -8 20173.6 1144.99   7
  -3  -3  -8 21982.5 1193.94   7
  -3   3  -8 20802.1 1761.65  23
  -3   3  -8 20992.0 1845.10   1
  -3  -3  -8 19679.7 1888.76   1
  -3  -3  -8 23763.5 1186.47   4
   3  -3   9 22771.8 1954.06  18
   3   3   9 25639.3 2067.13  18
  -3   3  -9 23353.5 1247.34  16
  -3  -3  -9 22361.8 1186.00   6
  -3  -3  -9 24427.0 1203.47  13
  -3   3  -9 24405.6 1260.07  13
  -3  -3  -9 23060.5 1262.93   7
  -3   3  -9 22201.9 1220.02   7
  -3   3  -9 26968.7 2064.78  23
  -3  -3  -9 24920.0 2159.98   1
  -3   3  -9 21333.0 1970.33   1
  -3  -3  -9 22740.2 1220.49   4
   3  -3  10 23420.5 2051.94  18
   3   3  10 24990.1 2105.04  18
  -3   3 -10 23841.6 1274.98  16
  -3  -3 -10 22205.6 1208.69   6
  -3  -3 -10 26780.8 1254.29  13
  -3   3 -10 21820.0 1263.21  13
  -3  -3 -10 24802.9 1321.21   7
  -3   3 -10 24752.0 1281.34   7
  -3   3 -10 22239.2 2007.18  23
  -3  -3 -10 22664.1 1310.35   2
  -3  -3 -10 25284.1 2276.83   1
  -3   3 -10 21523.4 2060.02   1
  -3   3 -10 23650.3 1293.22   2
  -3  -3 -10 22740.2 1247.06   4
  -3   3 -11 18869.5 1083.26  16
  -3  -3 -11 18061.3 1031.15   6
  -3  -3 -11 19639.3 1044.95  13
  -3   3 -11 17046.2 1074.99  13
  -3   3 -11 19155.5 1082.92   7
  -3  -3 -11 21689.8 1156.56   7
  -3   3 -11 19182.6 1871.82  23
  -3  -3 -11 18109.8 1962.26   1
  -3   3 -11 16008.3 1814.55   1
  -3   3 -11 17737.8 1087.38   2
  -3  -3 -11 18232.3 1125.99   2
   3  -3  11 17691.7 1773.24  18
   3   3  11 16992.9 1814.43  18
  -3   3 -12 7024.66 1135.51  23
  -3   3 -12 9439.43 678.729  16
   3  -3  12 7254.13 1153.51  18
   3   3  12 9472.10 1321.53  18
  -3   3 -12 8574.75 1267.03   1
  -3  -3 -12 9950.79 745.808   2
  -3   3 -12 7829.17 661.529   2
  -3  -3 -12 10948.9 1484.19   1
  -3  -3 -12 9036.41 648.153   6
  -3  -3 -13 275.562 240.203   2
  -3   3 -13-36.4114 205.284   2
  -3   3 -13 104.230 172.056  16
  -3   3 -14-34.7758 162.338  13
   3  -3  14 106.684 118.557   5
  -3  -3 -14-72.3270 209.603   2
  -3   3 -14 133.933 183.280   2
  -3   3 -14 32.2086 173.612  16
  -3   3 -15 34990.2 1676.23  13
  -3   3 -15 34431.7 1650.66  16
   3  -3  15 34024.1 1529.89   5
  -3  -3 -15 35059.2 1683.39   2
  -3   3 -15 33826.2 1653.62   2
  -3  -3 -15 36227.9 1650.43   3
  -3  -3 -16 330.534 170.393   2
  -3   3 -16 329.470 170.103   2
  -3  -3 -16 363.225 158.564   3
   3  -3  16 459.293 105.768   5
  -3   3 -16 614.820 166.522  13
  -3  -3 -17 15835.6 814.130   2
  -3   3 -17 16037.8 806.651   2
  -3   3 -17 15556.7 803.707  13
  -3   3 -18 716.757 129.272   3
   3  -4 -17 318.934 142.462  15
   3   4 -17 393.577 121.614  15
   3   4 -17 286.146 118.492  16
   3  -4 -17 321.018 164.901   3
   3  -4 -16 14412.7 810.502  15
   3   4 -16 13545.5 762.074  15
   3  -4 -16 14790.2 854.658   3
   3   4 -16 15542.5 818.815  16
   3  -4 -15 651.305 202.514  15
   3   4 -15 501.559 167.955  15
   3   4 -15 220.968 158.676  16
   3  -4 -15 255.065 250.996   3
   3  -4 -14 3086.89 367.396  15
   3   4 -14 2576.26 315.325  15
   3  -4 -14 2168.84 261.920  10
   3  -4 -14 2706.55 393.028   3
   3   4 -14 2706.57 339.947  16
   3  -4 -13 10059.1 738.953   3
  -3  -4  13 9238.11 1228.46  12
  -3   4  13 9343.75 1263.19  12
   3  -4 -13 10075.6 713.451  15
   3   4 -13 10101.5 663.942  15
   3   4 -13 10329.1 1196.08  14
   3  -4 -13 8992.84 1246.21  14
   3  -4 -12 21856.2 1201.39   3
   3  -4 -12 23360.9 1198.31  15
   3   4 -12 19614.7 1096.30  15
  -3   4  12 19493.8 1892.35  12
  -3  -4  12 19348.6 1868.03  12
   3  -4 -12 19423.3 1882.88  14
   3   4 -12 18692.4 1708.71  14
   3  -4 -11 18286.7 1136.49   3
  -3  -4  11 24779.6 2028.87  12
  -3   4  11 21684.9 1912.38  12
   3  -4 -11 23981.9 1207.05  15
   3   4 -11 19772.0 1100.75  15
   3  -4 -11 21787.2 1976.39  14
   3   4 -11 18675.6 1730.77  14
   3  -4 -10 4471.04 880.233  14
   3   4 -10 2101.06 639.173  14
  -3  -4  10 2857.67 683.102  12
  -3   4  10 3471.27 702.080  12
   3  -4 -10 2433.42 357.525   3
   3   4 -10 2742.52 355.531  22
   3  -4 -10 3131.36 404.077  22
   3  -4 -10 3272.06 401.673  15
   3   4 -10 3028.46 353.900  15
   3  -4  -9 1568.84 544.694  14
   3   4  -9 328.235 363.701  14
  -3  -4   9 1028.35 443.710  12
  -3   4   9 699.687 417.980  12
   3  -4  -9 1546.73 283.837   3
   3   4  -9 1426.21 245.114  22
   3  -4  -9 1119.91 264.247  22
   3  -4  -9 977.598 263.336  15
   3   4  -9 1039.02 239.830  15
   3  -4  -8 498.153 196.453   3
   3  -4  -8 388.166 211.927  22
   3   4  -8 509.145 174.361  22
  -3  -4   8 718.697 361.463  12
  -3   4   8 842.805 348.296  12
   3   4  -8 396.252 313.685  14
   3  -4  -8 589.516 435.548  14
  -3  -4   7 40758.8 2660.55  12
  -3   4   7 42035.3 2563.55  12
   3  -4  -7 42702.9 1970.19  22
   3   4  -7 44796.9 1940.45  22
   3   4  -7 48510.2 2619.93  14
   3  -4  -7 44365.3 2681.09  14
   3  -4  -7 41737.7 1969.92   3
   3   4  -6 28361.5 1822.96  14
   3  -4  -6 30431.3 1959.97  14
  -3  -4   6 23179.7 1880.19  12
  -3   4   6 30148.8 1918.99  12
   3  -4  -6 27331.7 1361.67  21
   3   4  -6 28752.3 1325.87  22
   3  -4  -6 29859.9 1367.48  22
   3   4  -5 162596. 6990.82  14
   3  -4  -5 168564. 7131.25  14
  -3  -4   5 154169. 7195.98  12
  -3   4   5 161199. 7090.58  12
   3   4  -5 162750. 6413.94  22
   3  -4  -5 158453. 6462.52  21
   3  -4  -5 157874. 6432.80  22
   3   4  -4 38095.0 2096.97  14
   3  -4  -4 38435.0 2168.67  14
   3  -4  -4 37882.5 1705.74  21
   3  -4  -4 39240.4 1688.67  22
   3   4  -4 37536.5 1655.08  22
  -3  -4   4 35318.0 2245.69  12
  -3   4   4 37464.0 2175.92  12
  -3  -4   3 4147.13 636.421  12
  -3   4   3 4375.95 605.289  12
   3  -4  -3 3853.42 592.920  18
   3   4  -3 4106.69 556.432  18
   3   4  -3 3945.67 541.395  14
   3  -4  -3 5371.16 636.430  14
   3  -4  -3 4031.75 325.418  22
   3  -4  -3 4003.89 335.320  21
   3   4  -3 3960.03 306.131  22
   3  -4  -2 12287.6 669.864  21
  -3  -4   2 14055.6 1122.16  12
  -3   4   2 10758.8 955.583  12
   3  -4  -2 12892.9 1058.75  18
   3   4  -2 12207.4 959.382  18
  -3  -4   2 11943.1 993.414  19
   3  -4  -1 49448.8 2149.13  21
  -3  -4   1 51354.4 2682.83  12
  -3   4   1 50588.9 2584.88  12
   3  -4  -1 51362.8 2653.86  18
   3   4  -1 49302.5 2547.53  18
  -3  -4   1 50967.7 2568.77  19
  -3  -4   0 1408.66 385.228  12
  -3   4   0 1396.84 325.422  12
  -3  -4   0 1006.49 298.885  19
  -3  -4   0 929.474 368.683  20
   3  -4   0 835.555 165.919  21
   3  -4   0 609.483 297.947  18
   3   4   0 968.852 318.127  18
  -3  -4  -1 40751.9 2345.25  12
  -3   4  -1 45942.4 2318.39  12
   3  -4   1 42759.2 1895.28  21
  -3  -4  -1 44083.2 2381.05  20
  -3  -4  -1 40196.3 2207.15  19
   3  -4   1 40640.0 2360.21  18
   3   4   1 43871.1 2335.46  18
  -3  -4  -1 47928.4 2435.52   1
  -3   4  -1 46370.0 2328.22   1
   3  -4   2 33452.0 1524.87  22
   3   4   2 32673.0 1507.89  22
  -3  -4  -2 35620.7 2028.29   1
  -3   4  -2 37179.5 1972.54   1
  -3  -4  -2 34876.1 1966.67  20
   3  -4   2 32426.5 2007.93  18
   3   4   2 35205.0 2002.16  18
  -3   4  -3 318.063 119.457  13
  -3  -4  -3 299.753 257.634   1
  -3   4  -3 263.000 217.241   1
   3  -4   3 80.4438 242.583  18
   3   4   3 73.3315 221.173  18
  -3  -4  -3 315.723 233.228  20
  -3  -4  -4 33851.5 2130.11   1
  -3   4  -4 34992.6 2052.74   1
  -3   4  -4 35166.5 1572.13  13
   3   4   4 34806.3 2109.80  18
   3  -4   4 32234.0 2116.14  18
  -3   4  -5 7351.39 504.630  13
  -3   4  -5 8884.03 913.948   1
  -3  -4  -5 8147.39 951.714   1
  -3   4  -5 7653.27 508.521  16
   3  -4   5 6512.21 835.100  18
   3   4   5 6336.50 819.179  18
  -3   4  -6 11984.9 710.024  13
   3  -4   6 11564.3 1173.16  18
   3   4   6 11440.3 1158.64  18
  -3  -4  -6 8974.66 1103.52   1
  -3   4  -6 12615.0 1205.07   1
  -3   4  -6 11341.1 688.802  16
  -3   4  -7 92703.8 3795.11  16
  -3  -4  -7 85395.0 3760.68   6
  -3  -4  -7 86436.7 3807.96   7
  -3   4  -7 91879.4 3817.36  13
   3  -4   7 98485.9 4728.55  18
   3   4   7 92980.4 4627.48  18
  -3   4  -7 90532.3 4660.11  23
  -3  -4  -7 90768.8 3796.84   4
  -3   4  -7 92754.1 4682.42   1
  -3  -4  -7 89345.4 4760.65   1
  -3   4  -8 5692.66 481.074  16
   3  -4   8 6803.37 962.175  18
   3   4   8 7428.11 1000.69  18
  -3  -4  -8 6045.27 488.814   6
  -3   4  -8 7063.98 536.914  13
  -3  -4  -8 6651.12 514.991   4
  -3   4  -8 6871.63 978.271  23
  -3  -4  -8 4767.30 932.481   1
  -3   4  -8 5399.22 905.520   1
  -3  -4  -8 5669.27 527.316   7
  -3   4  -8 5407.73 474.670   7
  -3  -4  -9 29723.0 1527.43   7
  -3   4  -9 30124.1 1476.94   7
   3  -4   9 31935.9 2301.89  18
   3   4   9 32563.0 2345.20  18
  -3   4  -9 31459.0 1495.23  16
  -3  -4  -9 30012.4 1466.76   6
  -3   4  -9 26434.9 1482.98  13
  -3  -4  -9 31688.6 1494.24   4
  -3   4  -9 32779.4 2366.03  23
  -3  -4  -9 29535.2 2456.61   1
  -3   4  -9 26163.8 2244.75   1
  -3   4  -9 28481.6 1488.85   2
  -3  -4  -9 27490.5 1520.02   2
  -3  -4 -10 943.456 296.989   2
  -3   4 -10 1015.99 279.474   2
  -3  -4 -10 1037.53 571.824   1
  -3   4 -10 617.049 531.109   1
   3  -4  10 1226.83 504.249  18
   3   4  10 1588.96 551.650  18
  -3   4 -10 967.975 250.310  16
  -3   4 -10 803.468 236.030  13
  -3  -4 -10 714.015 227.821   4
  -3  -4 -10 1022.82 254.729   6
  -3   4 -10 1156.14 516.408  23
  -3   4 -10 782.612 239.187   7
  -3  -4 -10 818.090 292.114   7
  -3  -4 -11 7982.81 605.247   6
  -3   4 -11 7923.92 1179.48  23
  -3   4 -11 7168.24 606.975  13
  -3   4 -11 7306.72 577.866  16
   3  -4  11 6984.49 1045.90  18
   3   4  11 7947.73 1167.44  18
  -3   4 -11 8076.44 636.115   2
  -3  -4 -11 7402.03 653.037   2
  -3  -4 -11 6630.77 1193.89   1
  -3   4 -11 6721.94 1127.00   1
  -3  -4 -12 4814.69 496.120   6
  -3   4 -12 6444.56 560.888  13
  -3   4 -12 6186.43 510.596  16
   3  -4  12 6257.64 971.753  18
   3   4  12 5541.42 1030.46  18
  -3   4 -12 6139.55 1037.11  23
  -3  -4 -12 5308.12 1062.55   1
  -3   4 -12 7595.53 1149.79   1
  -3  -4 -12 5245.05 550.160   2
  -3   4 -12 5678.76 526.962   2
   3  -4  13 61261.3 2518.18   5
  -3  -4 -13 58065.4 2657.96   2
  -3   4 -13 56509.0 2604.74   2
  -3  -4 -13 56804.8 2576.02   6
  -3   4 -13 55370.3 2570.51  16
  -3  -4 -13 57565.6 2556.27   3
  -3  -4 -14 2477.96 304.312   3
  -3  -4 -14 2722.92 352.467   2
  -3   4 -14 3129.47 357.356   2
  -3   4 -14 2294.04 312.118  16
   3  -4  14 2232.35 258.330   5
   3  -4  15 15744.9 792.882   5
  -3  -4 -15 16148.5 855.449   3
  -3  -4 -15 17052.0 929.692   2
  -3   4 -15 15059.8 871.697   2
   3  -4  16 924.960 131.332   5
  -3   4 -16 1027.47 197.723  13
  -3  -4 -16 1009.38 205.768   2
  -3   4 -16 719.855 170.825   2
  -3   4 -17 5405.38 371.095  13
  -3   4 -18 10.3623 74.5440   3
   3   5 -17 67.3621 92.2141  16
   3   5 -16 2592.05 275.969  16
   3  -5 -16 2519.58 318.733   3
   3  -5 -16 1843.47 231.313  15
   3   5 -16 2239.99 222.817  15
   3   5 -15 1810.58 259.753  16
   3  -5 -15 1674.12 289.808   3
   3  -5 -15 1891.64 265.950  15
   3   5 -15 1830.95 234.230  15
   3   5 -14 3991.29 395.577  16
   3  -5 -14 3196.79 304.291  10
   3  -5 -14 3740.98 433.718   3
   3  -5 -14 3705.09 384.806  15
   3   5 -14 3188.00 325.268  15
   3  -5 -13 523.539 237.755   3
   3  -5 -13 94.2724 174.942  15
   3   5 -13 331.611 157.907  15
   3  -5 -13 359.096 172.572  10
   3  -5 -13 229.251 173.733  11
   3  -5 -12-138.200 348.456  14
   3   5 -12 112.653 322.084  14
  -3  -5  12-131.764 307.599  12
  -3   5  12 683.665 412.043  12
   3  -5 -12 425.124 205.781  11
   3  -5 -12 197.686 193.635  15
   3   5 -12 133.736 157.242  15
   3  -5 -12 142.735 201.258   3
  -3  -5  11 14257.0 1558.53  12
   3  -5 -11 14791.0 1609.43  14
   3   5 -11 15158.4 1474.25  14
  -3   5  11 15882.1 1587.79  12
   3  -5 -11 18594.0 1036.33  15
   3   5 -11 18775.0 974.985  15
   3  -5 -11 17964.8 1044.03   3
   3  -5 -10 1091.76 626.501  14
   3   5 -10 1662.17 541.718  14
  -3  -5  10 1143.36 456.887  12
  -3   5  10 1597.37 500.345  12
   3  -5 -10 1772.61 311.520  15
   3   5 -10 1581.23 261.520  15
   3  -5  -9 73493.8 4105.02  14
   3   5  -9 69372.0 3822.69  14
   3  -5  -9 72056.7 3122.20  15
   3   5  -9 70968.5 3051.08  15
  -3  -5   9 70527.8 3963.45  12
  -3   5   9 72240.5 3902.12  12
   3   5  -9 70984.1 3056.47  22
   3  -5  -9 67628.8 3106.63  22
  -3  -5   9 72980.9 3112.84   5
   3  -5  -8 3400.17 728.316  14
   3   5  -8 4665.51 741.296  14
  -3  -5   8 3979.97 397.312   5
   3  -5  -8 3678.62 398.832  22
   3   5  -8 3559.26 357.303  22
  -3  -5   8 4013.99 731.553  12
  -3   5   8 4274.89 710.862  12
  -3  -5   7 963.784 396.332  12
  -3   5   7 1246.87 409.816  12
   3   5  -7 945.281 190.108  22
   3  -5  -7 576.628 187.450  22
   3   5  -7 1157.50 380.608  14
   3  -5  -7 867.224 439.257  14
  -3  -5   7 587.802 190.266   5
  -3  -5   6 692.933 378.085  12
  -3   5   6 528.216 291.621  12
   3   5  -6 674.319 170.405  22
   3  -5  -6 701.498 193.033  22
   3  -5  -6 680.777 188.717  21
   3   5  -6 622.320 306.597  14
   3  -5  -6 376.738 284.854  14
   3  -5  -5 113225. 4756.26  22
   3   5  -5 122879. 4737.60  22
   3  -5  -5 112253. 4803.36  21
  -3  -5   5 117832. 5520.52  12
  -3   5   5 114602. 5385.08  12
   3   5  -5 119420. 5307.55  14
   3  -5  -5 117726. 5428.29  14
   3  -5  -4 7109.16 504.182  21
   3  -5  -4 6240.01 446.823  22
   3   5  -4 7144.40 437.828  22
  -3  -5   4 6389.51 803.112  12
  -3   5   4 7425.77 805.575  12
   3   5  -4 6547.93 712.065  14
   3  -5  -4 7543.78 807.854  14
  -3  -5   3 85469.9 4269.46  12
  -3   5   3 91444.9 4211.76  12
   3   5  -3 92552.8 4103.17  14
   3  -5  -3 92435.3 4208.13  14
   3  -5  -3 87378.4 3728.85  21
   3  -5  -3 89926.5 3669.03  22
   3  -5  -3 89493.7 4263.08  18
   3   5  -3 90325.4 4124.53  18
  -3   5   2 554.795 256.073  12
  -3  -5   2-71.6903 226.609  12
  -3  -5   2 78.8496 249.229  19
   3  -5  -2 154.792 138.258  21
   3  -5  -2 198.946 218.944  18
   3   5  -2 56.3642 178.192  18
   3  -5  -2 186.979 258.907  14
  -3   5   1 525.149 229.496  12
  -3  -5   1 275.134 196.923  12
   3  -5  -1 327.292 241.809  18
   3   5  -1 166.853 167.941  18
   3  -5  -1 309.806 135.457  21
  -3  -5   1 148.173 244.782  19
  -3  -5   0 79026.9 3872.15  12
  -3   5   0 77958.8 3718.92  12
  -3  -5   0 78830.9 3842.54   1
  -3   5   0 80243.0 3758.35   1
   3  -5   0 79636.7 3845.41  18
   3   5   0 87732.1 3793.57  18
  -3  -5   0 81118.1 3872.92  19
   3  -5   0 81564.8 3379.04  21
   3  -5   0 79375.2 3333.55  24
  -3  -5  -1 29129.9 1794.81   1
  -3   5  -1 29803.9 1725.73   1
  -3  -5  -1 31100.5 1918.30  20
   3   5   1 28005.0 1719.18  18
  -3  -5  -1 30509.7 1829.02  19
   3  -5   1 28772.9 1809.19  18
   3  -5   1 30321.3 1407.22  21
   3  -5   1 29346.2 1356.03  24
   3  -5   2 3464.17 307.761  22
   3  -5   2 2792.90 272.662  24
  -3  -5  -2 4078.24 583.394   1
  -3   5  -2 3628.36 504.049   1
  -3  -5  -2 2961.84 540.872  20
   3  -5   2 3200.23 539.998  18
   3   5   2 3425.76 520.715  18
   3  -5   2 2981.82 318.205  21
   3  -5   3 16811.5 849.627  24
  -3  -5  -3 15285.7 1279.48   1
  -3   5  -3 16030.9 1204.83   1
  -3   5  -3 17457.9 853.219  13
   3  -5   3 17237.6 1329.60  18
   3   5   3 16013.0 1251.58  18
  -3  -5  -3 14493.4 1234.75  20
  -3  -5  -4 28981.9 1908.47   1
  -3   5  -4 25651.3 1734.71   1
  -3   5  -4 29034.2 1337.59  13
   3  -5   4 25637.3 1828.28  18
   3   5   4 28163.1 1822.91  18
  -3  -5  -5 27199.0 1948.12   1
  -3   5  -5 29093.8 1877.41   1
  -3   5  -5 27588.5 1342.87  13
   3  -5   5 28437.2 1917.34  18
   3   5   5 25888.1 1810.81  18
  -3  -5  -6 39869.9 1811.26   4
  -3  -5  -6 38217.8 1793.74   6
  -3   5  -6 37099.9 2405.05   1
  -3  -5  -6 34945.6 2479.21   1
   3  -5   6 39979.9 2452.74  18
   3   5   6 40240.6 2409.46  18
   3  -5   7 3851.38 679.288  18
  -3   5  -7 3412.81 342.827  16
   3   5   7 3083.32 623.405  18
  -3  -5  -7 2641.41 348.964   7
  -3  -5  -7 3383.76 371.570   6
  -3   5  -7 3028.32 658.315  23
  -3  -5  -7 2751.44 683.071   1
  -3   5  -7 2964.98 635.798   1
  -3  -5  -7 3116.65 346.175   4
  -3  -5  -8-29.4011 183.702   4
   3  -5   8 114.517 243.990  18
   3   5   8-113.456 241.729  18
  -3   5  -8 26.9175 156.010  16
  -3   5  -8-32.9184 156.829  13
  -3   5  -8-127.249 342.935  23
  -3  -5  -8-59.7143 203.165   6
  -3   5  -8 138.593 171.164   7
  -3  -5  -8-129.950 190.821   7
  -3  -5  -8 147.095 396.421   1
  -3   5  -8-128.228 345.574   1
  -3   5  -9 25857.4 1271.52   7
  -3  -5  -9 25131.2 1328.14   7
   3  -5   9 22478.4 1894.87  18
   3   5   9 23831.3 1984.62  18
  -3  -5  -9 25269.7 1292.61   6
  -3   5  -9 25530.2 1323.07  13
  -3   5  -9 25565.8 1263.62  16
  -3  -5  -9 23831.1 1269.47   4
  -3  -5  -9 23142.2 2165.44   1
  -3   5  -9 21457.2 1986.35   1
  -3  -5  -9 21654.0 1314.30   2
  -3   5  -9 24071.6 1289.07   2
  -3   5  -9 28667.0 2200.46  23
  -3  -5 -10 4065.67 437.108   6
  -3   5 -10 4410.32 443.731  13
  -3   5 -10 4729.50 420.008  16
   3  -5  10 4555.92 823.852  18
   3   5  10 2885.50 756.917  18
  -3  -5 -10 3677.75 411.424   4
  -3  -5 -10 3627.94 437.813   2
  -3  -5 -10 3816.12 934.970   1
  -3   5 -10 4783.44 919.059   1
  -3   5 -10 3750.81 423.913   2
  -3   5 -10 4771.16 885.173  23
  -3   5 -11 68983.7 2955.92  16
  -3   5 -11 65174.0 4028.18  23
  -3   5 -11 71539.7 3049.20  13
  -3  -5 -11 62522.8 4159.34   1
  -3   5 -11 64419.1 3995.30   1
  -3  -5 -11 67904.6 3045.80   2
  -3   5 -11 68050.6 2993.54   2
   3  -5  11 61609.2 3801.00  18
   3   5  11 59895.2 3936.16  18
  -3  -5 -11 67927.4 2997.07   6
  -3   5 -12 262.152 162.670  16
  -3   5 -12 289.512 179.930  13
   3  -5  12 586.505 179.307   5
  -3  -5 -12 936.075 278.187   6
  -3   5 -12 350.620 195.166   2
  -3  -5 -12 476.160 237.276   2
  -3   5 -12 444.926 374.240  23
   3  -5  13 3321.63 322.746   5
  -3  -5 -13 3497.76 411.374   6
  -3  -5 -13 3069.31 379.706   2
  -3   5 -13 3509.69 374.309   2
  -3   5 -13 3887.91 408.818  13
  -3   5 -13 2367.88 309.192  16
   3  -5  14 709.225 158.721   5
  -3  -5 -14 945.238 238.080   2
  -3   5 -14 1124.61 220.634   2
  -3   5 -14 1071.28 234.127  13
  -3   5 -15 27088.0 1334.93   2
  -3  -5 -15 28834.7 1377.64   2
   3  -5  15 29908.0 1296.65   5
   3  -5  16 1861.18 176.196   5
   3   6 -16-18.5008 108.669  16
   3   6 -15 45.2679 125.763  16
   3  -6 -14 1931.02 264.140  15
   3   6 -14 2203.02 285.010  16
   3  -6 -13 12616.0 743.013  10
   3  -6 -13 12888.5 779.842  15
   3  -6 -13 13342.0 765.066  11
   3  -6 -12 154.753 159.419  10
   3  -6 -12 110.179 192.987  11
   3  -6 -12 317.776 169.823  15
   3   6 -12 139.911 144.160  15
   3  -6 -11 31460.7 1557.76  10
  -3  -6  11 34551.0 1627.25   5
   3  -6 -11 34610.6 1611.74  11
   3  -6 -11 31680.6 1586.08  15
   3   6 -11 32289.6 1532.27  15
   3  -6 -10 1970.41 581.841  14
   3  -6 -10 2782.45 351.406  15
   3   6 -10 2206.49 291.597  15
   3  -6 -10 2164.66 310.965  10
  -3  -6  10 2480.47 337.897   5
  -3  -6  10 2077.77 546.273  12
  -3  -6   9 670.025 368.595  12
   3  -6  -9 120.333 362.580  14
  -3  -6   9 68.6634 182.145   5
   3  -6  -9-88.7460 164.366  15
   3  -6  -8 28.5045 165.474  15
   3  -6  -8 344.016 345.645  14
  -3  -6   8 530.489 335.417  12
  -3   6   8 309.616 311.109  12
  -3  -6   8 375.605 192.709   5
   3  -6  -8 163.042 203.956   3
   3  -6  -8 314.926 183.234  22
   3  -6  -7 72099.0 2936.06  21
   3  -6  -7 65987.9 3634.16  14
   3  -6  -7 61985.3 2831.19  15
  -3  -6   7 62977.7 2901.77   5
  -3  -6   7 67528.6 3597.22  12
  -3   6   7 74784.0 3631.30  12
   3  -6  -7 71763.8 2928.81   3
   3  -6  -7 59669.9 2822.28  22
   3  -6  -6 6498.90 513.600  21
   3  -6  -6 5976.57 463.510  22
   3  -6  -6 5516.23 799.496  14
   3   6  -6 5865.61 762.177  14
  -3  -6   6 6828.94 853.688  12
  -3   6   6 6931.90 827.788  12
  -3  -6   6 5820.50 519.328   5
  -3   6   5 7219.24 830.764  12
  -3  -6   5 6428.44 818.461  12
  -3  -6   5 7408.79 566.087   5
   3   6  -5 6791.87 778.737  14
   3  -6  -5 6961.34 841.754  14
   3  -6  -5 7797.57 555.014  21
   3   6  -4 610.266 254.153  14
   3  -6  -4 291.317 250.904  14
  -3  -6   4 233.316 210.433  12
  -3   6   4 992.892 302.786  12
  -3  -6   4 407.811 167.584   5
   3  -6  -4 631.018 185.796  21
  -3   6   3 254.498 210.092  12
  -3  -6   3 71.9664 227.506  12
  -3  -6   3 268.571 137.926  24
  -3  -6   3 100.101 316.393  20
   3  -6  -3 158.891 151.517  21
  -3  -6   3-100.764 332.646  19
   3   6  -3 108.630 193.736  14
   3  -6  -3 324.456 223.013  14
   3  -6  -2 2845.03 494.785  18
   3   6  -2 4053.90 495.854  14
   3  -6  -2 3634.01 514.095  14
  -3  -6   2 3149.14 292.894  24
  -3   6   2 3303.41 482.383  12
  -3  -6   2 4321.12 606.611  12
   3  -6  -2 2765.68 327.375  21
  -3  -6   2 3944.17 702.036  20
  -3  -6   2 3643.51 652.046  19
   3  -6  -1 65976.9 3165.63  14
  -3  -6   1 61724.4 3192.75  12
  -3   6   1 64459.7 3105.54  12
  -3  -6   1 67712.5 3551.04  20
   3   6  -1 66309.0 3099.05  18
  -3  -6   1 64988.3 3462.02  19
   3  -6  -1 62861.3 3185.45  18
  -3  -6   1 66911.0 3248.05   1
  -3   6   1 59538.2 3092.46   1
   3  -6  -1 69358.1 2837.98  21
  -3  -6   0 54036.7 2935.23   1
  -3   6   0 56262.9 2866.75   1
   3   6   0 57933.5 2856.85  18
   3  -6   0 56468.8 2954.28  18
   3  -6   0 62559.8 2584.87  24
   3  -6   0 60748.2 2613.53  21
  -3  -6  -1 43854.1 2519.42   1
  -3   6  -1 49021.1 2484.79   1
   3  -6   1 52095.2 2626.86  18
   3   6   1 47010.5 2465.32  18
  -3  -6  -1 45227.8 2697.82  19
   3  -6   1 52205.7 2173.01  24
   3  -6   1 49166.1 2219.30  21
   3  -6   2 3832.48 377.320  21
   3  -6   2 3860.25 575.295  18
   3   6   2 2874.49 490.425  18
   3  -6   2 4206.50 358.116  24
  -3  -6  -2 3778.31 649.549  20
  -3  -6  -2 4035.18 593.255   1
  -3   6  -2 4290.52 551.933   1
   3  -6   3 8878.37 556.344  24
  -3  -6  -3 5982.86 776.093   1
  -3   6  -3 8787.99 830.572   1
   3  -6   3 7690.74 826.716  18
   3   6   3 8786.04 845.182  18
  -3   6  -4 32252.3 1496.88  13
   3  -6   4 34006.3 2045.48  18
   3   6   4 31424.2 1936.41  18
   3  -6   4 32100.1 1500.54  24
  -3  -6  -4 32154.7 1547.16   6
  -3  -6  -4 29839.3 2030.11   1
  -3   6  -4 31564.6 1953.80   1
  -3  -6  -5 14864.0 850.474   6
   3  -6   5 13285.7 781.897  24
   3  -6   5 13046.9 1197.01  18
   3   6   5 13431.7 1169.37  18
  -3  -6  -5 12067.7 1236.86   1
  -3   6  -5 14275.2 1239.45   1
  -3  -6  -5 15280.6 848.523   4
  -3  -6  -6 452.832 179.168   4
  -3  -6  -6-339.848 341.483   1
  -3   6  -6 394.363 311.729   1
   3  -6   6 93.8066 219.175  18
   3   6   6 444.593 268.113  18
  -3  -6  -6 625.559 230.811   6
   3  -6   7 35789.6 2318.72  18
   3   6   7 33761.2 2273.23  18
  -3  -6  -7 35849.3 1727.11   6
  -3  -6  -7 31448.2 2425.13   1
  -3   6  -7 34704.7 2376.52   1
  -3  -6  -7 37843.8 1725.47   4
   3  -6   8 7083.24 921.018  18
  -3  -6  -8 5608.69 526.819   6
  -3  -6  -8 5351.23 963.596   1
  -3  -6  -8 6557.31 548.603   2
  -3   6  -8 6781.67 999.371  23
  -3  -6  -8 6427.43 516.203   4
  -3  -6  -8 5915.74 519.794   7
  -3   6  -9 27035.0 2232.10  23
  -3  -6  -9 28184.4 1482.29   6
  -3   6  -9 28350.3 1481.99  13
  -3  -6  -9 29540.5 1458.20   4
  -3  -6  -9 26150.1 2262.12   1
  -3  -6  -9 31763.1 1509.81   2
   3  -6   9 26730.7 2041.18  18
   3  -6  10 4810.51 774.427  18
  -3   6 -10 3827.07 376.291  16
  -3  -6 -10 4482.78 481.494   6
  -3   6 -10 4369.09 449.038  13
  -3  -6 -10 4396.90 436.467   4
   3  -6  10 4986.35 409.376   5
  -3   6 -10 3279.99 762.867  23
  -3  -6 -10 4286.94 454.174   2
  -3  -6 -11 13125.0 856.920   6
  -3   6 -11 13190.4 848.904  13
  -3   6 -11 12632.2 1444.71  23
  -3  -6 -11 12483.2 834.321   2
  -3   6 -11 13056.5 797.286   2
  -3   6 -11 12400.1 756.294  16
   3  -6  11 14138.1 782.009   5
  -3   6 -12 67.3688 166.772  13
   3  -6  12 48.4832 132.688   5
  -3  -6 -12-61.7228 203.727   2
  -3   6 -12-79.5371 161.753   2
  -3   6 -12 101.314 136.521  16
  -3  -6 -12-237.221 254.251   6
  -3  -6 -13 37391.7 1811.16   2
  -3   6 -13 39031.5 1779.55   2
   3  -6  13 38070.7 1751.84   5
  -3   6 -13 41624.5 1876.46  13
  -3  -6 -13 40856.5 1876.76   6
   3  -6  14 1843.46 220.381   5
  -3   6 -14 1729.13 260.148  13
  -3   6 -14 1764.23 232.262   2
   3  -6  15 8519.94 489.351   5
  -3   6 -15 9298.47 572.779  13
  -3   6 -16 439.574 118.270  13
   3  -6  16 371.723 90.1110   5
   3   7 -16 2708.00 238.666  16
   3   7 -15 1080.23 177.240  16
   3   7 -14 1186.14 203.243  16
   3  -7 -13 3802.21 357.169  11
   3   7 -13 3669.45 353.868  16
   3  -7 -13 3044.79 320.292  10
   3  -7 -12 83.2803 190.737  11
   3  -7 -12 49.9984 154.370  10
  -3  -7  12-27.6301 128.974   5
   3  -7 -12-31.9236 189.958   3
   3  -7 -11 60.7307 204.589  11
   3  -7 -11 80.5619 173.543  10
  -3  -7  11-63.8826 155.189   5
   3  -7 -11 33.4479 206.543   3
   3  -7 -10 997.727 272.322  11
  -3  -7  10 871.797 241.485   5
   3  -7 -10 581.147 239.034   3
   3  -7 -10 912.322 230.105  10
   3  -7 -10 620.726 212.628   8
   3  -7  -9 47646.4 2096.75  11
   3  -7  -9 43312.0 2030.71  10
   3  -7  -9 41009.8 2086.22   3
  -3  -7   9 47357.4 2149.02   5
  -3  -7   8 25141.3 1318.62   5
   3  -7  -8 22850.8 1201.61  10
  -3  -7   7 38173.2 1859.69   5
   3  -7  -7 36827.2 1751.48  10
   3  -7  -7 38380.7 1845.90  21
   3  -7  -6 5244.27 481.658  21
  -3  -7   6 5122.16 499.196   5
  -3  -7   5 60108.2 3404.47  20
  -3  -7   5 57904.8 3442.51  19
   3  -7  -5 60995.8 2639.66  21
  -3  -7   5 55309.4 2638.84   5
  -3  -7   4 12643.2 737.178  24
  -3  -7   4 12463.7 809.974   5
  -3  -7   4 12915.2 1279.16  20
  -3  -7   4 13443.8 1421.74  19
   3  -7  -4 12397.4 733.610  10
   3  -7  -4 11927.6 778.856  21
  -3  -7   3 94799.7 4049.15  24
  -3  -7   3 103388. 4119.19   6
  -3  -7   3 95449.2 4153.87   5
  -3  -7   3 103642. 5017.73  20
  -3  -7   3 93412.3 4961.17  19
   3  -7  -3 96382.2 4052.98  10
   3  -7  -3 99786.0 4138.60  21
  -3  -7   2 418.275 143.101  24
  -3  -7   2 662.521 204.324   6
  -3  -7   2 398.741 190.030   5
  -3  -7   2 228.355 326.738  19
  -3  -7   2 975.727 386.819  20
   3  -7  -2 390.179 194.573  21
   3  -7  -2 203.220 146.734  10
  -3  -7   1 8349.83 1033.84  20
  -3  -7   1 7641.99 583.990   6
  -3  -7   1 7718.89 512.662  24
   3  -7  -1 8972.79 551.550  10
   3  -7  -1 8259.34 593.333  21
  -3  -7   0 856.734 205.678   5
  -3  -7   0 1000.40 235.720   6
   3  -7   0 1002.58 225.629  24
  -3  -7   0 1462.35 478.962  19
  -3  -7   0 838.807 459.542  20
   3  -7   0 1109.97 227.240  21
   3  -7   0 1128.43 195.470  10
   3  -7   1 16953.7 936.161  24
  -3  -7  -1 17463.0 961.093   5
  -3  -7  -1 17111.8 961.370   6
   3  -7   1 16347.5 968.295  21
   3  -7   2 2018.23 279.897  24
  -3  -7  -2 1436.44 282.371   6
  -3  -7  -2 1250.49 237.456   5
   3  -7   2 2169.23 311.958  21
   3  -7   3 67348.2 2881.21   5
   3  -7   3 69567.3 2968.97  24
   3  -7   3 69364.4 3024.39  21
   3  -7   4 1466.31 283.142  21
  -3   7  -4 1255.88 214.158  13
   3  -7   4 1255.18 229.249  24
  -3   7  -5 2270.78 284.742  13
   3  -7   5 2950.18 328.167  24
  -3  -7  -5 3215.15 390.510   6
  -3  -7  -5 2660.09 332.792   4
   3  -7   6 135.530 129.355  24
  -3  -7  -6 531.478 239.072   6
   3  -7   6 225.174 132.942   5
  -3  -7  -6 59.3441 183.379   4
  -3  -7  -7 655.035 269.644   6
   3  -7   7 418.062 164.508   5
  -3  -7  -7 631.536 222.879   4
  -3   7  -8 352.009 165.214  13
  -3  -7  -8 177.307 237.224   6
  -3   7  -8 793.266 454.572  23
   3  -7   8 588.042 177.393   5
  -3  -7  -8 695.446 223.911   4
  -3   7  -9 23327.6 1217.44  13
  -3  -7  -9 22296.2 1242.89   6
  -3   7  -9 21783.0 1930.61  23
  -3  -7  -9 21669.7 1174.50   4
  -3   7 -10 1450.10 261.808  13
  -3  -7 -10 1676.54 343.555   6
  -3   7 -10 970.412 497.726  23
   3  -7  10 1853.65 269.759   5
  -3  -7 -10 1338.77 272.350   4
  -3  -7 -11 35326.2 1803.00   6
   3  -7  11 37452.0 1705.23   5
  -3   7 -11 37317.9 1778.09  13
  -3  -7 -12 301.540 253.469   6
  -3   7 -12 121.486 158.633  13
   3  -7  12 158.930 146.863   5
   3  -7  13 2201.99 257.799   5
  -3  -7 -13 2449.77 346.553   6
  -3   7 -13 2010.20 281.859  13
  -3   7 -14 189.874 139.571  13
   3  -7  14 167.349 108.360   5
   3  -7  15 33859.4 1455.96   5
  -3   7 -15 33637.3 1523.50  13
   3  -7  16 9.03012 55.7620   5
   3   8 -15 72.2437 84.9120  16
   3   8 -14 146.509 119.697  16
  -3  -8  14 66.2693 113.417  24
  -3  -8  13 13044.4 724.155   5
   3  -8 -13 12877.4 713.268  10
   3  -8 -13 12340.5 722.525  11
   3   8 -13 12991.2 730.421  16
  -3  -8  13 14398.8 786.629  24
  -3  -8  12 10383.2 658.761   5
   3  -8 -12 9620.73 625.744  10
   3  -8 -12 10283.3 669.928  11
   3   8 -12 9897.23 632.631  16
  -3  -8  12 11132.6 692.034  24
   3  -8 -11 22361.9 1197.42  11
  -3  -8  11 23140.0 1215.00   5
   3  -8 -11 22964.2 1160.71  10
  -3  -8  11 22233.3 1193.91  24
  -3  -8  10 532.391 196.268  24
   3  -8 -10 1201.18 286.111  11
  -3  -8  10 885.029 231.778   5
   3  -8 -10 937.141 237.281  10
   3  -8 -10 1034.18 232.617   8
   3  -8  -9 11108.6 761.544  11
  -3  -8   9 9787.74 1177.42  20
   3  -8  -9 11747.6 731.453  10
   3  -8  -9 9908.43 720.203   8
  -3  -8   9 11793.9 754.204  24
  -3  -8   8 989.844 240.593  24
   3  -8  -8 1061.66 273.663  11
  -3  -8   8 934.681 446.885  20
  -3  -8   8 932.939 277.991   5
   3  -8  -8 940.033 238.059  10
  -3  -8   7 32136.7 2225.67  20
  -3  -8   7 29763.5 2305.86  19
   3  -8  -7 29582.1 1519.60  21
   3  -8  -7 26879.3 1403.68  10
  -3  -8   7 29088.5 1440.25  24
  -3  -8   7 28845.9 1520.52   5
  -3  -8   6 6636.40 520.797   6
  -3  -8   6 7969.37 649.925   5
  -3  -8   6 6801.49 947.945  20
  -3  -8   6 7631.83 1119.52  19
   3  -8  -6 6467.06 576.218  21
  -3  -8   6 7492.39 551.594  24
  -3  -8   5 36619.9 1922.79   5
  -3  -8   5 40612.2 1841.16   6
  -3  -8   5 36296.6 2553.29  20
  -3  -8   5 43541.7 2865.68  19
   3  -8  -5 40003.4 1848.24  11
   3  -8  -5 41552.8 1942.77  21
  -3  -8   5 39051.9 1842.10  24
   3  -8  -4 14375.8 890.680  21
  -3  -8   4 14909.5 844.151   6
  -3  -8   4 14025.6 909.582   5
  -3  -8   4 13808.6 1409.70  20
  -3  -8   4 14035.2 1543.60  19
   3  -8  -4 14756.9 835.876  11
   3  -8  -4 13635.0 818.472  10
  -3  -8   4 13133.6 810.854  24
   3  -8  -3 10255.6 721.136  21
  -3  -8   3 10451.3 745.521   5
  -3  -8   3 11224.3 703.708   6
  -3  -8   3 10188.7 1193.08  20
  -3  -8   3 12144.3 1387.03  19
   3  -8  -3 10444.0 674.431  11
   3  -8  -3 9721.10 657.263  10
  -3  -8   3 11035.5 678.605  24
  -3  -8   2 394.943 190.730   6
  -3  -8   2 398.256 419.818  19
  -3  -8   2 466.902 385.601  20
   3  -8  -2 619.273 210.502  21
   3  -8  -2 498.005 210.141  11
   3  -8  -2 383.561 171.290  10
  -3  -8   2 300.878 144.221  24
   3  -8  -1 50605.9 2253.59  21
  -3  -8   1 47920.0 2226.56   5
  -3  -8   1 48407.3 2176.68   6
  -3  -8   1 49756.1 2992.12  20
  -3  -8   1 51583.7 3107.56  19
   3  -8  -1 45965.7 2113.97  11
   3  -8  -1 47846.2 2131.69  10
  -3  -8   1 45864.7 2101.35  24
   3  -8   0 6457.31 532.751  21
  -3  -8   0 5110.33 483.146   5
  -3  -8   0 5370.11 492.614   6
  -3  -8   0 4691.71 852.269  19
  -3  -8   0 5857.14 922.235  20
   3  -8   0 5714.48 456.683  11
   3  -8   0 5818.23 459.347  10
   3  -8   0 6046.95 507.100  24
  -3  -8  -1 249.118 163.142   5
  -3  -8  -1 243.472 195.051   6
  -3  -8  -1 227.195 325.031  20
   3  -8   1 534.736 207.110  21
   3  -8   1 521.848 170.186  11
   3  -8   1 312.095 163.504  24
   3  -8   1 435.753 170.106  10
  -3  -8  -2 12767.5 866.046   6
  -3  -8  -2 14002.6 866.096   5
   3  -8   2 14773.8 771.943   5
   3  -8   2 15929.6 840.814  10
   3  -8   2 15562.7 891.588  24
   3  -8   2 15519.1 931.285  21
   3  -8   3 6156.20 523.088  21
   3  -8   3 5075.99 386.992   5
  -3  -8  -3 5163.16 491.589   6
   3  -8   3 4838.15 410.666   8
   3  -8   3 4640.87 456.256  24
   3  -8   4 1379.86 265.476  24
  -3  -8  -4 1281.88 291.269   6
   3  -8   4 1302.05 224.459   8
   3  -8   4 1205.36 280.170  21
   3  -8   4 1035.29 190.016   5
  -3   8  -5 13410.0 819.987  13
  -3  -8  -5 15560.8 900.933   4
   3  -8   5 15601.7 830.104   5
   3  -8   5 15101.7 933.730  21
   3  -8   5 15160.7 885.241  24
   3  -8   6 13632.5 780.554   5
  -3  -8  -6 14035.8 852.214   4
   3  -8   6 14154.3 832.977  24
  -3   8  -6 13432.2 803.156  13
  -3   8  -7 82401.9 3587.31  13
  -3  -8  -7 81613.9 3592.49   4
   3  -8   7 88597.9 3565.71   5
  -3  -8  -7 83859.7 3682.19   6
   3  -8   7 84399.6 3582.73  24
  -3  -8  -8 1096.66 253.264   4
   3  -8   8 934.200 208.579   5
  -3  -8  -8 1541.65 346.444   6
  -3   8  -8 1260.49 243.255  13
  -3   8  -9 6988.89 530.107  13
  -3  -8  -9 5482.26 489.187   4
  -3  -8  -9 6523.36 588.351   6
  -3   8  -9 6278.00 990.760  23
  -3  -8 -10 2329.79 399.864   6
  -3  -8 -10 2050.14 298.570   4
  -3   8 -10 2797.94 323.944  13
   3  -8  11 5668.98 430.799   5
  -3   8 -11 5301.59 455.077  13
  -3  -8 -11 6474.70 572.107   6
   3  -8  12 3012.91 302.886   5
  -3  -8 -12 3829.08 421.252   6
  -3   8 -12 3799.50 357.258  13
   3  -8  13 44736.1 1937.47   5
  -3   8 -13 44525.7 1994.84  13
  -3  -8 -13 45351.6 2055.76   6
   3  -8  14 5153.65 410.625  21
  -3   8 -14 5986.22 410.596  13
   3  -8  14 5405.26 352.514   5
   3  -8  15 14303.0 712.325  21
  -3   8 -15 12915.4 676.197  13
   3  -8  15 13071.1 635.616   5
   3  -8  16 27.1906 43.9414   5
  -3  -9  14 8873.92 530.391  24
  -3  -9  13 299.820 121.012   5
   3   9 -13 458.260 128.590  16
  -3  -9  13 492.507 156.066  24
  -3  -9  12 13099.5 737.257   5
   3  -9 -12 13292.0 729.775  10
   3  -9 -12 13178.5 754.259  11
   3   9 -12 11251.7 682.353  16
  -3  -9  12 13541.9 762.993  24
  -3  -9  11 23659.1 1175.25   5
   3  -9 -11 22568.8 1165.50  11
   3  -9 -11 22819.2 1127.50  10
   3   9 -11 20422.5 1080.28  16
  -3  -9  11 21674.8 1147.35  24
  -3  -9  10 417.583 178.396  24
   3  -9 -10 553.006 249.043  11
  -3  -9  10 473.389 193.385   5
   3  -9 -10 553.792 188.651   8
   3  -9 -10 374.591 189.927  10
  -3  -9   9 43686.7 2013.42   5
   3  -9  -9 43972.8 1987.36  11
   3  -9  -9 41403.4 1928.32   8
   3  -9  -9 40159.0 1916.62  10
  -3  -9   9 40246.9 1940.54  24
  -3  -9   8 5061.14 483.705   5
  -3  -9   8 3369.13 653.995  20
   3  -9  -8 4436.13 455.264  11
   3  -9  -8 4202.53 434.482   8
   3  -9  -8 4291.93 419.319  10
  -3  -9   8 4629.89 431.839  24
  -3  -9   7 2918.17 354.449  24
  -3  -9   7 3571.37 340.229   6
  -3  -9   7 3233.25 671.057  20
  -3  -9   7 3278.29 799.656  19
  -3  -9   7 3219.22 417.958   5
   3  -9  -7 2878.36 378.450   8
   3  -9  -7 2861.59 367.972  10
  -3  -9   6 198.309 158.500   6
   3  -9  -6-39.2736 201.563  21
  -3  -9   6 234.196 315.606  20
  -3  -9   6-302.533 407.685  19
   3  -9  -6 61.7105 216.084  11
  -3  -9   6 155.137 188.480   5
  -3  -9   6 400.909 183.554  24
  -3  -9   5 53452.3 2419.06   6
  -3  -9   5 58507.1 2601.30   5
  -3  -9   5 54794.1 3299.69  20
  -3  -9   5 52870.7 3503.45  19
   3  -9  -5 54720.6 2475.52  11
  -3  -9   5 56572.7 2484.05  24
   3  -9  -5 54233.3 2562.59  21
  -3  -9   4 689.269 204.441  24
   3  -9  -4 996.784 265.474  11
  -3  -9   4 795.946 213.923   6
  -3  -9   4 1372.38 544.583  19
  -3  -9   4 1438.49 524.397  20
   3  -9  -4 890.441 260.202  21
   3  -9  -4 851.916 246.114  10
  -3  -9   4 629.258 242.079   5
  -3  -9   3 55550.5 2429.71  24
   3  -9  -3 53309.4 2413.12  11
  -3  -9   3 51164.7 2386.90   6
  -3  -9   3 57276.7 3325.68  20
  -3  -9   3 54172.4 3514.20  19
   3  -9  -3 54720.2 2421.92  10
   3  -9  -3 55820.8 2532.43  21
  -3  -9   2 13426.9 824.394  24
   3  -9  -2 14662.1 852.340  11
  -3  -9   2 14490.5 861.034   6
  -3  -9   2 13650.0 1435.12  20
  -3  -9   2 12346.7 1495.04  19
   3  -9  -2 15446.0 865.064  10
   3  -9  -2 14437.3 928.441  21
  -3  -9   1 365.026 159.342  24
   3  -9  -1 212.512 191.315  11
  -3  -9   1 413.112 208.717   6
  -3  -9   1 145.172 366.084  19
  -3  -9   1 122.357 403.965  20
   3  -9  -1 268.284 219.303  21
   3  -9  -1 84.1327 173.419  10
  -3  -9   1 220.953 189.181   5
   3  -9   0 8193.91 631.779  21
  -3  -9   0 6850.40 558.037   6
  -3  -9   0 7016.87 594.087   5
  -3  -9   0 5762.87 908.877  20
   3  -9   0 6819.51 520.113  11
   3  -9   0 6944.47 585.221  24
   3  -9   0 7541.26 547.550  10
  -3  -9  -1 7265.54 582.376   6
  -3  -9  -1 6922.90 586.526   5
   3  -9   1 8636.76 576.311   8
   3  -9   1 6435.43 506.164  11
   3  -9   1 7234.53 536.232  10
   3  -9   1 6895.88 601.380  21
   3  -9   1 7120.53 590.180  24
  -3  -9  -2 2162.46 350.422   6
  -3  -9  -2 1795.77 299.175   5
   3  -9   2 2491.25 253.032   5
   3  -9   2 1846.75 292.566   8
   3  -9   2 2724.03 365.421  24
   3  -9   2 2265.76 365.126  21
   3  -9   3 1283.37 298.297  21
  -3  -9  -3 1590.89 326.683   6
   3  -9   3 1252.49 266.716  24
   3  -9   3 1307.05 197.971   5
   3  -9   3 1145.58 229.321   8
   3  -9   4 15812.9 887.070   8
   3  -9   4 16098.3 878.059   5
   3  -9   4 17525.5 1000.55  24
   3  -9   4 18578.1 1059.37  21
  -3  -9  -4 18240.5 1044.12   6
  -3  -9  -5 28675.0 1514.09   6
  -3  -9  -5 28847.1 1457.28   4
   3  -9   5 27443.1 1445.09  24
   3  -9   5 28927.0 1374.28   5
   3  -9   5 30715.4 1531.71  21
  -3  -9  -6 48339.7 2185.78   4
   3  -9   6 49243.4 2119.76   5
   3  -9   6 47141.4 2177.62  24
   3  -9   6 44752.2 2232.93  21
  -3   9  -7 9255.81 625.727  13
  -3  -9  -7 8486.33 639.502   4
   3  -9   7 9911.44 618.976   5
   3  -9   7 11239.8 746.662  21
   3  -9   7 10696.5 668.124  24
  -3   9  -8 967.879 199.124  13
  -3  -9  -8 833.361 225.007   4
   3  -9   8 1094.60 210.453   5
   3  -9   8 1100.96 249.557  21
   3  -9   8 1178.09 219.674  24
  -3  -9  -9 3697.34 472.395   6
   3  -9   9 4022.58 364.249   5
   3  -9   9 4201.27 420.046  21
  -3  -9  -9 3456.62 360.794   4
  -3   9  -9 4226.52 382.477  13
  -3  -9 -10 32633.8 1577.58   6
  -3   9 -10 28235.0 1424.54  13
  -3  -9 -11 21372.6 1150.90   6
  -3   9 -11 19692.7 1040.32  13
  -3   9 -12 109.260 117.836  13
  -3  -9 -12 208.092 235.312   6
   3  -9  12 55.1668 110.872   5
   3  -9  13 3472.89 273.734   5
  -3   9 -13 3101.41 288.557  13
   3  -9  14 110.439 75.8936   5
   3  -9  15 14873.4 671.658   5
  -3 -10  13 5383.32 376.877  24
  -3 -10  13 4609.74 323.777   5
   3 -10 -12 23584.7 1154.37  11
  -3 -10  12 24283.2 1181.14  24
  -3 -10  12 25320.1 1169.50   5
   3 -10 -11 5609.14 456.044  11
   3 -10 -11 5119.72 417.349  10
  -3 -10  11 5183.83 436.238   5
  -3 -10  11 6138.07 452.814  24
   3 -10 -10 33303.1 1566.33  11
   3 -10 -10 29735.5 1459.72   8
   3 -10 -10 33162.3 1527.90  10
  -3 -10  10 32928.4 1564.45   5
  -3 -10  10 33200.2 1553.24  24
   3 -10  -9-74.2192 171.663   8
   3 -10  -9 188.621 188.717  10
  -3 -10   9 249.949 181.131   5
  -3 -10   9 143.570 144.834  24
   3 -10  -9 29.9029 215.153  11
   3 -10  -8 326.772 134.306   9
   3 -10  -8 390.077 207.974   8
   3 -10  -8 712.707 231.051  10
   3 -10  -8 496.374 259.886  11
  -3 -10   8 340.150 205.613   5
  -3 -10   8 447.310 173.584  24
   3 -10  -7 73532.5 3291.32  10
   3 -10  -7 75510.9 3298.83   8
  -3 -10   7 82177.0 3408.76   5
  -3 -10   7 76952.3 3318.12  24
  -3 -10   6 24517.2 1311.54   5
   3 -10  -6 23135.4 1229.27   8
   3 -10  -6 22867.4 1233.99  11
  -3 -10   6 20437.2 1755.51  20
   3 -10  -6 22243.8 1303.29  21
  -3 -10   6 23941.7 2136.23  19
  -3 -10   6 23417.5 1220.13  24
  -3 -10   5 1334.51 257.410  24
   3 -10  -5 1536.15 317.138  11
  -3 -10   5 1125.52 225.490   6
   3 -10  -5 1578.22 306.127   8
  -3 -10   5 473.438 428.146  19
  -3 -10   5 1033.63 426.672  20
   3 -10  -5 1432.21 320.561  21
  -3 -10   5 1332.23 305.005   5
  -3 -10   4 64249.9 3821.06  20
  -3 -10   4 67952.4 4240.87  19
  -3 -10   4 64755.3 2968.88   6
   3 -10  -4 75174.3 3201.33  21
   3 -10  -4 70770.8 3065.49  11
   3 -10  -4 74614.0 3084.22  10
  -3 -10   4 70000.9 3052.00  24
  -3 -10   3 52554.9 3162.02  20
  -3 -10   3 52437.9 3466.42  19
  -3 -10   3 49725.7 2260.79   6
   3 -10  -3 49551.3 2416.20  21
   3 -10  -3 49919.9 2306.24  11
   3 -10  -3 50771.4 2321.71  10
   3 -10  -3 51044.7 2322.13   8
  -3 -10   3 53749.5 2327.44  24
  -3 -10   2 15767.0 1620.45  20
  -3 -10   2 18890.8 1904.22  19
  -3 -10   2 19924.4 1060.83   6
  -3 -10   2 18439.6 1148.42   5
   3 -10  -2 21373.3 1107.26  10
   3 -10  -2 19482.0 1084.80   8
   3 -10  -2 19944.1 1082.67  11
  -3 -10   2 19393.9 1064.81  24
   3 -10  -2 20664.3 1186.21  21
  -3 -10   1 22392.9 1186.82   6
  -3 -10   1 23060.7 1285.26   5
   3 -10  -1 21653.8 1187.56   8
   3 -10  -1 23526.3 1192.78  11
   3 -10  -1 23101.5 1207.79  10
  -3 -10   1 21489.3 1156.06  24
   3 -10  -1 23690.2 1308.85  21
  -3 -10   0 9802.65 694.886   6
  -3 -10   0 9518.48 746.499   5
   3 -10   0 9741.35 679.663   8
   3 -10   0 11061.0 681.627  11
   3 -10   0 10596.8 698.004  10
   3 -10   0 9554.34 742.565  21
  -3 -10  -1 675.734 232.809   6
  -3 -10  -1 429.768 225.147   5
   3 -10   1 498.434 203.022  11
   3 -10   1 902.840 241.730  24
   3 -10   1 824.452 250.977   8
   3 -10   2 20976.6 1091.22   8
  -3 -10  -2 21476.5 1166.41   6
  -3 -10  -2 19896.6 1057.99  17
   3 -10   2 20719.4 1176.57  24
   3 -10   3 5625.60 447.548   8
   3 -10   3 5292.23 396.056   5
  -3 -10  -3 5852.80 528.893   6
  -3 -10  -3 5147.13 414.814  17
   3 -10   3 4087.35 455.991  24
  -3 -10  -4 2799.24 395.969   6
   3 -10   4 3014.66 296.751   5
  -3 -10  -4 3122.24 389.018   4
   3 -10   4 3199.42 324.445   8
   3 -10   4 3137.09 376.969  24
  -3 -10  -5 153.147 182.334   4
   3 -10   5 183.387 129.329   5
   3 -10   5 64.0437 155.668  24
  -3 -10  -5 223.166 262.881   6
  -3 -10  -6 373.791 184.201   4
   3 -10   6 327.432 154.891   5
   3 -10   6 359.940 157.030  24
  -3 -10  -6 112.921 246.187   6
  -3 -10  -7 7053.15 637.859   6
  -3 -10  -7 6724.06 536.868   4
   3 -10   7 8019.88 566.880  24
   3 -10   8 3017.18 307.474   5
   3 -10   8 2857.98 309.097  24
  -3 -10  -8 2391.12 296.677   4
   3 -10   9 14220.5 746.268   5
  -3  10  -9 11947.3 718.454  13
   3 -10  10 61.0868 121.237   5
  -3  10 -10 147.104 107.913  13
  -3  10 -11 134.553 110.137  13
  -3 -10 -11 477.998 244.980   6
  -3  10 -12 634.908 136.858  13
  -3 -10 -12 388.345 218.968   6
   3 -10  13 10395.5 587.132  21
   3 -10  13 10495.4 539.834   5
   3 -10  14 2212.82 174.410   5
  -3 -11  13 411.102 83.5991   5
  -3 -11  12 3391.51 274.778   5
  -3 -11  12 3490.38 287.479  24
   3 -11 -12 3467.77 283.511  11
   3 -11 -11 5459.64 410.347  11
  -3 -11  11 5872.34 414.471  24
  -3 -11  11 5625.88 414.168   5
  -3 -11  11 5482.05 380.004  17
  -3 -11  10 10686.2 640.149   5
  -3 -11  10 9788.81 616.959  24
   3 -11 -10 10009.0 628.991  11
   3 -11  -9 9056.12 622.263  11
   3 -11  -9 9647.35 616.569  10
  -3 -11   9 9520.63 610.029  24
  -3 -11   9 9029.95 621.948   5
   3 -11  -9 9793.56 588.824   8
   3 -11  -8 41482.0 2008.08  10
  -3 -11   8 46651.1 2089.53   5
   3 -11  -8 46769.7 2009.65   8
  -3 -11   8 44340.9 2028.86  24
  -3 -11   7 28.1517 134.118  24
  -3 -11   7-65.2838 184.002   5
   3 -11  -7 62.8145 133.832   9
   3 -11  -7-52.2032 195.829   8
   3 -11  -7 56.6601 190.873  10
   3 -11  -6 17802.9 1006.93  11
  -3 -11   6 16611.6 969.018  24
   3 -11  -6 18309.5 990.777   8
   3 -11  -6 18050.3 940.393   9
  -3 -11   6 17542.0 1042.10   5
   3 -11  -5 4799.91 469.972   8
   3 -11  -5 4468.64 462.259  11
  -3 -11   5 5053.32 447.438  24
   3 -11  -4 27423.6 1363.40  11
   3 -11  -4 27503.5 1371.08  10
  -3 -11   4 27681.0 1350.28  24
  -3 -11   4 23842.8 1240.92   6
  -3 -11   3 160.884 343.382  19
  -3 -11   3 736.669 195.844   6
  -3 -11   3 417.538 183.099  24
   3 -11  -3 331.408 230.558  11
   3 -11  -3 624.267 255.737   8
   3 -11  -3 672.356 254.226  10
  -3 -11   3 773.327 278.900   5
  -3 -11   2 12506.5 834.911   5
  -3 -11   2 9857.35 695.943  24
   3 -11  -2 13045.1 764.278  11
   3 -11  -2 12866.4 782.219  10
   3 -11  -2 11597.4 750.231   8
  -3 -11   2 9622.37 677.123   6
  -3 -11   1 6616.59 601.905   5
  -3 -11   1 6423.50 520.265  24
   3 -11  -1 7207.79 548.815  11
   3 -11  -1 8636.17 594.411   8
  -3 -11   1 6712.87 532.918   6
   3 -11   0 6636.31 519.911  11
  -3 -11   0 5954.88 580.884   5
   3 -11   0 7435.83 549.605   8
  -3 -11   0 6626.10 535.438   6
  -3 -11  -1 7932.98 610.730   6
   3 -11   1 8491.95 568.760  11
  -3 -11  -1 7771.50 568.371  17
   3 -11   1 8619.68 598.376   8
   3 -11   2 1638.85 312.225  24
   3 -11   2 1662.86 279.012   8
  -3 -11  -2 1798.27 262.053  17
  -3 -11  -2 2107.29 329.277   6
   3 -11   3 277.316 199.029  24
   3 -11   3 490.804 136.250   5
   3 -11   3 610.596 199.739   8
  -3 -11  -3 530.235 245.282   6
   3 -11   4 30657.8 1455.86   5
  -3 -11  -4 30646.4 1545.93   4
   3 -11   4 32514.5 1591.32  24
   3 -11   4 32917.2 1474.33   8
  -3 -11  -4 32498.7 1608.67   6
   3 -11   5 1032.92 231.777  24
  -3 -11  -5 491.598 195.388   4
   3 -11   5 839.917 175.582   5
  -3 -11  -5 937.694 282.441   6
   3 -11   6 13055.6 760.251  24
  -3 -11  -6 14555.8 864.647   6
   3 -11   6 12722.5 695.040   5
   3 -11   7 2888.43 288.904   5
   3 -11   7 2818.64 313.071  24
   3 -11   8 194.518 125.430  24
   3 -11   8 163.325 113.608   5
  -3 -11  -8 66.5615 245.714   6
  -3 -11  -9 11806.0 771.234   6
   3 -11   9 12298.2 729.837  21
   3 -11   9 11414.3 646.474   5
   3 -11  10 1876.62 217.762   5
   3 -11  10 2189.11 262.724  21
   3 -11  11 9433.21 528.464   5
   3 -11  11 10188.9 589.640  21
   3 -11  12 8734.56 507.869  21
  -3 -12  12 12337.7 587.197   5
  -3 -12  11 145.326 103.720   5
   3 -12 -11 79.6455 120.740  11
   3 -12 -10 13827.0 720.240  11
  -3 -12  10 13087.4 713.301  24
  -3 -12  10 13384.5 727.705   5
  -3 -12  10 14369.4 707.679  17
  -3 -12   9 7855.40 519.228   5
   3 -12  -9 7900.72 518.014  11
   3 -12  -9 7188.78 458.476   8
  -3 -12   9 8506.43 501.982  17
  -3 -12   9 7621.00 501.224  24
  -3 -12   8 572.148 182.039   5
  -3 -12   8 510.599 160.030  24
   3 -12  -8 755.139 184.066   8
  -3 -12   8 629.371 171.239  17
   3 -12  -7 11806.8 705.895  11
  -3 -12   7 11116.7 677.409  24
   3 -12  -7 11810.4 670.413   8
   3 -12  -7 10304.0 616.195   9
  -3 -12   7 11851.6 732.732   5
  -3 -12   6 2269.46 280.227  24
   3 -12  -6 1912.49 302.050  11
   3 -12  -6 2407.93 294.668   8
   3 -12  -6 2087.02 258.901   9
  -3 -12   6 2096.74 309.404   5
   3 -12  -5 6483.44 512.724  11
   3 -12  -5 7134.14 507.199   8
   3 -12  -5 5703.60 455.070   9
  -3 -12   5 6402.19 492.181  24
   3 -12  -4 2466.90 337.796  11
  -3 -12   4 2503.66 304.080  24
   3 -12  -4 2664.53 310.395   9
  -3 -12   4 2791.83 384.276   5
   3 -12  -3 4143.60 403.112  11
  -3 -12   3 3846.59 383.605  24
   3 -12  -3 4524.27 424.052   8
  -3 -12   3 4605.71 472.987   5
  -3 -12   2 8263.84 560.886   6
  -3 -12   2 10097.2 713.536   5
  -3 -12   2 8378.45 595.993  24
   3 -12  -2 9826.50 635.639  11
  -3 -12   2 9247.06 611.990  17
   3 -12  -2 10583.8 658.437   8
  -3 -12   1 15263.6 976.567   5
   3 -12  -1 18193.7 917.418  11
   3 -12  -1 17025.1 919.354   8
  -3 -12   1 17135.0 918.426  17
  -3 -12   1 14307.9 857.923   6
   3 -12   0 7896.46 555.539   8
   3 -12   0 7786.65 535.528  11
   3 -12   0 9046.12 661.463  21
  -3 -12   0 7735.00 547.203  17
  -3 -12  -1 897.305 237.602   6
   3 -12   1 1252.35 217.172  11
   3 -12   1 1201.60 278.569  21
  -3 -12  -1 1221.64 226.700  17
   3 -12   1 1320.34 247.456   8
  -3 -12  -2 31106.5 1493.16  17
   3 -12   2 34640.0 1660.67  21
   3 -12   2 31650.4 1498.11   8
  -3 -12  -2 32646.0 1558.64   6
  -3 -12  -3 286.384 202.438   6
  -3 -12  -3 400.855 176.491   4
   3 -12   3-34.6720 177.984  21
   3 -12   3 20.6040 141.667   8
  -3 -12  -4 11555.2 719.260   6
   3 -12   4 9713.58 574.050   5
   3 -12   4 10378.1 685.909  24
   3 -12   4 10537.3 592.229   8
   3 -12   4 11684.0 736.278  21
   3 -12   5 1558.73 249.650  24
   3 -12   5 1464.80 194.826   5
  -3 -12  -5 1453.68 281.461   6
   3 -12   5 1489.92 264.178  21
   3 -12   6 8235.59 498.541   5
   3 -12   6 8262.87 580.705  21
   3 -12   6 7773.65 539.549  24
   3 -12   6 7564.14 484.261   9
  -3 -12  -6 9223.26 632.703   6
  -3 -12  -7 1030.68 262.970   6
   3 -12   7 995.686 165.636   5
   3 -12   7 1151.15 189.693  24
   3 -12   7 1256.99 222.672  21
   3 -12   7 1571.02 183.275   9
   3 -12   8 30519.3 1483.77  21
  -3 -12  -8 32251.2 1528.08   6
   3 -12   8 32342.8 1420.15   5
   3 -12   9 167.122 105.672   5
   3 -12   9 191.351 123.468  21
  -3 -12  -9 345.277 200.925   6
   3 -12  10 10748.8 614.785  21
  -3 -12 -10 11295.7 668.810   6
   3 -12  10 11547.0 580.249   5
   3 -12  11 348.002 93.6509   5
   3 -12  12 4045.38 240.868   5
  -3 -13  10 630.329 125.133   5
   3 -13 -10 380.654 114.496  11
   3 -13  -9 71.3041 117.708  11
  -3 -13   9 41.9247 105.725  17
  -3 -13   9 111.654 111.716   5
  -3 -13   8 8877.29 536.384   5
  -3 -13   8 8237.88 496.107  24
  -3 -13   8 8383.14 503.597  17
   3 -13  -8 8871.47 484.590   8
  -3 -13   7 1329.41 228.394   5
  -3 -13   7 1224.25 183.783  24
   3 -13  -7 1670.78 233.969  11
  -3 -13   7 1470.14 206.975  17
   3 -13  -7 1396.01 196.960   8
   3 -13  -6 13548.5 737.985  11
   3 -13  -6 15024.7 734.482   8
   3 -13  -6 13562.6 700.165   9
  -3 -13   5 5913.92 491.848   5
  -3 -13   5 6376.66 448.805  24
   3 -13  -5 7307.88 472.809   8
   3 -13  -5 6315.35 444.706   9
  -3 -13   5 6995.21 476.018  17
   3 -13  -5 7226.19 493.744  11
   3 -13  -4 5405.90 424.788  11
  -3 -13   4 5061.71 446.936   5
   3 -13  -4 5452.41 404.995   9
   3 -13  -4 4555.13 466.453  21
  -3 -13   4 5062.46 414.323  17
   3 -13  -3 417.956 183.670  11
  -3 -13   3 475.836 207.421   5
   3 -13  -3 502.362 184.742   8
   3 -13  -3 561.199 175.897   9
   3 -13  -3 400.315 186.274  21
  -3 -13   3 518.102 171.375  17
   3 -13  -2 13787.3 776.722  11
  -3 -13   2 14767.0 851.193   5
   3 -13  -2 13227.5 867.901  21
   3 -13  -2 14937.6 797.406   8
   3 -13  -2 13677.7 773.835   9
  -3 -13   2 14862.9 802.013  17
   3 -13  -1 5217.96 462.391  21
   3 -13  -1 5146.62 409.084   8
   3 -13  -1 4434.66 384.520  11
  -3 -13   1 4494.01 400.527  17
   3 -13   0 44762.2 2051.69  21
   3 -13   0 41252.6 1873.69  11
   3 -13   0 43656.6 1918.50   8
   3 -13   0 43659.5 1920.22   9
  -3 -13   0 43713.2 1922.49  17
   3 -13   1 590.244 184.755   8
   3 -13   1 651.526 194.826   9
   3 -13   1 796.131 218.215  21
  -3 -13  -1 662.940 173.999  17
   3 -13   2 11789.0 739.142  21
  -3 -13  -2 9588.40 635.975   6
   3 -13   2 11901.8 637.208   8
   3 -13   2 11346.4 648.864   9
   3 -13   3 134.738 139.686   9
   3 -13   3-33.7276 120.256   8
  -3 -13  -3 22.0508 154.405   6
   3 -13   3 86.8805 146.024  21
   3 -13   4 7442.40 542.449  21
  -3 -13  -4 7567.53 522.252   6
   3 -13   4 7484.41 473.943   9
   3 -13   5 1049.12 171.042   9
  -3 -13  -5 965.891 218.906   6
   3 -13   5 1130.16 201.476  21
   3 -13   6 32717.4 1504.78  21
  -3 -13  -6 33233.3 1500.34   6
   3 -13   6 31383.4 1392.63   9
   3 -13   7 81.6472 115.129  21
  -3 -13  -7 144.538 164.654   6
   3 -13   8 141.790 102.899  21
  -3 -13  -8 188.113 156.372   6
   3 -13   9 2244.50 183.684   5
   3 -13  10 8280.89 408.573   5
   3 -14  -9 1976.46 159.915  11
  -3 -14   8 2581.62 216.728   5
   3 -14  -7 188.458 115.675  11
   3 -14  -6 239.439 131.726  11
  -3 -14   6 131.668 118.659   5
   3 -14  -6 246.757 118.308   8
   3 -14  -5 5405.86 362.081   8
   3 -14  -5 5105.39 348.778   9
   3 -14  -5 5467.71 370.133  11
  -3 -14   5 5668.18 394.473   5
  -3 -14   5 5448.85 377.707  17
   3 -14  -4 7129.10 423.624   9
   3 -14  -4 6443.00 418.250  11
  -3 -14   4 6282.45 426.400  17
   3 -14  -3 8835.87 504.669   8
   3 -14  -3 8286.63 492.193   9
  -3 -14   3 7922.54 500.749  17
   3 -14  -3 8071.82 489.186  11
   3 -14  -2 11173.3 618.815   9
   3 -14  -2 12693.1 641.729   8
  -3 -14   2 10094.5 616.668  17
   3 -14  -2 11787.2 707.678  21
   3 -14  -2 11337.9 611.096  11
   3 -14  -1 1002.36 183.792   8
  -3 -14   1 661.080 155.259  17
   3 -14  -1 663.658 201.634  21
   3 -14  -1 998.329 167.369  11
   3 -14   0 1102.70 191.237   9
   3 -14   0 1389.63 202.127   8
  -3 -14   0 1280.31 184.112  17
   3 -14   0 1278.47 171.752  11
   3 -14   0 1201.82 227.726  21
   3 -14   1 13794.7 699.250   9
   3 -14   1 12231.7 668.973   8
   3 -14   1 13540.4 763.878  21
   3 -14   2 30909.2 1374.57   9
   3 -14   2 30425.9 1443.78  21
   3 -14   3 6008.19 386.376   9
   3 -14   3 5562.77 423.279  21
   3 -14   4 28882.6 1301.61   9
   3 -14   4 31291.2 1386.75  21
   3 -14   5 3036.76 234.672   9
   3 -14   5 3216.66 281.420  21
   3 -14   6 8.07973 67.9925   9
   3 -15  -6 5948.97 318.769  11
   3 -15  -5 1035.08 129.635  11
   3 -15  -4 564.551 109.305  11
   3 -15  -4 539.814 102.845   9
   3 -15  -3 4185.61 271.360  11
   3 -15  -3 4493.88 291.448   9
   3 -15  -2 2090.48 179.777  11
   3 -15  -2 2413.35 214.356   9
   3 -15   0 15153.3 723.461   9
   3 -15   1 167.583 106.580   9
   3 -15   2 6274.96 365.448   9
   3 -15   3 13044.1 617.991   9
   3 -15   4 6278.81 332.648   9
   4   0 -17 235.731 112.000  15
   4   0 -17-31.5938 90.3444  16
   4   0 -16 2084.74 263.029  15
   4   0 -16 2026.44 242.350  16
   4   0 -16 1626.94 229.731   3
   4   0 -15 51.2718 146.629   3
   4   0 -15-77.0382 136.306  16
   4   0 -14 5602.96 491.221   3
   4   0 -14 5229.31 483.004  15
   4   0 -14 5904.69 490.246  16
   4   0 -13 34.0749 205.346   3
   4   0 -13 33.9446 209.612  15
   4   0 -12 598.151 514.116  14
  -4   0  12 382.444 482.470  12
   4   0 -12 213.979 221.120   3
   4   0 -12 1224.05 257.472  22
   4   0 -12 286.179 236.985  15
   4   0 -11-145.114 213.099  22
  -4   0  11 185.917 468.691  12
   4   0 -11-148.448 489.985  14
   4   0 -11 107.963 208.591  15
  -4   0  10 11220.9 1536.43  12
   4   0 -10 13029.6 850.467   3
   4   0 -10 14322.4 875.384  22
   4   0 -10 13361.3 1521.47  14
   4   0  -9 30.2046 160.238   3
   4   0  -9 63.7932 179.800  22
  -4   0   9-324.036 436.636  12
   4   0  -9 510.988 438.869  14
  -4   0   8 33234.1 2567.47  12
   4   0  -8 32505.5 1653.59   3
   4   0  -8 37953.9 1705.36  22
   4   0  -8 41086.3 2540.48  14
  -4   0   7 532.074 380.235  12
   4   0  -7-208.169 297.530  14
   4   0  -7 106.075 165.703  22
   4   0  -6 422686. 16644.5  14
   4   0  -6 397548. 15756.4  22
  -4   0   6 386204. 16871.3  12
   4   0  -5 23.4336 128.268  22
  -4   0   5-109.257 294.448  12
   4   0  -5 94.5855 238.445  18
   4   0  -5-266.121 280.330  14
   4   0  -4 31391.3 1459.55  22
   4   0  -4 29387.0 2008.01  18
  -4   0   4 32271.7 2133.20  12
   4   0  -3-109.363 151.735  22
   4   0  -3 175.414 289.499  18
  -4   0   3 93.1813 320.126  12
   4   0  -2 221213. 8878.06  22
   4   0  -2 222792. 9662.75  18
  -4   0   2 230374. 9706.78  12
   4   0  -1 89.0736 143.930  22
   4   0  -1 88.0260 265.243  18
  -4   0   1-86.0782 328.080  12
   4   0   0 377203. 15019.1  22
   4   0   0 387049. 15816.4  18
  -4   0   0 394514. 15789.5  12
   4   0   1 276.019 350.663  18
   4   0   1-47.3001 180.275  22
  -4   0  -1-85.2149 263.101  20
  -4   0  -1 171.393 374.185  12
  -4   0  -2 348121. 13899.5   1
  -4   0  -2 349580. 13887.2  12
  -4   0  -2 321667. 13233.5  20
   4   0   2 342638. 13960.6  18
   4   0   2 327196. 13107.0  22
  -4   0  -3 91.2184 313.383   1
   4   0   3 204.336 292.051  18
  -4   0  -3 21.3064 118.393  13
  -4   0  -4 151165. 6824.53   1
   4   0   4 154485. 7023.45  18
  -4   0  -4 146941. 6010.27  13
  -4   0  -5 104.235 297.963   1
   4   0   5 122.199 308.066  18
  -4   0  -5 48.4367 134.578  13
  -4   0  -6 84430.7 3442.05  13
   4   0   6 90927.3 4618.09  18
  -4   0  -6 84692.9 4357.83   1
  -4   0  -6 75925.0 3416.98   7
  -4   0  -6 79935.8 3427.00   4
  -4   0  -7 84.7000 131.797  13
  -4   0  -7-128.255 323.325   1
  -4   0  -7-88.5342 159.073   7
  -4   0  -7-87.1774 166.136   4
   4   0   7-148.507 374.379  18
  -4   0  -8 2167.87 650.791   1
  -4   0  -8 2447.33 353.899   7
   4   0   8 1134.08 518.136  18
  -4   0  -9-161.011 485.146   1
   4   0   9-172.554 519.923  18
  -4   0  -9 71.1348 211.649   7
  -4   0 -10 11939.3 1562.60   1
   4   0  10 12789.7 1597.42  18
  -4   0 -10 11375.4 808.150   7
  -4   0 -11-184.782 465.823   1
  -4   0 -11-121.393 228.098   2
   4   0  11 176.830 376.750  18
  -4   0 -11 225.228 242.586   7
  -4   0 -11 36.2043 161.804  13
  -4   0 -12 3117.35 1003.65   1
  -4   0 -12 3969.09 483.229   2
   4   0  12 2873.85 913.628  18
  -4   0 -12 4680.07 473.286  13
  -4   0 -12 5749.10 508.458   7
  -4   0 -13 184.987 208.581   2
  -4   0 -13 34.7102 168.673  13
  -4   0 -14-98.1017 215.869   2
  -4   0 -14 31.3565 158.096  13
  -4   0 -15 27.3610 168.976   2
   4   0  15 78.7096 72.9347   5
  -4   0 -16 3804.05 345.625   2
  -4   0 -17 45.3456 102.857   2
  -4   0 -17 12.3120 90.8748   3
   4   1 -17 35.0003 106.787  15
   4   1 -17 66.4477 108.530  16
   4  -1 -16 7811.61 514.967   3
   4   1 -16 7581.21 505.207  15
   4   1 -16 7532.89 498.966  16
   4  -1 -16 6293.37 455.356  16
   4   1 -15 5464.98 424.801   3
   4  -1 -15 5332.87 466.516   3
   4   1 -15 5866.94 457.163  15
   4   1 -15 5810.74 456.485  16
   4  -1 -15 5336.30 435.574  16
   4  -1 -14 5207.02 495.340   3
   4   1 -14 5191.59 448.216   3
   4   1 -14 5092.42 465.107  15
   4  -1 -14 5194.45 449.882  16
   4   1 -13-66.2449 191.987  15
   4  -1 -13 36.0855 194.516   3
   4   1 -13 214.926 180.358   3
   4   1 -12 439.538 369.520  14
  -4  -1  12 188.265 401.270  12
  -4   1  12 559.530 502.768  12
   4   1 -12 258.791 220.407   3
   4  -1 -12 336.449 214.014   3
   4   1 -12 245.269 219.212  15
   4   1 -12 247.060 223.355  22
   4   1 -11 9928.82 1294.24  14
  -4  -1  11 7384.89 1286.29  12
  -4   1  11 7058.82 1226.83  12
   4   1 -11 8367.48 635.192   3
   4  -1 -11 9365.44 691.056   3
   4   1 -11 8833.16 667.949  15
   4   1 -11 7792.74 636.724  22
   4  -1 -10 46868.8 2164.16   3
   4   1 -10 44945.6 2134.88  22
   4   1 -10 44462.2 3021.76  14
  -4  -1  10 43379.2 3241.55  12
  -4   1  10 44927.6 3248.12  12
   4  -1  -9 2822.41 347.028   3
  -4   1   9 1870.93 651.685  12
   4   1  -9 1701.64 304.687  22
   4   1  -9 882.699 422.637  14
   4  -1  -8 64507.3 2984.64   3
   4   1  -8 73108.1 3021.95  22
   4   1  -8 71704.6 3869.72  14
  -4   1   8 73340.7 4112.79  12
   4  -1  -7 7270.55 533.063   3
   4   1  -7 7418.67 536.166  22
   4   1  -7 7112.69 945.315  14
   4   1  -6 438.859 161.939  22
  -4   1   6 347.642 366.638  12
   4   1  -6 752.662 401.300  14
   4   1  -5 7643.37 513.619  22
  -4   1   5 8032.72 992.293  12
   4   1  -5 6949.25 865.670  14
   4   1  -5 6572.54 859.257  18
   4   1  -4 179154. 7220.90  22
   4   1  -4 176241. 7957.69  18
  -4   1   4 181852. 8065.48  12
   4   1  -4 184527. 7936.96  14
  -4   1   3 91.1372 358.044  12
   4   1  -3-86.7586 141.690  22
   4   1  -3 87.1422 299.377  18
   4   1  -2 204942. 8767.99  18
   4   1  -2 199058. 8008.00  22
  -4   1   2 202104. 8747.47  12
   4   1  -1 63135.9 3344.76  18
   4   1  -1 63856.2 2697.85  22
  -4   1   1 59931.2 3280.08  12
   4   1   0 116315. 5397.80  18
   4   1   0 114221. 4673.91  22
  -4   1   0 110664. 5305.48  12
  -4   1  -1 57236.3 2676.42  20
  -4  -1  -1 58169.0 2877.06  20
   4   1   1 66322.4 3334.98  18
  -4   1  -1 63695.0 3269.22  12
   4   1   1 60794.8 2594.13  22
  -4   1  -2 454409. 17979.5   1
  -4  -1  -2 416183. 17448.9  20
   4   1   2 430736. 17996.3  18
  -4   1  -2 442254. 17142.3  13
  -4   1  -2 451989. 17944.9  12
   4   1   2 436694. 17198.7  22
   4   1   3 73609.9 3721.52  18
  -4  -1  -3 67890.7 3101.96  20
  -4   1  -3 66097.8 2865.36  13
  -4   1  -3 70388.3 3595.14   1
  -4   1  -4 11153.9 1158.70   1
  -4   1  -4 13228.8 740.443  13
  -4   1  -4 12640.7 1000.66  23
  -4   1  -5 1389.21 224.686   7
  -4  -1  -5 1328.76 227.164   7
  -4   1  -5 1645.80 244.878  13
  -4  -1  -5 1424.72 235.761  13
  -4   1  -5 1965.47 515.075   1
  -4   1  -5 1258.53 350.464  23
   4   1   5 955.864 429.473  18
  -4  -1  -6 49114.5 2186.89  13
  -4   1  -6 49606.5 2197.09  13
  -4   1  -6 46520.9 2174.94   4
  -4  -1  -6 50677.5 2203.17   4
  -4   1  -6 54491.0 3083.64   1
   4   1   6 51927.1 3164.24  18
  -4   1  -6 46417.1 2177.52   7
  -4   1  -7 174.696 144.254  13
   4   1   7-145.480 310.003  18
  -4   1  -7-255.607 322.228   1
  -4  -1  -7 408.995 200.798   4
  -4   1  -7 233.866 171.788   7
  -4   1  -8 72700.3 3111.00  13
  -4  -1  -8 72024.3 3092.14   4
  -4   1  -8 69794.9 4123.74   1
   4   1   8 74706.4 4339.55  18
  -4   1  -8 66757.6 3077.74   7
  -4   1  -9 159.646 548.795   1
  -4   1  -9 456.302 227.647   7
   4   1   9 337.948 509.499  18
  -4   1  -9 341.559 211.791  13
  -4  -1  -9 801.977 223.354  13
  -4   1 -10 17720.4 1932.74   1
  -4   1 -10 18124.4 1117.65   7
  -4  -1 -10 21789.0 1152.23  13
   4   1  10 21569.4 2079.76  18
  -4  -1 -11 1816.40 307.218  13
  -4   1 -11 1256.76 320.595   7
   4   1  11 1410.24 584.886  18
  -4   1 -11 1642.62 676.150   1
  -4   1 -11 1556.94 332.594   2
  -4  -1 -11 1497.18 620.578   1
  -4   1 -12 186.509 204.254  13
  -4  -1 -12-69.9413 170.001  13
  -4   1 -12 289.288 248.526   7
  -4   1 -12 180.610 421.570   1
  -4   1 -12 117.311 217.332   2
  -4  -1 -12 185.288 353.140   1
   4  -1  12 825.908 445.200  18
   4   1  12 340.212 428.864  18
  -4   1 -13 4050.14 439.241  13
  -4   1 -13 5089.25 493.720   2
  -4   1 -14 7231.22 584.598  13
  -4   1 -14 7945.47 600.451   2
  -4   1 -15 4101.00 384.665  13
  -4   1 -15 4239.72 395.829   2
   4  -1  15 4122.69 295.864   5
  -4   1 -16 5701.49 407.283   2
  -4  -1 -16 4701.69 360.584   3
  -4   1 -17 697.533 140.807   2
  -4   1 -17 806.310 138.824   3
   4  -2 -17 2774.52 266.065  15
   4   2 -17 2588.47 249.393  15
   4   2 -17 3111.75 263.679  16
   4  -2 -16 2062.66 273.079   3
   4  -2 -16 2038.05 258.035  15
   4   2 -16 2004.69 248.791  15
   4   2 -16 2227.52 257.771  16
   4  -2 -15 171.849 196.036   3
   4  -2 -15 832.785 187.544  15
   4   2 -15 800.286 188.819  15
   4  -2 -15 582.423 153.890  16
   4   2 -15 362.599 163.202  16
   4  -2 -14 8243.84 618.299   3
   4  -2 -14 7539.66 583.095  15
   4   2 -14 7411.59 562.404  15
   4  -2 -14 6872.56 525.418  16
   4  -2 -13 2313.34 377.416   3
   4  -2 -13 2828.95 332.423  16
   4  -2 -13 3071.67 393.852  15
   4   2 -13 2313.34 337.896  15
  -4  -2  12 44130.8 3267.83  12
  -4   2  12 41801.9 3202.59  12
   4  -2 -12 45527.7 2155.59   3
   4  -2 -12 45578.4 2133.38  22
   4   2 -12 42302.7 2082.32  22
   4  -2 -12 46205.9 2141.59  15
   4   2 -12 47190.3 2123.54  15
   4  -2 -12 42523.5 3087.63  14
   4   2 -12 37587.5 2871.99  14
   4  -2 -11 1689.57 624.134  14
   4   2 -11 1994.54 610.367  14
  -4  -2  11 1595.70 657.340  12
  -4   2  11 1709.63 634.070  12
   4  -2 -11 1948.60 348.277   3
   4   2 -11 1465.20 303.976  22
   4  -2 -11 1304.58 297.521  22
   4  -2 -11 1665.79 329.410  15
   4   2 -11 1822.54 325.572  15
   4  -2 -10 6132.19 561.146   3
   4  -2 -10 6567.56 572.973  22
   4   2 -10 6547.90 550.040  22
  -4  -2  10 6326.16 1130.15  12
  -4   2  10 5461.94 1031.43  12
   4  -2 -10 5158.03 961.234  14
   4   2 -10 5065.76 906.756  14
   4  -2  -9 32.8558 171.480   3
   4  -2  -9 200.441 188.323  22
   4   2  -9 156.690 168.922  22
  -4  -2   9 161.735 407.729  12
  -4   2   9-147.515 314.299  12
   4   2  -9-251.154 338.434  14
   4  -2  -9-134.799 406.166  14
  -4  -2   8 31203.7 2522.25  12
  -4   2   8 38331.0 2576.42  12
   4  -2  -8 31356.6 1589.46   3
   4  -2  -8 33048.0 1604.78  22
   4   2  -8 31912.1 1573.21  22
   4   2  -8 33669.0 2316.21  14
   4  -2  -8 36975.1 2457.51  14
   4  -2  -7 3992.07 393.965   3
   4   2  -7 5253.65 414.026  22
   4  -2  -7 3433.71 374.146  22
  -4  -2   7 4581.99 871.513  12
  -4   2   7 3310.90 718.252  12
   4   2  -7 4115.03 749.995  14
   4  -2  -7 3177.07 694.313  14
  -4  -2   6 100320. 5282.17  12
  -4   2   6 95787.8 5125.86  12
   4  -2  -6 95933.5 4255.70   3
   4  -2  -6 104371. 4288.10  22
   4   2  -6 108268. 4281.46  22
   4   2  -6 109836. 5062.46  14
   4  -2  -6 112200. 5147.46  14
   4  -2  -5 3537.89 648.734  18
   4   2  -5 3552.08 631.105  18
  -4  -2   5 3259.34 687.522  12
  -4   2   5 2782.35 619.578  12
   4  -2  -5 3507.83 351.835  22
   4   2  -5 3378.27 328.854  22
   4   2  -5 3850.89 643.354  14
   4  -2  -5 3511.91 666.340  14
   4  -2  -4 18228.4 1491.98  18
   4   2  -4 16767.0 1398.06  18
  -4  -2   4 18292.3 1562.61  12
  -4   2   4 17429.4 1481.72  12
   4  -2  -4 19357.5 961.312  22
   4   2  -4 18349.1 941.968  22
   4   2  -4 16196.5 1348.15  14
   4  -2  -4 16519.7 1405.25  14
  -4  -2   3 99.5158 341.998  12
  -4   2   3 630.767 354.116  12
   4  -2  -3 181.223 286.485  18
   4   2  -3 1126.96 413.094  18
   4   2  -3 86.1865 130.150  22
   4  -2  -3 293.305 146.076  22
   4  -2  -2 93520.6 3784.71  22
   4   2  -2 88292.5 3759.84  22
  -4  -2   2 101312. 4621.48  12
  -4   2   2 98267.5 4510.45  12
   4   2  -2 96579.2 4494.38  18
  -4  -2   2 82261.2 3910.09  19
   4  -2  -2 94004.5 4528.15  18
  -4  -2   1 457.725 338.761  12
  -4   2   1 338.923 313.690  12
   4   2  -1 747.998 180.859  22
   4  -2  -1 458.991 162.646  22
   4   2  -1 1139.06 364.778  18
  -4  -2   0 83208.0 4240.28  12
  -4   2   0 85323.8 4199.55  12
  -4  -2   0 85680.2 4050.67  20
   4  -2   0 86359.3 4285.82  18
   4   2   0 91405.5 4309.22  18
   4  -2   0 86567.8 3568.73  22
   4   2   0 82537.4 3554.06  22
   4  -2   1 58134.0 2444.57  22
   4   2   1 55119.0 2417.19  22
  -4  -2  -1 52869.2 2788.62  20
   4  -2   1 63175.4 3214.11  18
   4   2   1 52199.4 3020.49  18
  -4  -2  -1 52252.1 3016.07  12
  -4   2  -1 60827.8 3075.25  12
  -4  -2  -1 53113.6 3050.66   1
  -4   2  -1 52508.5 2998.07   1
   4  -2   2 64285.2 2747.85  22
   4   2   2 62613.6 2726.33  22
  -4  -2  -2 62725.9 3064.93  20
   4  -2   2 59410.0 3425.89  18
   4   2   2 61895.3 3404.43  18
  -4   2  -2 63406.9 2678.13  13
  -4  -2  -2 66476.6 3436.61  12
  -4   2  -2 67648.7 3392.01  12
  -4  -2  -2 62472.0 3378.64   1
  -4   2  -2 62057.9 3329.04   1
  -4   2  -3 11121.4 866.408  23
   4  -2   3 11195.2 1179.64  18
   4   2   3 7393.05 965.597  18
  -4  -2  -3 7778.58 771.116  20
  -4   2  -3 11824.1 629.349  13
  -4  -2  -3 9389.66 1062.16   1
  -4   2  -3 10081.9 1046.29   1
  -4   2  -4 61792.4 3152.21  23
   4  -2   4 67039.7 3678.00  18
   4   2   4 64049.1 3594.01  18
  -4   2  -4 64811.1 2754.85  13
  -4  -2  -4 64405.8 3514.46   1
  -4   2  -4 63116.1 3453.64   1
  -4   2  -5 691.195 182.039   7
  -4  -2  -5 632.031 187.421   7
  -4   2  -5 510.288 164.599  13
  -4  -2  -5 634.745 188.214   4
  -4   2  -5 302.936 250.966  23
  -4  -2  -5 770.980 393.297   1
  -4   2  -5 1038.69 420.483   1
   4   2   5 116.864 295.449  18
   4  -2   5 882.307 449.916  18
  -4  -2  -6 81832.3 3494.72   7
  -4   2  -6 78187.5 3459.69   7
  -4   2  -6 87239.7 3513.80  13
   4  -2   6 80538.4 4515.83  18
   4   2   6 92892.6 4592.60  18
  -4   2  -6 81003.2 4104.02  23
  -4  -2  -6 79114.9 3487.07   4
  -4  -2  -6 81609.3 4396.07   1
  -4   2  -6 85433.6 4392.77   1
  -4   2  -7 437.378 196.754   7
  -4  -2  -7 31.0886 170.510   7
  -4   2  -7 214.666 165.648  13
  -4  -2  -7 326.557 196.274   4
  -4   2  -7 610.385 321.668  23
   4   2   7 420.176 400.501  18
   4  -2   7 297.226 400.658  18
  -4  -2  -7 406.711 365.522   1
  -4   2  -7 384.283 386.112   1
  -4  -2  -8 550.132 235.422   7
  -4   2  -8 1000.37 272.816   7
  -4  -2  -8 634.545 243.257   4
  -4   2  -8 1004.35 248.472  13
  -4  -2  -8 571.897 181.009  13
   4  -2   8 795.725 480.233  18
   4   2   8 456.130 458.868  18
  -4  -2  -8 457.547 411.861   1
  -4   2  -8 720.886 496.005   1
  -4   2  -8 459.209 363.737  23
   4  -2   9 23046.5 2173.30  18
   4   2   9 27314.5 2310.77  18
  -4   2  -9 23420.7 2163.17   1
  -4  -2  -9 26348.5 1359.97   7
  -4   2  -9 22457.4 1287.99   7
  -4  -2  -9 25544.0 1310.79  13
  -4   2  -9 26366.9 1349.62  13
   4   2  10 22928.5 2197.25  18
   4  -2  10 25166.8 2264.16  18
  -4   2 -10 26099.1 1325.10  13
  -4  -2 -10 22210.8 2210.71   1
  -4   2 -10 22377.9 2173.13   1
  -4  -2 -10 22289.8 1273.45   7
  -4   2 -10 21384.2 1247.85   7
   4  -2  11 5524.48 1004.16  18
   4   2  11 3446.37 845.833  18
  -4   2 -11 5540.73 529.842  13
  -4   2 -11 5252.81 523.608   7
  -4  -2 -11 5890.58 562.531   7
  -4  -2 -11 5871.78 1131.02   1
  -4  -2 -11 5852.52 583.664   2
  -4   2 -11 4686.95 520.949   2
  -4   2 -11 4655.46 986.366   1
  -4  -2 -12 13252.2 917.842   2
  -4   2 -12 14496.6 915.760   2
  -4  -2 -13-36.6611 220.926   2
  -4   2 -13 34.8027 198.965   2
  -4   2 -14 15087.8 917.077  13
  -4  -2 -14 16431.7 942.397   2
  -4   2 -14 15853.2 924.848   2
  -4  -2 -15 1026.90 244.354   2
  -4   2 -15 901.061 213.388   2
   4  -2  15 1024.21 144.943   5
  -4  -2 -15 625.037 168.415   3
  -4   2 -15 885.714 201.500  13
  -4  -2 -16 1534.50 228.310   2
  -4   2 -16 1497.48 207.498   2
   4  -2  16 1317.80 131.618   5
  -4  -2 -17 41.1527 96.0487   2
  -4   2 -17-13.0466 102.510   2
   4   3 -17 31.5945 83.8147  16
   4  -3 -16 757.562 179.831  15
   4   3 -16 748.480 168.282  15
   4   3 -16 928.164 174.169  16
   4  -3 -15 7255.24 533.270  15
   4   3 -15 7409.34 518.272  15
   4  -3 -15 8093.64 583.778   3
   4  -3 -14 6679.09 531.065  15
   4   3 -14 6152.49 490.649  15
   4  -3 -14 6461.64 551.414   3
   4  -3 -13 16963.2 987.155   3
   4  -3 -13 17096.2 960.316  15
   4   3 -13 15817.0 901.471  15
   4  -3 -12 504.847 242.553  15
   4   3 -12 604.973 221.013  15
   4  -3 -12 1213.94 560.850  14
   4   3 -12 1474.80 511.952  14
   4  -3 -12 967.269 204.781  16
  -4  -3  12 985.362 470.485  12
  -4   3  12 1140.78 515.963  12
   4  -3 -12 788.882 267.300   3
   4  -3 -11 774.029 493.477  14
   4   3 -11 2187.64 614.474  14
   4  -3 -11 2047.87 357.127  15
   4   3 -11 1579.48 292.890  15
   4  -3 -11 1721.79 331.306  22
   4   3 -11 1936.42 316.748  22
  -4  -3  11 1655.52 614.353  12
  -4   3  11 949.140 456.793  12
   4  -3 -11 1794.16 325.064   3
   4   3 -10 25533.7 1355.15  22
   4  -3 -10 26335.7 1400.57  22
   4  -3 -10 24321.2 2185.24  14
   4   3 -10 22577.1 2009.74  14
   4  -3 -10 28346.6 1428.43   3
  -4  -3  10 26616.6 2324.12  12
  -4   3  10 27103.4 2266.61  12
   4   3  -9 44748.9 2047.16  22
   4  -3  -9 42570.1 2064.91  22
   4  -3  -9 50317.2 3139.77  14
   4   3  -9 35322.4 2684.50  14
   4  -3  -9 45325.5 2084.98   3
  -4  -3   9 39905.1 2999.93  12
  -4   3   9 49505.7 3080.21  12
   4  -3  -8 50273.8 2278.90  22
   4   3  -8 49548.1 2238.26  22
   4   3  -8 51358.4 3059.32  14
   4  -3  -8 50951.3 3161.26  14
   4  -3  -8 49455.8 2271.83   3
  -4  -3   8 44129.5 3153.63  12
  -4   3   8 50358.8 3152.67  12
   4  -3  -7 6093.21 492.503  22
   4   3  -7 6142.40 472.919  22
   4  -3  -7 5979.57 495.261   3
  -4  -3   7 3999.25 851.722  12
  -4   3   7 5786.92 921.855  12
   4   3  -7 5660.77 857.257  14
   4  -3  -7 6419.79 960.758  14
   4   3  -6 9769.22 1075.39  14
   4  -3  -6 9357.33 1097.81  14
   4  -3  -6 9951.03 652.683  22
   4   3  -6 11154.1 651.827  22
  -4  -3   6 8576.94 1172.64  12
  -4   3   6 10041.5 1126.55  12
   4   3  -5 22414.3 1090.87  22
   4  -3  -5 22211.1 1110.67  22
  -4  -3   5 18007.5 1684.87  12
  -4   3   5 18975.2 1622.69  12
   4   3  -5 21315.3 1589.34  14
   4  -3  -5 22123.7 1682.24  14
   4  -3  -5 21752.2 1084.34  21
   4  -3  -4 256748. 10137.8  21
   4  -3  -4 263736. 10186.7  22
   4   3  -4 251148. 10142.2  22
  -4  -3   4 243226. 11105.5  12
  -4   3   4 260455. 10986.4  12
   4   3  -4 248558. 10831.5  14
   4  -3  -4 258405. 10950.3  14
   4  -3  -4 258572. 11060.8  18
   4   3  -4 251278. 10895.6  18
  -4  -3   3 8239.27 1035.65  12
  -4   3   3 10929.8 1080.80  12
   4  -3  -3 9979.94 578.734  21
   4  -3  -3 9672.34 601.733  22
   4   3  -3 9625.49 589.330  22
   4  -3  -3 9839.48 1041.64  18
  -4  -3   3 8548.35 838.436  19
   4   3  -3 9608.24 1000.19  18
  -4  -3   2 107418. 5166.50  12
  -4   3   2 107602. 5051.78  12
  -4  -3   2 95828.2 4610.79  19
   4  -3  -2 109159. 5116.19  18
   4   3  -2 111456. 5047.49  18
   4  -3  -2 102542. 4298.46  21
   4  -3  -2 109991. 4351.83  22
   4   3  -2 105668. 4322.48  22
  -4  -3   1 190.749 340.639  12
  -4   3   1 681.384 354.338  12
  -4  -3   1 542.042 207.422  19
   4  -3  -1 316.084 132.973  21
   4  -3  -1 559.401 295.343  18
   4   3  -1 347.853 299.460  18
   4  -3  -1 840.721 169.240  22
   4   3  -1 652.119 147.880  22
  -4  -3   0 24154.7 1736.39  12
  -4   3   0 25034.0 1698.19  12
  -4  -3   0 22585.4 1604.97  20
   4  -3   0 24029.1 1736.33  18
   4   3   0 22365.4 1666.72  18
   4  -3   0 23601.3 1158.62  22
   4   3   0 22871.4 1139.27  22
   4  -3   0 22717.1 1100.20  21
   4  -3   1 989.758 405.879  18
   4   3   1 1477.97 470.700  18
   4  -3   1 1709.10 254.694  22
   4   3   1 1966.19 259.470  22
  -4   3  -1 1686.76 204.763  13
  -4  -3  -1 2253.84 533.743  12
  -4   3  -1 2015.94 457.851  12
   4  -3   1 1704.01 220.305  21
  -4  -3  -1 2321.06 478.685  20
  -4  -3  -1 2388.86 579.853   1
  -4   3  -1 1801.61 488.387   1
  -4   3  -2 130653. 5208.18  13
  -4  -3  -2 126861. 5737.99  20
   4  -3   2 137454. 6177.53  18
   4   3   2 129365. 6025.51  18
  -4  -3  -2 128460. 6032.38   1
  -4   3  -2 131657. 5953.82   1
   4   3   2 130590. 5266.31  22
   4  -3   2 131870. 5291.80  22
   4  -3   2 121551. 5211.66  21
   4  -3   3 27005.2 1310.67  22
   4   3   3 28426.4 1299.13  22
  -4   3  -3 21294.8 1505.47  23
  -4   3  -3 25327.2 1231.46  13
  -4  -3  -3 26284.1 1895.07   1
  -4   3  -3 30308.2 1896.91   1
   4  -3   3 22207.6 1834.33  18
   4   3   3 27534.3 1904.96  18
  -4  -3  -3 23631.2 1585.15  20
  -4  -3  -4 25158.1 1863.91   1
  -4   3  -4 25684.3 1808.52   1
  -4   3  -4 25616.0 1221.45  13
  -4   3  -4 24596.1 1621.51  23
  -4  -3  -4 23556.5 1226.22   4
   4  -3   4 20588.0 1787.49  18
   4   3   4 24051.6 1850.86  18
   4  -3   5 503.834 360.087  18
   4   3   5 344.300 345.843  18
  -4   3  -5 98.2705 142.487   7
  -4  -3  -5 82.0735 147.553   7
  -4   3  -5 297.549 148.153  13
  -4   3  -5 83.1987 224.282  23
  -4  -3  -5 158.992 138.674   6
  -4  -3  -5 55.2482 151.294   4
  -4  -3  -5 348.702 313.294   1
  -4   3  -5-105.154 245.480   1
  -4  -3  -6 21301.5 1828.11   1
  -4   3  -6 19072.5 1683.59   1
  -4   3  -6 22640.4 1134.70  13
  -4  -3  -6 19886.1 1099.19   7
  -4   3  -6 20142.4 1079.49   7
  -4  -3  -6 20199.4 1056.11   6
  -4   3  -6 22797.8 1672.24  23
  -4  -3  -6 21187.6 1118.70   4
   4  -3   6 17830.4 1748.54  18
   4   3   6 21842.8 1830.76  18
  -4  -3  -7 28444.6 1387.85   6
  -4   3  -7 27352.9 1411.46   7
  -4  -3  -7 28031.3 1453.26   7
  -4   3  -7 30370.6 1481.44  13
  -4   3  -7 35657.0 2259.53  23
   4  -3   7 28905.1 2286.76  18
   4   3   7 27640.4 2203.75  18
  -4  -3  -7 30239.5 2351.99   1
  -4   3  -7 26016.3 2113.69   1
   4  -3   8 916.755 505.444  18
   4   3   8 1594.15 570.338  18
  -4   3  -8 841.989 234.035  13
  -4   3  -8 736.952 232.947   7
  -4  -3  -8 962.731 273.879   7
  -4  -3  -8 755.621 211.892   6
  -4  -3  -8 957.225 589.700   1
  -4   3  -8 1303.94 553.215   1
  -4   3  -8 973.113 419.243  23
   4  -3   9 3014.41 746.825  18
   4   3   9 3249.06 757.850  18
  -4   3  -9 2237.60 332.450   7
  -4  -3  -9 2563.70 388.909   7
  -4   3  -9 2462.05 363.110  13
  -4  -3  -9 2854.52 328.723   6
  -4  -3  -9 1915.73 729.721   1
  -4   3  -9 1898.71 664.192   1
  -4   3  -9 2112.16 597.802  23
   4  -3  10 480.688 431.853  18
   4   3  10 162.806 346.916  18
  -4  -3 -10 347.651 238.594   7
  -4   3 -10-34.7721 193.271   7
  -4   3 -10 348.255 184.433  13
  -4  -3 -10-69.5627 229.673   4
  -4  -3 -10 82.5572 165.930   6
  -4  -3 -10 185.902 396.119   1
  -4   3 -10 337.879 394.333   1
  -4   3 -10 139.299 296.840  23
  -4   3 -11 4077.17 459.228  13
  -4  -3 -11 3541.00 369.673   6
  -4  -3 -11 3592.98 461.415   7
   4  -3  11 4399.54 858.197  18
   4   3  11 2822.80 754.945  18
  -4   3 -11 3751.88 428.744   7
  -4  -3 -11 3293.76 468.308   2
  -4   3 -11 3266.14 438.162   2
  -4  -3 -11 2822.26 833.171   1
  -4   3 -11 5305.30 1014.73   1
  -4   3 -12 37.5180 185.753  13
  -4  -3 -12-195.181 249.509   2
  -4   3 -12 106.934 220.107   2
  -4   3 -13 5984.50 524.615  13
  -4  -3 -13 6429.24 562.525   2
  -4   3 -13 5650.02 513.502   2
  -4  -3 -14 182.940 186.334   2
  -4   3 -14 418.575 190.187   2
   4  -3  14 264.270 121.136   5
   4  -3  15 5478.41 362.703   5
  -4  -3 -15 6587.08 475.614   2
  -4   3 -15 6324.21 455.042   2
  -4   3 -15 5859.24 450.296  13
   4  -3  16 5505.18 316.594   5
  -4   3 -16 5866.30 403.669  13
  -4  -3 -16 6411.15 415.275   2
  -4   3 -16 5600.59 389.592   2
   4  -4 -16 2385.05 253.823  15
   4   4 -16 2183.29 224.154  15
   4  -4 -15 7485.99 514.111  15
   4   4 -15 6383.93 458.645  15
   4   4 -15 7947.17 525.266  16
   4  -4 -14 1187.55 220.595  10
   4  -4 -14 1232.03 235.684  15
   4   4 -14 1058.23 209.363  15
   4  -4 -14 1475.51 289.113   3
   4  -4 -13 3358.06 421.909   3
   4  -4 -13 4634.48 425.926  15
   4   4 -13 3673.47 355.224  15
   4  -4 -13 3615.80 349.205  11
   4  -4 -12 290.901 238.034   3
   4  -4 -12 416.486 209.724  15
   4   4 -12 464.980 202.182  15
   4  -4 -11 75123.0 3216.72   3
  -4   4  11 74956.3 4266.75  12
  -4  -4  11 60643.2 4097.62  12
   4  -4 -11 72174.0 3195.20  22
   4   4 -11 70416.3 3124.73  22
   4   4 -11 68242.9 4027.05  14
   4  -4 -11 74173.9 4339.38  14
   4  -4 -11 75389.3 3215.25  15
   4   4 -11 70041.8 3121.56  15
   4  -4 -10 4366.80 482.047  15
   4   4 -10 4009.25 415.856  15
   4  -4 -10 4529.22 467.218   3
   4  -4 -10 3060.71 826.958  14
   4   4 -10 4239.61 780.472  14
  -4  -4  10 3615.45 801.758  12
  -4   4  10 4755.34 867.681  12
   4   4 -10 4577.80 438.337  22
   4  -4 -10 3232.66 425.927  22
   4  -4  -9 2447.57 371.983   3
   4  -4  -9 1163.66 608.793  14
   4   4  -9 1102.60 527.439  14
  -4  -4   9 2648.81 691.016  12
  -4   4   9 2113.55 621.189  12
   4  -4  -9 2235.96 332.983  22
   4   4  -9 1708.77 287.385  22
   4  -4  -8 3218.03 395.103   3
  -4  -4   8 2688.61 714.652  12
  -4   4   8 3466.34 731.238  12
   4   4  -8 4639.75 782.840  14
   4  -4  -8 4140.76 827.050  14
   4  -4  -8 3897.49 428.154  22
   4   4  -8 3855.00 386.011  22
   4   4  -7 25639.0 1849.08  14
   4  -4  -7 20795.7 1813.63  14
  -4  -4   7 21787.0 1925.23  12
  -4   4   7 21116.0 1789.18  12
   4   4  -7 23594.2 1169.46  22
   4  -4  -7 22760.6 1202.73  22
  -4  -4   6 37564.4 2667.10  12
  -4   4   6 39178.4 2533.52  12
   4   4  -6 41226.5 2466.78  14
   4  -4  -6 43578.3 2648.09  14
  -4  -4   6 39469.5 1841.19   5
   4   4  -6 39469.2 1809.05  22
   4  -4  -6 40466.2 1856.56  22
  -4  -4   5 34292.8 2508.25  12
  -4   4   5 36433.1 2403.13  12
   4  -4  -5 39470.4 1786.68  22
   4   4  -5 41097.9 1764.06  22
   4  -4  -5 38341.2 1787.86  21
  -4  -4   5 36917.8 1775.03   5
   4   4  -5 43433.0 2425.57  14
   4  -4  -5 37044.5 2413.46  14
  -4  -4   4 333.307 300.940  12
  -4   4   4 764.137 387.307  12
   4  -4  -4 890.502 378.315  18
   4   4  -4 696.862 333.365  18
   4   4  -4 897.444 331.190  14
   4  -4  -4 839.319 398.532  14
   4  -4  -4 917.277 190.673  21
   4  -4  -4 1092.02 211.549  22
   4   4  -4 598.705 161.966  22
  -4  -4   3 1473.57 484.031  12
  -4   4   3 1821.43 470.449  12
   4  -4  -3 1238.94 419.666  18
   4   4  -3 1097.47 372.599  18
   4  -4  -3 1335.35 212.847  21
  -4  -4   3 1338.21 365.271  19
   4  -4  -3 1509.03 233.319  22
   4   4  -3 1421.36 213.995  22
   4   4  -3 1900.00 449.559  14
   4  -4  -3 1165.40 404.311  14
   4  -4  -2 79889.4 3362.07  21
   4  -4  -2 80565.1 3374.51  22
   4   4  -2 78965.2 3341.67  22
   4  -4  -2 82572.7 4123.44  18
   4   4  -2 83176.0 4024.70  18
  -4  -4   2 77215.9 3808.67  19
  -4  -4   2 82884.3 4192.43  12
  -4   4   2 84233.8 4078.76  12
   4  -4  -1 7553.19 498.698  21
  -4  -4   1 8043.30 980.907  20
   4  -4  -1 7760.47 938.670  18
   4   4  -1 7062.61 853.473  18
  -4  -4   1 6086.31 690.309  19
  -4  -4   1 7885.37 941.736  12
  -4   4   1 7677.27 855.347  12
   4  -4  -1 7940.24 516.316  22
   4   4  -1 7526.33 491.581  22
   4  -4   0 123281. 4929.82  22
   4   4   0 117173. 4898.76  22
  -4  -4   0 110419. 5624.77  12
  -4   4   0 122811. 5578.74  12
   4  -4   0 119404. 4901.49  21
  -4  -4   0 117839. 5716.05   1
  -4   4   0 131271. 5695.80   1
  -4  -4   0 122830. 5647.83  20
   4  -4   0 121972. 5724.43  18
   4   4   0 116657. 5580.67  18
  -4  -4  -1 3100.79 564.860  20
   4  -4   1 1345.86 236.650  21
   4   4   1 2399.99 279.616  22
  -4  -4  -1 2425.54 512.844  12
  -4   4  -1 2333.15 476.717  12
   4  -4   1 2173.88 279.252  22
  -4  -4  -1 3357.07 636.333   1
  -4   4  -1 2037.74 485.489   1
   4  -4   1 2716.01 556.589  18
   4   4   1 2200.52 500.861  18
   4  -4   2 2725.71 593.977  18
   4   4   2 3645.16 670.515  18
   4  -4   2 3942.78 366.154  21
  -4   4  -2 4070.01 330.421  13
  -4  -4  -2 4701.05 753.994   1
  -4   4  -2 3953.48 637.014   1
   4  -4   2 4290.38 384.333  22
   4   4   2 4026.39 365.471  22
  -4  -4  -2 3704.97 596.986  20
   4  -4   3 547.703 376.591  18
   4   4   3 801.761 357.582  18
   4  -4   3 361.253 176.210  22
   4   4   3 534.924 172.211  22
  -4   4  -3 288.490 131.120  13
  -4   4  -3 283.560 261.990  23
  -4  -4  -3 199.358 163.403   6
   4  -4   3 466.325 171.613  21
  -4  -4  -3 452.893 278.913  20
  -4  -4  -3 624.954 371.614   1
  -4   4  -3 89.5963 270.337   1
  -4  -4  -4 52513.5 3085.03   1
  -4   4  -4 50857.3 2935.30   1
  -4  -4  -4 50244.1 2280.25   7
  -4   4  -4 55878.8 2293.40  13
  -4   4  -4 50733.0 2811.30  23
  -4  -4  -4 48297.5 2260.33   6
  -4  -4  -4 52269.1 2316.65   4
   4  -4   4 46512.4 2997.23  18
   4   4   4 54715.1 3064.31  18
  -4   4  -5 12987.9 742.544   7
  -4  -4  -5 12267.7 752.283   6
  -4  -4  -5 12643.7 791.196   7
  -4   4  -5 11792.7 1161.27  23
  -4   4  -5 13777.6 796.710  13
   4  -4   5 10656.2 1285.89  18
   4   4   5 12136.8 1292.34  18
  -4  -4  -5 10243.0 1254.37   1
  -4   4  -5 13911.5 1322.71   1
  -4  -4  -6 17877.6 971.259   7
  -4   4  -6 15837.6 893.989   7
  -4  -4  -6 13912.4 875.220   6
  -4   4  -6 17430.9 963.882  13
  -4   4  -6 17410.2 1474.86  23
   4  -4   6 15919.8 1602.79  18
   4   4   6 16734.4 1541.49  18
  -4  -4  -6 16559.5 1625.91   1
  -4   4  -6 16444.8 1521.75   1
  -4  -4  -7 2785.72 362.438   7
  -4   4  -7 1948.54 295.117   7
  -4   4  -7 2142.58 326.232  13
  -4   4  -7 2777.13 630.686  23
  -4  -4  -7 2760.10 332.325   6
  -4  -4  -7 2256.93 678.927   1
  -4   4  -7 3134.60 699.189   1
   4  -4   7 3033.57 701.500  18
   4   4   7 2194.72 622.142  18
  -4  -4  -8 3249.23 391.389   4
   4  -4   8 3884.45 782.720  18
   4   4   8 2626.07 704.938  18
  -4   4  -8 1911.18 312.688   7
  -4   4  -8 2542.93 357.135  13
  -4   4  -8 3043.44 702.214  23
  -4  -4  -8 3053.47 353.818   6
  -4  -4  -8 3620.91 432.930   7
  -4  -4  -8 2154.85 696.614   1
  -4   4  -8 2595.08 667.345   1
  -4  -4  -9 7860.07 588.961   4
   4  -4   9 7961.82 1132.55  18
   4   4   9 5583.04 980.059  18
  -4  -4  -9 5911.49 510.308   6
  -4   4  -9 6467.59 567.313  13
  -4   4  -9 5699.29 945.993  23
  -4  -4  -9 5178.60 1049.40   1
  -4   4  -9 5288.63 979.615   1
  -4  -4  -9 5873.33 560.831   7
  -4   4  -9 6236.74 522.163   7
   4  -4  10-147.639 281.378  18
   4   4  10 154.158 328.471  18
  -4  -4 -10 204.052 239.740   2
  -4   4 -10 106.754 209.051   2
  -4  -4 -10 373.096 502.762   1
  -4   4 -10 488.451 438.809   1
  -4   4 -10 309.348 214.876  13
  -4   4 -10 420.737 377.983  23
  -4  -4 -10 266.063 210.829   6
  -4   4 -10-65.5445 179.428   7
  -4  -4 -10-152.848 230.309   7
  -4  -4 -10 136.763 206.081   4
  -4  -4 -11 24257.5 1275.45   6
  -4   4 -11 19056.8 1910.82  23
  -4   4 -11 24614.0 1362.58  13
   4  -4  11 25582.8 2144.44  18
  -4  -4 -11 23777.0 2331.64   1
  -4   4 -11 20803.6 2082.34   1
  -4  -4 -11 26760.9 1416.83   2
  -4   4 -11 25844.9 1349.32   2
  -4   4 -11 25526.9 1315.19   7
  -4  -4 -11 27981.7 1408.37   7
  -4  -4 -12 2370.05 371.377   2
  -4   4 -12 2105.34 330.754   2
  -4  -4 -12 2604.43 323.495   6
  -4   4 -12 2419.86 351.161  13
   4  -4  13 282.517 153.862   5
  -4   4 -13 195.063 180.875  13
  -4  -4 -13 426.898 221.453   2
  -4   4 -13 143.804 169.198   2
   4  -4  14 1684.21 207.690   5
  -4   4 -14 2365.76 295.750  13
  -4  -4 -14 1920.48 285.868   2
  -4   4 -14 1734.96 256.529   2
  -4  -4 -15 6442.56 457.396   2
  -4   4 -15 6006.74 427.823   2
   4  -4  15 6718.62 389.553   5
   4  -4  16 308.885 72.1463   5
  -4  -4 -16 236.185 121.463   2
  -4   4 -16 236.233 105.167   2
   4   5 -16 68.1242 98.7436  16
   4  -5 -15 21897.2 1100.72  15
   4   5 -15 21984.8 1058.90  15
   4  -5 -14 2167.94 251.582  10
   4  -5 -14 1946.37 274.752  15
   4   5 -14 2425.34 259.835  15
   4  -5 -13 11514.8 683.071  10
   4  -5 -13 11111.9 716.765  15
   4   5 -13 11134.4 666.813  15
   4  -5 -13 11024.2 670.816  11
   4  -5 -12 414.470 229.190   3
   4  -5 -12 699.123 221.661  15
   4   5 -12 659.911 193.359  15
   4  -5 -11 4770.71 489.601  15
   4   5 -11 5865.25 469.203  15
   4  -5 -11 5752.45 970.595  14
  -4  -5  11 4957.41 879.884  12
  -4   5  11 5215.18 887.452  12
   4  -5 -11 4910.65 503.455   3
   4  -5 -10 1425.89 299.446  15
   4   5 -10 1057.00 238.366  15
   4   5 -10 1510.43 261.975  22
   4  -5 -10 1032.46 257.743  22
   4  -5 -10 1182.26 582.287  14
   4   5 -10 1185.81 439.864  14
  -4  -5  10 681.557 433.070  12
  -4   5  10 1700.26 530.592  12
   4  -5 -10 819.105 279.261   3
   4   5  -9 38044.9 1831.28  22
   4  -5  -9 39056.2 1910.82  22
   4  -5  -9 38053.2 2789.51  14
   4   5  -9 35322.7 2539.96  14
   4  -5  -9 40354.8 1920.70  15
   4   5  -9 40523.4 1845.39  15
  -4  -5   9 39369.9 2757.09  12
  -4   5   9 42005.7 2738.39  12
  -4  -5   8 4785.90 456.251   5
   4   5  -8 5241.78 440.085  22
   4  -5  -8 4921.42 480.751  22
  -4  -5   8 4487.14 844.397  12
  -4   5   8 4556.70 812.202  12
   4  -5  -8 3559.44 792.841  14
   4   5  -8 3566.59 719.731  14
  -4  -5   7 15367.8 1562.91  12
  -4   5   7 16046.7 1478.44  12
   4  -5  -7 15962.1 919.969  22
   4   5  -7 15958.5 871.478  22
   4   5  -7 13963.4 1357.89  14
   4  -5  -7 16260.2 1579.13  14
  -4  -5   7 15105.4 928.980   5
  -4  -5   6 1815.09 545.371  12
  -4   5   6 1397.46 463.457  12
   4   5  -6 1486.78 456.940  14
   4  -5  -6 2375.03 584.579  14
   4  -5  -6 1661.65 262.798  22
   4   5  -6 1858.35 251.492  22
  -4  -5   6 2433.46 321.210   5
   4  -5  -6 1663.37 280.471  21
   4   5  -5 11619.5 1093.92  14
   4  -5  -5 10613.5 1148.74  14
  -4  -5   5 12322.9 1277.45  12
  -4   5   5 9651.69 1075.24  12
  -4  -5   5 10275.1 703.286   5
  -4  -5   5 9721.84 681.819   7
   4  -5  -5 10403.7 677.744  21
   4   5  -5 10478.2 627.230  22
   4  -5  -5 10789.4 668.894  22
   4   5  -4 2468.61 490.048  14
   4  -5  -4 1331.54 429.860  14
  -4  -5   4 1074.30 388.992  19
   4  -5  -4 1768.94 272.093  21
  -4  -5   4 1895.37 283.682   5
   4  -5  -4 1871.72 259.626  22
   4   5  -4 1401.14 209.301  22
  -4  -5   4 1425.82 447.981  12
  -4   5   4 2119.64 489.977  12
   4   5  -3 6857.66 806.440  18
  -4  -5   3 5244.23 731.521  19
   4  -5  -3 4992.54 799.651  18
   4   5  -3 6506.54 763.249  14
   4  -5  -3 4342.01 711.232  14
  -4  -5   3 5027.55 451.178   5
  -4  -5   3 5048.81 798.670  12
  -4   5   3 6405.33 822.314  12
   4  -5  -3 5867.19 444.063  22
   4   5  -3 5743.57 413.337  22
   4  -5  -3 5198.91 440.713  21
   4  -5  -2 14738.8 844.267  22
   4   5  -2 16132.8 828.747  22
  -4  -5   2 15877.0 1434.24  12
  -4   5   2 16374.8 1344.53  12
  -4  -5   2 15257.7 882.996   5
  -4  -5   2 15375.7 1472.96  20
  -4  -5   2 14515.7 1269.05  19
   4  -5  -2 17014.3 1436.57  18
   4   5  -2 15501.5 1280.15  18
   4  -5  -2 17592.1 898.099  21
  -4  -5   1-99.0536 411.398  12
  -4   5   1-84.0833 310.293  12
  -4  -5   1 132.894 129.140   5
   4  -5  -1-93.8573 334.617  18
   4   5  -1 81.1119 278.660  18
  -4  -5   1 76.2832 205.587  19
  -4  -5   1 105.810 285.162  20
   4  -5  -1 50.8751 125.950  21
   4   5  -1 39.9289 138.494  22
   4  -5  -1-23.0163 175.449  22
  -4  -5   0 5334.71 800.264  20
   4  -5   0 5467.32 430.650  22
   4   5   0 5027.08 398.138  22
  -4  -5   0 4114.15 751.819  12
  -4   5   0 5243.57 728.073  12
  -4  -5   0 5702.52 493.025   6
   4  -5   0 5834.59 451.588  21
  -4  -5   0 5120.38 815.382   1
  -4   5   0 4441.16 694.559   1
   4  -5   0 6145.58 823.872  18
   4   5   0 5627.79 731.965  18
   4  -5   1 4777.25 737.262  18
   4   5   1 5213.49 721.176  18
   4  -5   1 4331.16 400.028  21
  -4  -5  -1 4950.97 450.248   6
   4  -5   1 4310.16 389.321  22
   4   5   1 4667.84 383.328  22
  -4  -5  -1 5002.93 776.912   1
  -4   5  -1 3484.53 632.183   1
  -4  -5  -1 4967.26 737.958  20
   4  -5   2 10181.8 673.168  21
   4  -5   2 10904.9 667.476  22
   4   5   2 10452.6 642.549  22
  -4  -5  -2 10668.5 695.154   6
  -4  -5  -2 8275.55 1048.86   1
  -4   5  -2 11210.5 1068.82   1
  -4  -5  -2 9426.57 1031.72  20
   4  -5   2 11085.5 1174.74  18
   4   5   2 10533.0 1075.10  18
  -4   5  -3 6769.12 826.603   1
  -4   5  -3 6711.61 466.931  13
   4  -5   3 5881.40 474.543  22
   4   5   3 6366.40 480.438  22
  -4  -5  -3 5890.29 497.709   6
   4  -5   3 5731.42 489.624  21
   4  -5   3 5832.16 838.257  18
   4   5   3 4922.42 758.840  18
   4  -5   4 1798.16 481.541  18
   4   5   4 1654.41 495.190  18
  -4  -5  -4 1194.86 241.070   7
  -4   5  -4 1410.16 236.200  13
  -4  -5  -4 922.503 240.592   6
   4  -5   4 1634.73 249.812  22
   4   5   4 1222.06 214.765  22
  -4   5  -4 964.289 382.175   1
  -4  -5  -4 1975.41 544.750   1
   4  -5   5 4556.46 772.814  18
   4   5   5 4011.41 703.570  18
  -4   5  -5 3130.44 327.240   7
  -4  -5  -5 3382.11 371.869   7
  -4   5  -5 3598.99 359.255  13
  -4  -5  -5 3001.74 355.108   6
  -4   5  -5 2753.54 587.611  23
   4  -5   5 3433.82 362.386  22
   4   5   5 2729.78 329.911  22
  -4  -5  -5 1518.86 552.896   1
  -4   5  -5 3265.53 630.574   1
   4  -5   6 1832.52 553.745  18
   4   5   6 2295.74 575.769  18
  -4  -5  -6 2296.11 324.776   7
  -4   5  -6 2736.28 313.924   7
  -4   5  -6 2423.74 322.947  13
  -4  -5  -6 2288.75 328.013   4
  -4  -5  -6 2204.44 319.167   6
  -4  -5  -6 2386.01 661.630   1
  -4   5  -6 2811.84 628.371   1
  -4   5  -6 2687.97 601.301  23
  -4  -5  -7 40756.5 1976.47   7
  -4   5  -7 39605.4 1897.47   7
  -4  -5  -7 42937.6 1947.86   6
  -4   5  -7 42152.8 1988.59  13
   4  -5   7 40712.2 2763.98  18
   4   5   7 40094.8 2704.44  18
  -4  -5  -7 45655.1 1987.46   4
  -4   5  -7 37421.3 2630.47  23
  -4  -5  -7 36356.7 2844.57   1
  -4   5  -7 38351.1 2719.72   1
  -4  -5  -8 11699.9 1538.18   1
  -4   5  -8 10385.8 1347.86   1
  -4  -5  -8 14196.5 839.988   6
  -4   5  -8 12149.2 839.298  13
   4  -5   8 14115.9 1457.87  18
   4   5   8 13794.4 1472.22  18
  -4   5  -8 12500.4 794.966   7
  -4  -5  -8 12867.5 873.705   7
  -4  -5  -8 15970.7 885.030   4
  -4   5  -8 12296.6 1401.61  23
  -4   5  -9 9365.66 1236.32  23
   4  -5   9 10171.8 1240.48  18
   4   5   9 8930.71 1201.13  18
  -4  -5  -9 10571.6 697.548   6
  -4   5  -9 8563.77 686.720  13
  -4   5  -9 10067.1 671.356   7
  -4  -5  -9 9215.64 721.681   7
  -4  -5  -9 11305.0 722.229   4
  -4  -5  -9 10578.0 1444.74   1
  -4   5  -9 10835.3 1349.19   1
  -4  -5  -9 9928.00 755.607   2
  -4   5  -9 8360.17 659.201   2
   4  -5  10 3182.74 696.157  18
   4   5  10 857.973 458.091  18
  -4   5 -10 1694.76 281.926   7
  -4  -5 -10 2831.29 384.698   7
  -4   5 -10 2093.60 338.780  13
  -4  -5 -10 1974.02 352.105   2
  -4   5 -10 1626.73 300.351   2
  -4  -5 -10 2816.88 772.386   1
  -4   5 -10 2228.88 668.314   1
  -4  -5 -10 2023.10 338.676   6
  -4  -5 -10 1793.93 325.331   4
  -4   5 -10 2209.90 607.741  23
  -4   5 -11 12445.3 823.149  13
  -4  -5 -11 13272.6 862.129   2
  -4   5 -11 12472.9 790.954   2
  -4  -5 -11 11596.5 769.718   6
  -4  -5 -12 198.656 189.654   2
  -4   5 -12 223.517 176.985   2
   4  -5  12 514.757 181.506   5
  -4  -5 -12 138.031 182.623   6
  -4   5 -12 500.494 196.338  13
  -4   5 -13 33013.4 1582.64  13
   4  -5  13 32268.3 1474.04   5
  -4   5 -13 31459.4 1512.31   2
  -4  -5 -13 33524.3 1574.03   2
  -4  -5 -13 31837.3 1515.92   6
   4  -5  14 2465.75 230.924   5
  -4  -5 -14 1845.27 258.700   2
  -4   5 -14 2272.00 255.513   2
  -4   5 -14 2039.03 269.754  13
   4  -5  15 111.331 77.4834   5
  -4   5 -15 84.8436 97.3133   2
  -4   5 -15 333.345 130.899  13
   4  -5  16 429.338 77.5509   5
   4   6 -15 7050.09 460.653  16
   4  -6 -14 395.414 147.761  10
   4   6 -14 136.115 137.069  16
   4  -6 -13 18418.0 907.353  10
   4  -6 -13 18555.6 910.461  11
   4  -6 -12 275.679 191.425  10
   4  -6 -12 186.798 171.003  15
   4  -6 -12 574.283 214.308  11
   4  -6 -11 27744.7 1343.08  10
   4  -6 -11 29154.9 1377.39  11
   4   6 -10 3235.32 331.135  15
   4  -6 -10 3294.14 377.996  15
  -4  -6  10 2751.34 344.858   5
   4  -6  -9 6842.51 1075.11  14
  -4  -6   9 8843.22 642.844   5
   4  -6  -9 8094.14 620.343  15
   4   6  -9 7984.01 555.549  15
   4  -6  -9 7412.55 604.312  22
   4   6  -9 7730.24 555.212  22
  -4  -6   8 7888.89 1041.48  12
   4  -6  -8 9234.72 1190.63  14
   4  -6  -8 8294.81 621.251  15
   4   6  -8 7168.59 539.667  15
   4   6  -8 7150.79 537.239  22
   4  -6  -8 7539.05 608.053  22
  -4  -6   8 9268.47 670.524   5
  -4  -6   7 18540.1 1701.51  12
  -4  -6   7 23490.6 1254.19   5
   4  -6  -7 21722.9 1186.56  22
   4   6  -7 22560.0 1126.40  22
   4  -6  -7 21186.1 1845.85  14
  -4  -6   6 2229.75 552.021  12
  -4   6   6 3590.43 660.718  12
  -4  -6   6 2469.02 357.310   5
   4  -6  -6 2503.47 343.306  21
   4  -6  -6 3392.31 363.222  22
   4  -6  -6 2493.36 620.079  14
  -4  -6   5 26354.1 1323.85   5
  -4  -6   5 22426.6 1814.96  12
  -4   6   5 22619.5 1774.50  12
   4  -6  -5 23059.3 1814.31  14
  -4  -6   5 23022.2 1899.90  19
   4  -6  -5 24919.0 1276.74  21
   4  -6  -5 22464.3 1192.51  22
  -4  -6   4 8028.66 541.337  24
   4   6  -4 7158.14 835.316  14
   4  -6  -4 7836.31 958.176  14
  -4  -6   4 7860.58 987.329  12
  -4   6   4 8983.74 988.723  12
  -4  -6   4 8289.17 1052.35  19
  -4  -6   4 8702.89 643.037   5
   4  -6  -4 8780.62 613.069  21
   4  -6  -4 8036.19 553.946  22
   4   6  -3 1736.25 400.550  14
   4  -6  -3 1846.23 470.289  14
   4  -6  -3 1488.28 256.082  21
  -4  -6   3 1925.78 513.263  19
  -4  -6   3 2007.56 312.531   5
  -4  -6   3 1097.39 407.779  12
  -4   6   3 1068.96 374.862  12
   4  -6  -3 1524.32 217.802  22
   4  -6  -2 2246.53 510.433  18
   4   6  -2 1273.43 376.162  18
  -4  -6   2 2798.02 584.816  12
  -4   6   2 1506.23 419.042  12
  -4  -6   2 1690.14 275.624   5
   4   6  -2 1830.12 412.778  14
   4  -6  -2 1521.22 430.713  14
  -4  -6   2 1101.27 398.306  19
   4  -6  -2 1851.44 278.670  21
   4  -6  -2 1677.50 248.921  10
   4  -6  -2 1432.86 217.227  22
   4  -6  -1 2260.61 255.766  22
  -4  -6   1 1173.76 411.752   1
  -4   6   1 2202.54 502.201   1
  -4  -6   1 1253.60 250.477   5
   4  -6  -1 1949.58 482.339  18
   4   6  -1 1790.44 431.743  18
  -4  -6   1 1771.89 474.958  19
  -4  -6   1 2446.78 631.582  20
   4  -6  -1 1555.20 261.926  21
   4  -6  -1 1632.47 242.281  10
  -4  -6   1 1884.39 479.759  12
  -4   6   1 2151.36 460.443  12
  -4  -6   0 112.101 302.112  20
   4  -6   0 539.874 185.207  21
  -4  -6   0 58.5029 144.824   5
  -4  -6   0-96.0889 303.656   1
  -4   6   0-157.909 249.509   1
   4  -6   0-180.131 227.049  18
   4   6   0-305.302 272.111  18
   4  -6   0 206.852 142.126  10
   4  -6   0-65.7619 143.191  22
  -4  -6  -1 2900.17 640.505  20
  -4   6  -1 2435.48 497.552   1
  -4  -6  -1 2994.20 606.572   1
  -4  -6  -1 2763.41 364.680   6
   4  -6   1 2883.63 584.929  18
   4   6   1 3283.60 566.421  18
   4  -6   1 2636.58 290.577  22
   4  -6   1 3018.98 353.233  21
   4  -6   1 3032.09 292.061  10
   4  -6   2 8350.98 975.493  18
   4   6   2 7323.38 868.257  18
  -4  -6  -2 7502.91 969.272  20
  -4  -6  -2 8057.62 612.749   6
   4  -6   2 8383.51 548.047  22
  -4   6  -2 7014.52 843.558   1
  -4  -6  -2 6814.67 923.210   1
   4  -6   2 8660.46 618.295  21
   4  -6   3 37319.6 2336.55  18
   4   6   3 34352.2 2199.19  18
   4  -6   3 34863.1 1608.60  22
  -4  -6  -3 35721.5 1686.13   6
   4  -6   3 34287.9 1681.24  21
  -4  -6  -3 30327.1 2234.61   1
  -4   6  -3 30905.7 2107.17   1
  -4  -6  -4 8983.83 661.817   6
  -4   6  -4 8991.11 604.772  13
   4  -6   4 10204.8 1111.08  18
   4  -6   4 9409.66 612.402  22
  -4  -6  -4 8053.36 1061.40   1
  -4   6  -4 9783.91 1034.06   1
   4  -6   4 9935.27 682.748  21
   4  -6   5 42126.3 2665.94  18
  -4  -6  -5 45619.4 2009.57   4
  -4  -6  -5 39877.0 1966.12   6
  -4   6  -5 41603.0 1945.36  13
   4  -6   5 39839.8 1979.59  21
   4  -6   5 44723.4 1939.42  22
  -4  -6  -5 35938.7 2680.04   1
  -4  -6  -6-138.645 396.319   1
   4  -6   6 111.930 282.179  18
  -4  -6  -6 248.693 187.350   7
  -4   6  -6 31.9469 149.144  13
   4  -6   6 27.6287 141.788  22
   4   6   6 131.704 139.762  22
  -4  -6  -6-32.3362 220.047   6
  -4  -6  -6 64.9825 193.351   4
  -4   6  -6 117.267 249.859  23
  -4  -6  -7 149.707 377.403   1
   4  -6   7-114.359 344.576  18
  -4  -6  -7-64.8565 172.040   7
  -4   6  -7 136.235 194.716  13
   4  -6   7 140.616 160.783  22
   4   6   7 27.4673 163.446  22
  -4  -6  -7-32.9734 210.761   6
  -4   6  -7 497.967 355.858  23
  -4  -6  -7 32.7214 199.638   4
   4  -6   8 1513.41 474.086  18
  -4  -6  -8 1383.88 288.307   7
  -4   6  -8 1544.85 279.763  13
  -4  -6  -8 1152.14 306.639   2
  -4  -6  -8 1821.37 319.139   6
  -4   6  -8 1815.71 555.606  23
  -4  -6  -8 1442.29 295.255   4
  -4  -6  -9 34933.4 1692.54   4
  -4  -6  -9 35811.1 1709.98   6
  -4   6  -9 35011.2 1720.37  13
  -4  -6  -9 35561.9 1734.25   2
  -4   6  -9 32307.3 1635.19   2
  -4  -6  -9 35033.5 1702.76   7
  -4   6  -9 31898.3 2458.20  23
  -4  -6 -10 33.2403 179.186   2
  -4   6 -10 137.660 146.085   2
  -4  -6 -10 32.1993 210.351   6
  -4  -6 -10 31.7327 195.968   4
  -4   6 -10 69.1317 167.959  13
  -4  -6 -11 8343.49 616.021   2
  -4   6 -11 8222.67 563.388   2
  -4  -6 -11 7252.56 590.154   6
   4  -6  11 8031.13 544.730   5
  -4   6 -11 8860.46 624.073  13
  -4  -6 -12 793.112 224.331   2
  -4   6 -12 1043.14 200.932   2
   4  -6  12 1404.77 216.119   5
  -4  -6 -12 1100.83 247.565   6
  -4   6 -12 711.424 189.125  13
  -4   6 -13 796.156 177.074   2
  -4   6 -13 1005.77 198.425  13
  -4  -6 -13 968.660 220.141   6
   4  -6  13 1033.56 174.890   5
  -4   6 -14 169.461 121.285  13
   4  -6  14 176.033 102.930   5
  -4   6 -15 7287.19 441.146  13
   4  -6  15 6303.96 421.921  21
   4  -6  15 7688.09 397.018   5
   4  -6  16 4409.30 240.748   5
  -4  -7  15 16876.1 778.941  24
   4   7 -15 14015.7 745.245  16
  -4  -7  14 2371.84 249.024  24
   4   7 -14 1810.82 224.789  16
   4  -7 -13 33490.1 1585.98  11
  -4  -7  13 37647.8 1647.19  24
   4  -7 -13 35363.1 1586.55  10
   4  -7 -12-46.6057 153.855  10
   4  -7 -12-100.479 183.866  11
   4  -7 -11 2365.59 305.058  10
   4  -7 -11 1876.66 271.198   8
  -4  -7  11 1759.57 264.372   5
   4  -7 -11 2200.20 325.133  11
   4  -7 -10 6979.29 520.494  10
  -4  -7  10 5923.96 526.575   5
   4  -7 -10 6157.75 536.209  11
   4  -7  -9 43528.4 2002.00  10
  -4  -7   9 43562.3 2083.51   5
  -4  -7   8 26706.0 2128.12  19
   4  -7  -8 24898.5 1286.16  10
  -4  -7   8 25316.8 1376.64   5
  -4  -7   7 647.882 409.548  20
  -4  -7   7-134.469 558.533  19
  -4  -7   7 385.045 220.252   5
  -4  -7   6 1855.41 356.189   5
  -4  -7   6 2451.89 306.549  24
   4  -7  -6 3129.01 377.349  21
   4  -7  -6 2752.98 336.829  10
  -4  -7   6 2342.63 651.188  20
  -4  -7   6 1608.19 519.369  19
  -4  -7   5 7302.96 544.297  24
  -4  -7   5 8166.85 658.411   5
   4  -7  -5 8745.25 645.811  21
   4  -7  -5 8759.43 593.584  10
  -4  -7   5 7965.11 1115.18  20
  -4  -7   5 7673.70 1070.99  19
  -4  -7   4 3091.28 322.176  24
  -4  -7   4 3391.82 767.073  20
  -4  -7   4 3734.52 757.489  19
   4  -7  -4 3584.13 371.740  10
  -4  -7   4 3033.60 401.085   5
   4  -7  -4 3731.27 410.124  21
  -4  -7   3 8950.69 1205.96  20
  -4  -7   3 8778.77 1131.38  19
   4  -7  -3 9890.78 655.788  10
  -4  -7   3 10016.0 729.754   5
  -4  -7   3 11037.6 737.189   6
   4  -7  -3 10923.6 731.421  21
   4  -7  -2 322.878 157.424  10
  -4  -7   2 380.302 216.340   5
  -4  -7   2 99.2740 197.263   6
  -4  -7   2 233.798 249.345  19
   4  -7  -2 467.336 191.207  21
   4  -7  -1 572.219 177.344  10
  -4  -7   1 563.837 241.682   6
  -4  -7   1 434.011 194.746   5
  -4  -7   1 665.139 317.645  19
   4  -7  -1 702.323 219.572  21
   4  -7   0 1312.29 226.104  10
  -4  -7   0 727.133 243.065   6
  -4  -7   0 979.619 468.368  20
   4  -7   0 985.288 241.142  21
   4  -7   1 2317.06 272.678  10
  -4  -7  -1 2368.33 643.535  20
   4  -7   1 1814.92 310.384  21
   4  -7   2 2604.39 359.370  21
   4  -7   3 1662.69 290.342  21
  -4  -7  -3 1446.28 311.615   6
   4  -7   4 1201.21 268.663  21
  -4  -7  -4 1365.52 312.464   6
  -4  -7  -5 7660.09 624.465   6
  -4   7  -5 6882.09 534.981  13
  -4  -7  -5 7869.53 604.744   4
   4  -7   5 6728.55 582.941  21
  -4  -7  -6 4973.55 497.599   6
  -4   7  -6 3948.04 747.493  23
  -4   7  -6 3460.98 382.134  13
  -4  -7  -6 4545.49 445.948   4
   4  -7   6 4284.34 443.402  21
  -4  -7  -7 56344.9 2511.76   6
  -4   7  -7 53595.3 2450.38  13
  -4   7  -7 46968.9 3196.29  23
  -4  -7  -7 54951.1 2474.66   4
   4  -7   7 55190.7 2501.90  21
  -4   7  -8 19147.7 1080.63  13
  -4   7  -8 16599.3 1664.27  23
   4  -7   8 21348.9 1053.32   5
  -4  -7  -8 18592.5 1076.76   4
  -4  -7  -8 19658.6 1118.59   6
   4  -7   9 17230.1 925.389   5
  -4  -7  -9 16346.4 996.316   6
  -4   7  -9 18468.8 1000.75  13
  -4  -7  -9 15914.8 961.087   4
  -4  -7 -10 325.468 244.690   6
  -4   7 -10 517.997 181.992  13
  -4  -7 -10 324.613 203.372   4
  -4  -7 -11 25242.1 1295.59   6
  -4   7 -11 24899.3 1270.50  13
  -4  -7 -12 824.675 252.394   6
   4  -7  12 974.059 178.464   5
  -4   7 -12 1033.64 202.968  13
   4  -7  13 18531.1 900.207   5
   4  -7  13 19549.4 972.572  21
  -4   7 -13 18691.3 953.181  13
  -4  -7 -13 18297.9 961.282   6
  -4   7 -14 738.211 143.073  13
   4  -7  14 741.569 152.355  21
   4  -7  14 876.781 131.739   5
   4  -7  15 200.637 74.6476   5
  -4  -8  14 831.638 151.632  24
   4   8 -14 825.573 137.574  16
   4  -8 -13 5528.77 389.085  10
  -4  -8  13 5922.61 411.729  24
   4  -8 -13 4890.83 384.569  11
   4   8 -13 5676.99 396.188  16
   4  -8 -12 8445.45 541.196  10
  -4  -8  12 8669.07 554.208  24
   4  -8 -12 7838.68 560.063  11
  -4  -8  11 49217.8 2160.96   6
  -4  -8  11 51382.6 2241.95   5
   4  -8 -11 46561.7 2157.55   8
   4  -8 -11 51463.7 2222.96  10
  -4  -8  11 51092.3 2234.77  24
   4  -8 -11 54109.7 2270.55  11
  -4  -8  10 279.489 175.490   5
  -4  -8  10 441.510 180.301   6
   4  -8 -10 207.479 183.682  10
   4  -8 -10 587.242 203.917   8
  -4  -8  10 161.200 145.340  24
   4  -8 -10 432.482 235.046  11
  -4  -8   9 2962.92 390.483   5
  -4  -8   9 2889.00 343.374   6
   4  -8  -9 3585.02 413.490  11
   4  -8  -9 3287.08 362.981  10
  -4  -8   9 3049.05 339.163  24
  -4  -8   8 28.0494 188.990   6
  -4  -8   8 55.8879 130.449  24
  -4  -8   8 250.084 336.992  20
  -4  -8   8 272.932 344.026  19
  -4  -8   8 37.4747 171.252   5
   4  -8  -8-56.3839 188.041  10
  -4  -8   7 29480.6 2252.55  20
  -4  -8   7 26049.5 2246.25  19
  -4  -8   7 27893.6 1418.41  24
  -4  -8   7 28694.3 1543.12   5
  -4  -8   7 31857.3 1478.49   6
  -4  -8   6 3687.47 405.848   6
  -4  -8   6 3085.34 341.056  24
   4  -8  -6 2905.74 390.904  21
  -4  -8   6 4305.52 815.200  20
  -4  -8   6 3416.94 753.357  19
   4  -8  -6 3057.34 374.288  10
  -4  -8   6 3169.38 428.386   5
  -4  -8   5 34502.9 1620.15  24
  -4  -8   5 35714.5 2546.72  20
  -4  -8   5 28984.7 2432.38  19
   4  -8  -5 33459.6 1639.11  10
  -4  -8   5 37380.0 1696.01   6
  -4  -8   5 32280.4 1744.28   5
   4  -8  -5 34635.7 1735.42  21
  -4  -8   4 8389.93 577.176  24
  -4  -8   4 7769.74 1134.47  19
  -4  -8   4 8133.55 1148.87  20
   4  -8  -4 8123.89 595.992  10
   4  -8  -4 8900.17 670.027  21
  -4  -8   4 8312.32 688.996   5
  -4  -8   4 9647.38 667.565   6
  -4  -8   3 275.052 370.637  19
  -4  -8   3 134.120 383.384  20
   4  -8  -3-37.0146 199.517  21
   4  -8  -3 221.466 186.525  10
  -4  -8   3-32.4122 204.864   6
  -4  -8   3-78.1481 207.301   5
  -4  -8   2 13517.5 1457.35  20
  -4  -8   2 10086.2 1282.21  19
   4  -8  -2 10268.1 704.084  10
   4  -8  -2 12640.8 820.225  21
  -4  -8   2 12038.4 827.669   5
  -4  -8   2 12867.8 806.642   6
  -4  -8   1-127.158 296.839  19
   4  -8  -1 297.569 158.612  21
   4  -8  -1 339.035 177.561  10
  -4  -8   1-66.9789 216.504   6
   4  -8  -1 100.301 167.353  11
   4  -8   0 28756.3 1447.38  10
   4  -8   0 33878.9 1613.51  21
  -4  -8   0 32978.6 1580.32   6
   4  -8   0 28799.0 1435.90  11
  -4  -8  -1 637.505 438.291  20
   4  -8   1 341.693 211.489  21
   4  -8   1 395.272 178.374  10
  -4  -8  -1 485.895 245.727   6
   4  -8   1 353.614 173.048  11
   4  -8   2 1446.09 232.887  10
   4  -8   2 1420.54 300.111  21
   4  -8   3 2359.83 251.763   5
   4  -8   3 2462.70 361.747  21
   4  -8   4 47371.0 2178.38  21
   4  -8   4 41884.1 1977.79   5
  -4  -8  -4 49379.9 2166.70   4
  -4  -8  -5 17547.0 1061.65   6
  -4  -8  -5 17480.6 1030.25   4
   4  -8   5 16987.0 1043.06  21
   4  -8   5 18351.0 939.870   5
  -4  -8  -6 6486.42 610.220   6
  -4  -8  -6 6839.54 575.869   4
   4  -8   6 8434.36 530.600   5
   4  -8   6 7715.31 609.443  21
  -4   8  -6 5332.58 875.972  23
  -4  -8  -7 6006.33 566.815   6
  -4   8  -7 4615.51 429.130  13
  -4  -8  -7 5089.75 491.852   4
   4  -8   7 5890.48 443.048   5
   4  -8   7 5213.72 490.747  21
  -4   8  -7 4336.19 796.048  23
  -4  -8  -8 458.231 224.472   4
   4  -8   8 507.955 170.539   5
   4  -8   8 544.662 213.632  21
  -4  -8  -8 495.761 283.004   6
  -4   8  -8 558.444 185.407  13
  -4  -8  -9 18408.5 1042.66   4
  -4  -8  -9 20722.9 1128.85   6
   4  -8   9 19864.9 1003.34   5
   4  -8   9 19742.7 1088.73  21
  -4   8  -9 18735.5 1027.42  13
  -4  -8 -10 9401.71 657.858   4
  -4  -8 -10 10601.2 727.147   6
   4  -8  10 11265.0 639.651   5
   4  -8  10 11226.4 704.404  21
  -4   8 -10 10538.1 667.086  13
  -4  -8 -11 4453.80 454.898   6
  -4   8 -11 5490.47 421.537  13
  -4  -8 -12 11842.3 727.209   6
   4  -8  12 13807.7 671.954   5
   4  -8  12 12046.3 709.876  21
  -4   8 -12 11499.8 674.539  13
   4  -8  13 4891.08 318.181   5
   4  -8  13 4937.90 369.186  21
  -4   8 -13 4425.48 336.663  13
   4  -8  14 536.312 101.826   5
   4  -8  15 10492.8 481.714   5
  -4  -9  13 24665.9 1134.56  24
  -4  -9  12 94.4071 83.5463   5
   4  -9 -12 36.2892 131.712  10
   4  -9 -12-19.5785 153.871  11
   4   9 -12 160.729 100.485  16
  -4  -9  12 96.4405 114.825  24
  -4  -9  11 1124.46 201.968   5
   4  -9 -11 1415.38 242.357  10
  -4  -9  11 1100.26 191.529  24
   4  -9 -11 982.000 236.892  11
  -4  -9  10 12592.5 763.564   5
   4  -9 -10 12024.1 707.589   8
   4  -9 -10 12201.9 726.148  10
  -4  -9  10 11766.5 710.184  24
   4  -9 -10 12496.1 760.546  11
  -4  -9   9 20860.8 1074.40   6
  -4  -9   9 23456.2 1210.40   5
   4  -9  -9 22499.5 1140.05  10
   4  -9  -9 21393.7 1136.62   8
  -4  -9   9 21244.6 1123.18  24
   4  -9  -9 24649.3 1195.44  11
  -4  -9   8 12068.8 768.553   5
  -4  -9   8 10607.9 648.171   6
   4  -9  -8 10490.5 679.199  10
   4  -9  -8 9808.34 683.876   8
  -4  -9   8 9672.30 647.873  24
   4  -9  -7 34860.4 1679.42  11
  -4  -9   7 32514.4 1619.47  24
  -4  -9   7 37491.2 1785.24   5
  -4  -9   7 34895.1 1628.82   6
  -4  -9   6 26333.0 1464.70   5
  -4  -9   6 27593.9 1355.65   6
  -4  -9   6 27503.0 2145.13  20
   4  -9  -6 26904.9 1458.32  21
  -4  -9   6 24671.3 2176.30  19
   4  -9  -6 28132.0 1393.40  11
   4  -9  -6 27622.5 1379.36  10
  -4  -9   6 27137.8 1347.94  24
  -4  -9   5 444.370 249.688   5
  -4  -9   5 28.7207 191.866   6
  -4  -9   5 147.273 343.895  19
  -4  -9   5 128.775 388.161  20
   4  -9  -5 390.894 232.849  21
   4  -9  -5 264.614 213.626  11
   4  -9  -5 322.943 224.049  10
  -4  -9   5 369.538 153.366  24
  -4  -9   4 75430.4 4210.83  20
  -4  -9   4 69819.5 4262.07  19
  -4  -9   4 65058.1 3277.44   5
  -4  -9   4 76694.7 3210.70   6
   4  -9  -4 75002.9 3196.48  11
   4  -9  -4 75234.2 3202.35  10
   4  -9  -4 76928.0 3329.64  21
  -4  -9   3 4389.52 856.083  19
  -4  -9   3 3864.75 852.349  20
  -4  -9   3 4289.34 495.733   5
  -4  -9   3 4504.25 460.308   6
   4  -9  -3 5262.26 465.071  11
   4  -9  -3 4750.55 443.454  10
   4  -9  -3 5105.30 516.110  21
  -4  -9   2 21894.7 1938.31  20
  -4  -9   2 20401.0 1919.66  19
  -4  -9   2 19977.9 1239.43   5
  -4  -9   2 22628.6 1209.82   6
   4  -9  -2 22995.8 1172.15  11
   4  -9  -2 23478.2 1180.36  10
   4  -9  -2 22679.3 1275.53  21
  -4  -9   1 4973.24 892.574  20
  -4  -9   1 4096.50 449.621   6
   4  -9  -1 4259.71 408.682  11
   4  -9  -1 4011.22 403.053  10
   4  -9  -1 4075.55 475.193  21
  -4  -9   0 3405.57 425.957   6
   4  -9   0 2960.85 340.941  11
   4  -9   0 3031.19 420.503  21
   4  -9   0 3379.42 365.724  10
  -4  -9  -1 3675.38 447.169   6
   4  -9   1 2593.68 318.129  11
   4  -9   1 3336.13 358.938  10
   4  -9   1 2582.82 380.735  21
   4  -9   2 25803.7 1322.34   8
   4  -9   2 26354.8 1453.43  21
  -4  -9  -2 29386.7 1459.29   6
   4  -9   3 7260.52 537.779   8
   4  -9   3 8941.40 668.195  21
   4  -9   3 7453.25 487.225   5
  -4  -9  -3 7640.57 658.108   6
   4  -9   4 37775.7 1768.22   8
   4  -9   4 41073.5 1960.88  21
   4  -9   4 39095.5 1761.64   5
  -4  -9  -4 42112.0 1939.49   4
   4  -9   5 5127.76 500.530  21
   4  -9   5 4428.10 366.915   5
  -4  -9  -5 5072.64 500.056   4
  -4  -9  -6 4327.66 491.044   6
   4  -9   6 3749.59 432.627  21
   4  -9   6 4025.92 352.357   5
  -4  -9  -6 4923.02 466.532   4
  -4  -9  -7 32167.7 1594.70   6
   4  -9   7 30333.9 1542.96  21
   4  -9   7 30896.0 1431.60   5
  -4  -9  -7 29435.5 1500.62   4
  -4  -9  -8 19558.7 1083.79   6
  -4  -9  -8 16663.6 976.863   4
   4  -9   8 18644.5 1037.66  21
   4  -9   8 18723.8 944.264   5
  -4  -9  -9 1286.16 249.077   4
   4  -9   9 2217.56 245.321   5
  -4   9  -9 1872.73 229.512  13
  -4  -9  -9 1368.65 318.859   6
   4  -9   9 1543.86 256.748  21
   4  -9  10 1275.98 194.697   5
   4  -9  10 1427.37 240.909  21
  -4  -9 -10 1968.15 330.369   6
  -4   9 -10 1651.10 209.713  13
   4  -9  11 2105.28 256.337  21
   4  -9  11 2327.91 235.182   5
  -4  -9 -11 2253.36 325.043   6
  -4   9 -11 2405.10 236.780  13
   4  -9  12 4774.77 368.008  21
  -4  -9 -12 4971.12 404.493   6
  -4   9 -12 4846.50 335.298  13
   4  -9  13 6236.07 356.740   5
   4  -9  14 2093.13 157.769   5
   4 -10 -12 20217.4 939.886  10
   4 -10 -12 20014.0 944.748  11
   4 -10 -11 27060.5 1246.46  11
   4 -10 -11 25986.2 1222.42  10
  -4 -10  11 25914.7 1216.18  24
  -4 -10  11 26710.1 1221.27   5
   4 -10 -10 1893.15 289.455  11
  -4 -10  10 2319.03 252.366  24
   4 -10 -10 2165.80 248.545   8
   4 -10 -10 2408.93 278.453  10
  -4 -10  10 2677.73 289.853   5
   4 -10  -9 739.855 240.589  11
  -4 -10   9 569.222 161.983  24
  -4 -10   9 593.296 185.036   5
   4 -10  -9 765.373 204.471   8
   4 -10  -9 492.213 192.286  10
  -4 -10   8 10150.2 629.373  24
   4 -10  -8 10422.5 658.671   8
   4 -10  -8 9952.46 649.019  10
  -4 -10   8 10672.7 706.245   5
   4 -10  -7 17848.1 951.770  11
  -4 -10   7 15753.1 880.102  24
   4 -10  -7 15859.9 917.314   8
  -4 -10   7 17730.1 998.326   5
  -4 -10   7 15209.2 849.355   6
   4 -10  -6 35478.2 1672.02  11
  -4 -10   6 33403.6 1609.54  24
  -4 -10   6 36341.7 1758.09   5
  -4 -10   6 33028.7 1591.50   6
   4 -10  -6 34705.1 1665.10   8
   4 -10  -6 36500.3 1669.70  10
  -4 -10   5 3938.93 456.538   5
  -4 -10   5 3301.08 346.669   6
   4 -10  -5 3249.25 393.099  10
   4 -10  -5 3441.06 397.725  11
   4 -10  -5 3093.40 414.126  21
  -4 -10   4 13838.7 929.641   5
  -4 -10   4 12334.8 790.443   6
   4 -10  -4 14719.3 943.915  21
   4 -10  -4 13438.2 828.159  11
   4 -10  -4 14281.9 838.688  10
  -4 -10   3-142.159 185.729   6
  -4 -10   3-39.3600 201.966   5
   4 -10  -3 30.1167 214.746   8
   4 -10  -3 147.671 196.993  10
   4 -10  -3 28.4285 193.448  11
  -4 -10   3-147.981 315.289  19
  -4 -10   3-126.350 340.516  20
   4 -10  -3-40.4523 203.961  21
   4 -10  -2 22065.7 1115.59  11
  -4 -10   2 21006.2 1128.97   6
   4 -10  -2 21585.6 1223.82  21
   4 -10  -2 20119.1 1108.47  10
   4 -10  -2 19953.5 1121.15   8
  -4 -10   2 18688.8 1766.01  20
  -4 -10   1 958.897 294.320   5
  -4 -10   1 905.844 285.922   6
   4 -10  -1 949.815 262.926   8
   4 -10  -1 1010.23 261.647  10
   4 -10  -1 663.363 228.650  11
   4 -10  -1 856.070 268.427  21
   4 -10   0 67888.0 3000.90  11
   4 -10   0 72177.4 3055.24  10
   4 -10   0 72351.7 3194.00  21
  -4 -10   0 72421.5 3110.42   6
   4 -10   0 68757.3 3048.48   8
  -4 -10  -1 507.055 278.073   6
   4 -10   1 409.322 215.700   8
   4 -10   1 562.810 200.314  11
   4 -10   1 1156.36 280.185  21
   4 -10   2 204.139 170.426   8
   4 -10   2 233.884 200.211  21
  -4 -10  -2 277.964 247.903   6
   4 -10   3 12407.7 834.520  21
   4 -10   3 11200.3 699.382   8
  -4 -10  -3 13892.6 855.368   6
   4 -10   4 21712.3 1056.62   5
  -4 -10  -4 23971.1 1259.48   6
   4 -10   4 22747.0 1237.86  21
  -4 -10  -4 22696.2 1215.84   4
   4 -10   4 20966.6 1065.03   8
   4 -10   5 11819.0 811.292  21
   4 -10   5 12526.7 690.293   5
  -4 -10  -5 14379.8 832.380   4
  -4 -10  -5 12102.2 842.144   6
  -4 -10  -6 26431.0 1332.83   4
   4 -10   6 28015.7 1387.15  21
   4 -10   6 25565.4 1231.55   5
  -4 -10  -7 3490.07 374.510   4
   4 -10   7 4383.45 347.018   5
  -4 -10  -8 2620.34 383.781   6
   4 -10   8 2880.84 264.265   5
  -4 -10  -8 1844.73 276.550   4
   4 -10   8 2633.07 308.900  21
   4 -10   9 36895.6 1671.17  21
  -4 -10  -9 36883.7 1713.33   6
   4 -10   9 33974.7 1562.29   5
  -4 -10 -10 1365.37 272.273   6
   4 -10  10 1391.13 178.424   5
   4 -10  10 1325.29 210.930  21
   4 -10  11 19262.7 928.965  21
   4 -10  11 17852.0 859.543   5
  -4 -10 -11 18500.9 956.209   6
   4 -10  12 4998.19 304.560   5
   4 -11 -12-9.50344 84.4611  11
   4 -11 -11 129.194 128.404  11
   4 -11 -10 15750.8 814.815  10
   4 -11 -10 17627.3 841.554  11
  -4 -11  10 15580.8 818.820   5
   4 -11  -9 9083.06 556.387  10
  -4 -11   9 8660.24 562.007   5
   4 -11  -9 8806.60 520.017   8
   4 -11  -8 26762.2 1300.84  10
  -4 -11   8 25956.3 1324.45   5
   4 -11  -8 29042.9 1295.09   8
   4 -11  -7 15722.8 920.239  11
  -4 -11   7 17392.7 970.400   5
   4 -11  -7 18453.6 927.097   8
   4 -11  -6 25.8522 207.622  11
  -4 -11   6 123.278 183.461   5
   4 -11  -6 319.976 193.462   8
   4 -11  -6 77.8045 208.285  10
  -4 -11   5-65.9812 180.577   5
  -4 -11   5-40.8583 133.450   6
   4 -11  -5 81.6528 199.201  10
   4 -11  -5 53.0229 198.905  11
   4 -11  -5 146.832 171.349  21
   4 -11  -4 61478.5 2585.41  10
   4 -11  -4 57417.6 2552.63  11
  -4 -11   4 60372.1 2663.40   5
  -4 -11   4 53973.4 2488.33   6
   4 -11  -4 58439.6 2559.64   8
   4 -11  -4 59359.6 2688.78  21
   4 -11  -3 12638.3 754.303  11
   4 -11  -3 12126.6 763.495  10
  -4 -11   3 11760.5 723.058   6
   4 -11  -3 12173.6 759.813   8
   4 -11  -3 12272.9 840.266  21
   4 -11  -2 20476.2 1120.86  11
   4 -11  -2 24294.6 1190.45  10
   4 -11  -2 23287.7 1276.80  21
  -4 -11   2 21124.5 1137.38   6
   4 -11  -2 22977.9 1168.42   8
  -4 -11   1-111.435 180.037   6
   4 -11  -1 81.4744 191.912   8
   4 -11  -1 234.126 200.224  21
   4 -11  -1-24.3728 167.468  11
   4 -11   0 9093.00 690.054  21
   4 -11   0 8812.34 585.660  11
  -4 -11   0 10319.8 669.090   6
   4 -11   0 8628.99 600.244   8
  -4 -11  -1 3832.88 360.739  17
   4 -11   1 4483.97 470.804  21
   4 -11   1 4178.47 393.914   8
  -4 -11  -1 4367.17 445.620   6
   4 -11   2 57029.4 2585.42  21
   4 -11   2 54611.8 2418.25   8
  -4 -11  -2 57228.9 2527.91   6
   4 -11   3 1318.53 219.758   8
   4 -11   3 1597.30 288.572  21
  -4 -11  -3 1402.10 323.684   6
  -4 -11  -3 1871.14 314.200   4
  -4 -11  -4 5181.65 500.034   6
   4 -11   4 5759.29 489.846  21
   4 -11   4 4562.35 354.028   8
  -4 -11  -4 4799.16 456.791   4
   4 -11   5 7411.91 473.862   5
  -4 -11  -5 8867.46 642.431   6
  -4 -11  -5 8510.32 583.823   4
   4 -11   5 8726.24 607.749  21
   4 -11   6 14658.1 780.281   5
  -4 -11  -6 18271.5 974.887   6
  -4 -11  -6 15019.7 859.273   4
   4 -11   6 17672.8 931.117  21
  -4 -11  -7 2518.38 294.036   4
   4 -11   7 3729.66 353.448  21
  -4 -11  -7 3231.85 399.832   6
   4 -11   7 3619.82 282.936   5
   4 -11   8 28265.8 1337.94  21
   4 -11   8 27443.0 1242.76   5
   4 -11   9 3725.89 318.930  21
   4 -11   9 2970.13 249.118   5
   4 -11  10 8619.16 498.042  21
  -4 -11 -10 7283.30 515.952   6
   4 -11  10 8019.78 437.127   5
  -4 -11 -11 9781.60 557.857   6
   4 -11  11 9154.43 466.923   5
   4 -11  12 1428.41 121.669   5
   4 -12 -11 3297.98 222.497  11
   4 -12 -10 2810.24 239.669  11
  -4 -12   9 4418.12 309.869  17
   4 -12  -9 3862.59 276.646   8
   4 -12  -8 12605.1 677.693  11
  -4 -12   8 11739.8 677.810   5
   4 -12  -8 12835.1 648.354   8
   4 -12  -7-58.5605 169.461  11
  -4 -12   7 131.033 134.871   5
   4 -12  -7 52.0246 132.205   8
   4 -12  -6 37618.0 1649.80  11
  -4 -12   6 36496.3 1691.66   5
   4 -12  -6 38303.2 1628.42   8
   4 -12  -6 33522.3 1566.21   9
   4 -12  -5-43.7867 175.796  11
  -4 -12   5 186.223 170.064   5
   4 -12  -5 89.3323 127.423   9
   4 -12  -4 1058.83 238.461   8
   4 -12  -4 915.982 222.879  11
   4 -12  -4 1230.47 268.193  21
  -4 -12   3 359.992 149.981   6
   4 -12  -3-45.5244 176.215   8
   4 -12  -3-68.5865 190.545  21
   4 -12  -3-22.3046 181.597  11
  -4 -12   2 31268.8 1562.38   6
   4 -12  -2 36480.8 1600.91  11
   4 -12  -2 36475.1 1744.31  21
  -4 -12   2 34029.3 1589.50  17
   4 -12  -2 37528.7 1627.49   8
   4 -12  -1 1350.86 234.608  11
  -4 -12   1 1732.04 266.962   6
   4 -12  -1 1492.50 247.610   8
   4 -12  -1 1927.56 283.041  21
  -4 -12   1 1554.57 234.962  17
  -4 -12   0 50793.6 2279.39   6
   4 -12   0 51128.2 2217.54  11
   4 -12   0 55562.7 2418.81  21
  -4 -12   0 51820.4 2245.15  17
   4 -12   0 52679.6 2267.51   8
   4 -12   1 1056.80 208.587   8
   4 -12   1 951.479 230.885  21
  -4 -12  -1 997.479 238.407   6
  -4 -12  -2 4259.53 407.942   6
  -4 -12  -2 3631.21 390.632   4
   4 -12   2 4214.05 347.271   8
   4 -12   3 996.289 173.561   8
   4 -12   3 804.060 214.570  21
  -4 -12  -3 1263.82 233.926   4
  -4 -12  -3 1509.59 266.935   6
   4 -12   4 31578.9 1538.63  21
  -4 -12  -4 29986.4 1470.96   4
  -4 -12  -4 35014.0 1548.74   6
  -4 -12  -5 1863.38 298.633   6
   4 -12   5 2235.52 276.588  21
   4 -12   6 13336.2 747.898  21
  -4 -12  -6 12978.2 765.914   6
   4 -12   6 12774.5 644.556   9
   4 -12   7 2057.26 248.342  21
  -4 -12  -7 2421.66 304.009   6
   4 -12   7 1994.62 177.854   9
  -4 -12  -8 688.324 202.158   6
   4 -12   8 238.975 118.279  21
  -4 -12  -9 4708.31 370.650   6
   4 -12  10 3942.20 229.498   5
   4 -13  -8 12202.9 578.581  11
   4 -13  -8 10738.5 539.678   8
   4 -13  -7 1035.51 167.136  11
   4 -13  -7 961.241 148.521   8
   4 -13  -6 392.827 148.162  11
  -4 -13   6 433.285 131.780  17
   4 -13  -6 277.677 116.153   8
   4 -13  -5 16.0707 134.369  11
  -4 -13   5 16.4983 116.584  17
   4 -13  -5 13.4517 109.511   9
   4 -13  -4 30063.9 1330.11  11
  -4 -13   4 27579.5 1323.27  17
   4 -13  -4 30904.6 1335.97   8
   4 -13  -4 29147.6 1308.26   9
   4 -13  -3 52.0008 142.103   8
   4 -13  -3 128.877 142.375   9
   4 -13  -3-27.1161 143.882  21
  -4 -13   3 52.2689 134.897  17
   4 -13  -3 181.040 140.291  11
   4 -13  -2 29014.5 1252.93   8
   4 -13  -2 26758.5 1229.95   9
   4 -13  -2 26667.4 1218.01  11
   4 -13  -2 27957.0 1359.44  21
  -4 -13   2 24826.9 1221.45  17
   4 -13  -1 2329.15 263.548   8
   4 -13  -1 2263.18 237.824  11
   4 -13  -1 3118.32 336.401  21
  -4 -13   1 3057.13 272.140  17
   4 -13   0 8457.57 497.074   8
  -4 -13   0 8092.05 531.096   4
   4 -13   0 7595.99 565.344  21
  -4 -13  -1 960.545 198.767   4
  -4 -13  -1 796.620 173.408   6
   4 -13   1 1083.97 172.782   8
  -4 -13  -2 41592.4 1909.59   4
  -4 -13  -2 44126.6 1924.60   6
   4 -13   2 44529.4 1873.75   8
   4 -13   2 47057.7 1912.32   9
   4 -13   3 914.554 165.251   9
   4 -13   3 1192.20 149.646   8
  -4 -13  -3 916.968 196.151   6
  -4 -13  -4 11013.3 655.166   6
   4 -13   4 12727.8 618.946   9
   4 -13   5 1932.93 187.543   9
  -4 -13  -5 1832.93 232.435   6
   4 -13   6 1177.34 132.851   9
  -4 -13  -6 1686.84 215.547   6
  -4 -13  -7 4479.65 331.676   6
  -4 -13  -8 7239.51 424.333   6
   4 -14  -7 82.0860 69.3753  11
   4 -14  -6 24420.8 1044.14  11
   4 -14  -6 24261.0 1040.16   8
   4 -14  -5 330.636 104.379  11
   4 -14  -4 8796.64 466.177  11
   4 -14  -4 9854.10 482.937   8
   4 -14  -4 8697.94 462.003   9
   4 -14  -3 191.851 95.9931  11
   4 -14  -3 190.864 105.033   8
   4 -14  -3 171.680 94.7115   9
   4 -14  -2 14578.9 675.776  11
   4 -14  -2 16605.0 722.626   8
   4 -14  -2 15472.6 712.310   9
   4 -14  -1 133.412 112.159   8
   4 -14   0 37981.9 1612.39   9
   4 -14   0 37799.1 1598.92   8
   4 -14   1 209.907 113.747   9
   4 -14   2 46.6389 89.5870   9
   4 -14   3 1598.30 164.930   9
   4 -14   4 21091.0 917.774   9
   4 -15  -2 6080.68 313.148   9
   4 -15   0 1023.00 113.747   9
   4 -15   1 7.28486 56.3911   9
  -5   0  17-26.9655 89.9329   7
   5   0 -16 3932.46 310.506  15
   5   0 -15 37.1792 101.752  16
   5   0 -15-21.5358 123.120  15
   5   0 -14 15779.5 889.836  16
   5   0 -14 18083.1 936.601  15
   5   0 -13 122.776 189.595  15
   5   0 -12 889.905 252.850  15
   5   0 -12 890.358 246.583  22
  -5   0  11-188.542 440.300  12
   5   0 -11 458.339 504.499  14
   5   0 -11 616.499 229.694  22
   5   0 -10 49494.1 2239.31  22
   5   0 -10 45643.1 3167.84  14
  -5   0   9-179.228 418.327  12
   5   0  -9 713.274 490.101  14
   5   0  -9 103.688 174.308  22
   5   0  -8 45953.9 2100.95  22
   5   0  -8 45736.5 3013.87  14
  -5   0   7-157.556 367.744  12
   5   0  -7 124.892 188.195  22
   5   0  -7 253.341 362.104  14
  -5   0   6 1318.83 596.027  12
   5   0  -6 2266.77 615.698  14
   5   0  -6 1674.32 291.015  22
  -5   0   5 136.786 368.786  12
   5   0  -5 349.324 188.411  22
   5   0  -5 243.594 328.407  18
   5   0  -5 114.548 393.661  14
  -5   0   4 59133.5 3472.25  12
   5   0  -4 55815.5 3281.63  14
  -5   0   4 55006.9 2540.47   7
   5   0  -4 57539.0 2514.85  22
   5   0  -4 53387.4 3309.42  18
  -5   0   3 246.111 370.839  12
  -5   0   3 30.8932 161.370   7
   5   0  -3 233.553 385.502  18
   5   0  -3 367.244 199.736  22
  -5   0   2 3935.12 764.840  12
  -5   0   2 3392.47 370.884   7
   5   0  -2 2927.27 644.411  18
   5   0  -2 3363.10 357.632  22
  -5   0   1 116.770 351.841  12
  -5   0   1-116.066 183.399   7
   5   0  -1 28.8857 171.887  22
   5   0  -1-118.551 298.862  18
  -5   0   0 3768.51 379.940   7
   5   0   0 4064.71 387.691  22
  -5   0   0 4042.29 751.657  12
  -5   0   0 3043.30 469.676  20
   5   0   0 3031.29 678.605  18
  -5   0  -1 226.828 162.157   7
  -5   0  -1-119.028 300.094   1
  -5   0  -1 115.344 347.570  12
   5   0   1 92.1910 178.163  22
   5   0   1 124.792 336.343  18
  -5   0  -2 28946.7 1446.40   7
   5   0   2 28257.3 1484.23  22
  -5   0  -2 32215.7 1450.58   4
   5   0   2 29828.0 2257.20  18
  -5   0  -2 26095.8 2092.46   1
  -5   0  -3 230.349 176.193   7
  -5   0  -3 487.943 402.864   1
   5   0   3 337.282 216.007  22
  -5   0  -3 616.334 204.713   4
   5   0   3 135.963 317.616  18
   5   0   4 40168.6 1945.27  22
  -5   0  -4 35589.7 2611.64   1
   5   0   4 43140.8 2901.70  18
  -5   0  -4 40379.8 1872.53   4
  -5   0  -4 40143.2 1874.99   7
  -5   0  -5-61.1474 179.592   7
  -5   0  -5-134.366 256.065   1
   5   0   5 153.492 413.665  18
  -5   0  -5-59.9759 169.057   4
  -5   0  -6 10781.0 1345.71   1
   5   0   6 12670.0 1512.28  18
  -5   0  -6 12025.5 762.570   4
  -5   0  -6 10968.6 750.798   7
  -5   0  -7 505.671 239.018   7
   5   0   7 175.183 442.058  18
  -5   0  -7 868.320 270.721   4
  -5   0  -7 154.381 389.676   1
  -5   0  -8 6318.90 1145.27   1
   5   0   8 6433.52 1170.43  18
  -5   0  -8 7893.24 623.254   7
  -5   0  -9-176.532 412.380   1
  -5   0  -9 704.059 276.310   7
   5   0   9 560.949 504.218  18
  -5   0 -10 48286.0 3665.44   1
   5   0  10 46398.0 3604.84  18
  -5   0 -11 227.924 242.884   2
  -5   0 -11 104.297 224.753   7
  -5   0 -12 1599.99 330.414   2
  -5   0 -12 1563.55 320.376   7
  -5   0 -13 271.929 228.746   2
  -5   0 -14 9926.56 630.639   2
   5   0  15 33.7600 53.3535   5
  -5   0 -15 149.786 137.035   2
   5   0  15-52.6190 94.5442  22
  -5   0 -16 1958.65 197.643   2
  -5   1  17 2976.63 240.095   7
  -5  -1  17 2547.74 222.807   7
   5   1 -16 503.242 134.472  15
   5   1 -15 784.162 162.733  16
   5   1 -15 876.491 188.175  15
   5  -1 -14 2573.92 277.379  16
   5   1 -14 2903.63 323.407  15
   5   1 -13 358.770 195.788  15
   5   1 -12 7401.24 602.834  22
   5   1 -12 8697.90 635.992  15
  -5  -1  11 11584.0 1601.32  12
   5   1 -11 14856.9 915.005  22
   5   1 -11 15071.7 918.704  15
  -5   1  11 13512.3 1708.01  12
  -5  -1  10-186.681 398.020  12
  -5   1  10 717.031 483.329  12
   5   1 -10 592.860 399.717  14
   5   1 -10 566.167 229.161  22
  -5  -1   9 1993.73 832.396  12
  -5   1   9 1718.55 680.251  12
   5   1  -9 2131.22 334.735  22
   5   1  -9 2836.26 707.028  14
   5   1  -8 38825.5 1835.09  22
   5   1  -8 39067.7 2703.13  14
  -5  -1   8 34154.1 2860.42  12
  -5   1   8 36758.8 2835.17  12
  -5   1   7 1963.56 662.265  12
   5   1  -7 1546.54 289.041  22
   5   1  -7 1379.17 496.242  14
   5   1  -6 61555.3 2690.98  22
   5   1  -6 61716.9 3535.52  14
  -5   1   6 56142.7 3618.37  12
   5   1  -5 5924.70 935.584  18
   5   1  -5 6021.68 915.209  14
   5   1  -5 6092.43 486.137  22
  -5   1   5 5143.74 900.247  12
  -5  -1   4 67.1453 189.354   7
  -5   1   4 125.744 164.181   7
   5   1  -4-110.813 316.818  14
   5   1  -4 117.852 389.042  18
   5   1  -4 369.848 165.011  22
  -5   1   4 125.084 357.604  12
   5   1  -3 5338.45 872.538  18
  -5   1   3 5510.78 870.250  12
  -5  -1   3 4013.92 421.722   7
  -5   1   3 4354.95 423.291   7
   5   1  -3 4121.78 397.858  22
  -5   1   2 30311.5 2259.67  12
  -5   1   2 33061.8 1612.88   7
  -5  -1   2 33810.3 1628.00   7
   5   1  -2 34126.5 1600.47  22
   5   1  -2 33263.2 2309.83  18
  -5  -1   1 1698.66 261.890   7
  -5   1   1 1789.88 271.342   7
   5   1  -1 941.361 437.991  18
   5   1  -1 1288.70 228.950  22
  -5   1   1 1261.44 454.138  12
  -5  -1   0 40767.4 1941.62   7
  -5   1   0 41840.1 1939.45   7
  -5   1   0 45530.7 2746.37  12
   5   1   0 41713.8 1948.24  22
   5   1   0 45602.3 2807.64  18
  -5  -1   0 42693.7 2335.26  20
  -5  -1  -1 11837.6 713.502   4
  -5   1  -1 11217.2 716.378   7
  -5   1  -1 11825.7 1253.41  12
  -5  -1  -1 10927.0 672.844   6
  -5  -1  -1 10671.3 935.742  20
   5   1   1 11493.9 1286.80  18
   5   1   1 11049.8 718.598  22
  -5   1  -1 9737.50 1218.80   1
  -5   1  -2 5755.73 486.570   7
  -5   1  -2 6612.43 956.002   1
   5   1   2 6630.48 523.468  22
  -5  -1  -2 5965.71 442.862   6
   5   1   2 6647.76 986.472  18
  -5  -1  -2 5422.93 476.051   4
   5   1   3 13445.5 812.498  22
  -5   1  -3 12157.0 1303.32   1
  -5   1  -3 10768.1 725.109   7
  -5   1  -3 13002.7 742.905   4
  -5  -1  -3 11213.3 730.167   4
   5   1   3 10673.5 1315.83  18
  -5   1  -4 1536.94 261.375   7
   5   1   4 1852.84 319.645  22
  -5   1  -4 1755.95 588.383   1
   5   1   4 843.178 486.315  18
  -5   1  -4 1140.57 241.297   4
  -5  -1  -4 1942.59 289.065   4
  -5   1  -5 692.588 224.314   7
  -5   1  -5 929.293 507.695   1
   5   1   5 927.142 290.098  22
  -5   1  -5 1967.22 306.097   4
  -5  -1  -5 1396.61 292.291   4
   5   1   5 447.478 451.370  18
  -5   1  -6 20991.3 1141.30  13
  -5   1  -6 18604.1 1804.28   1
   5   1   6 20823.2 1976.88  18
  -5   1  -6 19696.3 1102.15   7
  -5  -1  -6 19799.5 1100.50   4
  -5   1  -7 5009.14 496.717  13
   5   1   7 5809.99 1036.39  18
  -5  -1  -7 5294.16 501.565   4
  -5   1  -7 4880.66 951.889   1
  -5   1  -7 5214.90 495.516   7
  -5   1  -8 21386.9 1192.64  13
  -5   1  -8 18768.8 1941.32   1
   5   1   8 22344.5 2169.06  18
  -5  -1  -8 19885.4 1148.78   4
  -5   1  -8 21319.8 1177.36   7
  -5  -1  -9-179.120 381.673   1
  -5   1  -9 347.779 405.887   1
  -5   1  -9 111.793 184.587  13
   5   1   9 182.288 300.892  18
  -5   1  -9 363.416 252.156   7
  -5   1 -10 754.231 310.555   7
  -5   1 -10 488.304 253.890  13
  -5  -1 -10 738.644 556.773   1
  -5   1 -10 179.110 382.151   1
  -5   1 -11 1461.89 313.643   7
  -5   1 -11 1451.74 305.705   2
  -5   1 -11 1280.24 279.630  13
  -5   1 -12 45849.8 2099.75   7
  -5   1 -12 44036.5 2114.34   2
  -5   1 -13 498.806 208.230   2
  -5   1 -14 35778.2 1652.82   2
   5  -1  15 15571.7 718.454   5
   5   1  15 15593.6 803.066  22
  -5   1 -15 17221.9 825.244   2
  -5   1 -16 3455.64 255.488   2
  -5  -2  17 412.022 100.116   7
  -5   2  17 317.042 99.1802   7
  -5  -2  16-50.7163 129.870   7
   5  -2 -16-15.9299 100.687  15
   5   2 -16-14.8993 103.357  15
   5  -2 -15 19287.6 966.970  15
   5   2 -15 19204.6 950.983  15
   5   2 -15 18990.6 956.084  16
   5  -2 -14 1334.57 248.227  15
   5   2 -14 1223.70 218.832  15
   5  -2 -13 4868.97 443.416  15
   5   2 -13 5258.80 437.198  15
   5  -2 -12 445.028 221.964  15
   5   2 -12 320.253 207.749  15
   5  -2 -12 612.534 220.655  22
   5   2 -12 513.015 216.783  22
   5  -2 -11 22234.6 1184.16  15
   5   2 -11 21303.2 1153.55  15
   5  -2 -11 17937.2 1119.81  22
   5   2 -11 19455.0 1118.12  22
  -5  -2  10 13471.6 1708.61  12
  -5   2  10 15768.0 1756.81  12
   5  -2 -10 15826.7 1734.60  14
   5   2 -10 15999.5 1676.68  14
   5  -2 -10 17329.1 1023.60  22
   5   2 -10 18327.4 1025.14  22
  -5  -2   9 15065.9 1803.91  12
  -5   2   9 13226.1 1639.52  12
   5  -2  -9 14954.2 1643.77  14
   5   2  -9 13914.3 1553.16  14
   5   2  -9 16475.4 956.797  22
   5  -2  -9 16710.4 979.807  22
  -5  -2   8 26871.4 2446.63  12
  -5   2   8 28986.6 2405.33  12
   5   2  -8 32852.1 2399.49  14
   5  -2  -8 30512.6 2390.76  14
   5  -2  -8 29898.4 1544.70  22
   5   2  -8 32480.0 1555.66  22
  -5  -2   7 2443.12 779.040  12
  -5   2   7 3587.88 826.651  12
   5  -2  -7 4727.62 451.156  22
   5   2  -7 4926.95 441.221  22
   5   2  -7 3981.85 813.296  14
   5  -2  -7 4603.38 884.721  14
   5  -2  -6 19770.4 1080.43  22
   5   2  -6 20158.7 1065.28  22
  -5  -2   6 16926.7 1801.24  12
  -5   2   6 18466.4 1764.64  12
   5   2  -6 17041.3 1632.17  14
   5  -2  -6 19678.3 1757.32  14
   5   2  -5 338.310 322.369  14
   5  -2  -5-118.400 356.767  14
   5  -2  -5 250.791 337.957  18
   5   2  -5 239.956 379.166  18
   5  -2  -5 89.4308 177.417  22
   5   2  -5 28.5308 165.396  22
  -5   2   5 127.692 321.922  12
  -5  -2   5 36.3284 201.866   7
  -5   2   5 95.8375 172.223   7
   5   2  -4 91166.3 4599.43  14
   5  -2  -4 94854.7 4686.68  14
  -5  -2   4 86412.8 4791.69  12
  -5   2   4 87969.3 4660.82  12
  -5   2   4 80007.3 3735.50   7
  -5  -2   4 86968.1 3794.67   7
   5   2  -4 89540.1 3732.85  22
   5  -2  -4 94187.1 3762.83  22
   5  -2  -4 85147.4 4657.74  18
   5   2  -4 88608.6 4642.08  18
  -5  -2   3 6162.33 541.020   7
  -5   2   3 6601.78 535.366   7
   5   2  -3 4613.92 825.514  18
  -5  -2   3 5800.28 965.994  12
  -5   2   3 5770.99 919.890  12
   5   2  -3 7138.46 521.785  22
   5  -2  -3 7346.48 540.381  22
   5  -2  -3 8646.59 1115.27  18
  -5   2   2 15307.6 907.731   7
  -5  -2   2 15857.6 940.675   7
   5  -2  -2 16865.8 928.168  22
   5   2  -2 16660.8 910.651  22
   5  -2  -2 13981.1 1505.70  18
   5   2  -2 15274.9 1484.84  18
  -5  -2   2 14761.5 1533.37  12
  -5   2   2 16929.3 1515.16  12
  -5   2   1 9521.85 661.673   7
  -5  -2   1 10074.2 697.540   7
  -5  -2   1 9405.83 1039.97  20
   5  -2  -1 11375.0 1317.16  18
   5   2  -1 9489.88 1153.60  18
   5  -2  -1 10527.1 689.014  22
   5   2  -1 10932.1 682.721  22
  -5  -2   1 10810.0 1288.08  12
  -5   2   1 13491.4 1321.52  12
  -5  -2   0 16544.7 1610.16   1
  -5   2   0 15707.1 1518.73   1
  -5   2   0 15972.8 905.948   7
  -5  -2   0 15407.2 919.131   7
  -5  -2   0 18487.2 1644.41  12
  -5   2   0 15194.8 1449.90  12
   5  -2   0 15921.0 925.216  22
   5   2   0 16106.2 916.442  22
  -5  -2   0 15292.8 1280.62  20
   5  -2   0 15707.3 1576.17  18
   5   2   0 15932.4 1535.35  18
  -5  -2  -1 7629.06 824.934  20
   5  -2   1 8427.62 1165.44  18
   5   2   1 6749.81 1011.39  18
  -5   2  -1 8668.56 596.377   7
  -5  -2  -1 7667.44 595.700   7
  -5  -2  -1 8913.46 599.209   6
  -5  -2  -1 8025.43 1098.19   1
  -5   2  -1 9521.34 1121.32   1
  -5  -2  -1 7813.31 1115.07  12
  -5   2  -1 7872.81 1023.94  12
  -5  -2  -1 8705.78 606.380   4
   5  -2   1 8732.79 624.235  22
   5   2   1 9165.87 617.616  22
  -5  -2  -2 15373.0 904.351   7
  -5   2  -2 14973.8 884.027   7
  -5  -2  -2 17006.9 1592.91   1
  -5   2  -2 15335.5 1488.47   1
  -5  -2  -2 12723.5 1095.27  20
   5  -2   2 16447.9 1624.49  18
   5   2   2 14042.6 1475.82  18
  -5  -2  -2 15825.3 866.308   6
   5  -2   2 15432.6 931.532  22
   5   2   2 16539.1 926.556  22
  -5  -2  -2 16908.9 914.124   4
   5  -2   3 2543.13 704.396  18
   5   2   3 1840.43 566.266  18
  -5  -2  -3 2377.89 326.184   7
  -5   2  -3 2093.45 324.329   7
  -5  -2  -3 1411.71 566.466   1
  -5   2  -3 1912.53 564.086   1
  -5  -2  -3 2405.86 345.436   4
  -5  -2  -3 2515.10 308.225   6
   5  -2   3 1950.95 351.668  22
   5   2   3 1848.32 296.668  22
  -5  -2  -4 20810.9 1073.04   4
  -5   2  -4 18163.3 1019.67   7
  -5  -2  -4 18977.1 1060.76   7
  -5  -2  -4 20769.1 1803.32   1
  -5   2  -4 19753.4 1739.72   1
  -5  -2  -4 17341.5 967.691   6
   5  -2   4 19583.4 1111.16  22
   5   2   4 19655.8 1085.89  22
   5  -2   4 18708.1 1820.55  18
   5   2   4 16483.2 1676.50  18
[truncated: 136,179 more chars]
