# Supplementary material for: Di­chlorido­(4,4′-dimethyl-2,2′-bi­pyridine-κ2 N,N′)zinc(II) aceto­nitrile monosolvate
Source: IUCrdata. 2022 Dec 6;7(Pt 12):x221149. doi: 10.1107/S241431462201149X (PMC9815126; doi:10.1107/S241431462201149X)
Supplement: Supplementary file 2 [file x-07-x221149-Isup2.hkl]

data_I                                                                          
_shelx_title ' hpd472b_a.res in P2(1)/c'                                        
_shelx_refln_list_code          4                                               
_shelx_F_calc_maximum      220.86                                               
_exptl_crystal_F_000       736.00                                               
_reflns_d_resolution_high  0.7934                                               
                                                                                
loop_                                                                           
 _space_group_symop_operation_xyz                                               
 'x, y, z'                                                                      
 '-x, y+1/2, -z+1/2'                                                            
 '-x, -y, -z'                                                                   
 'x, -y-1/2, z-1/2'                                                             
                                                                                
_cell_length_a     7.2893                                                       
_cell_length_b    13.3443                                                       
_cell_length_c    16.1667                                                       
_cell_angle_alpha  90.000                                                       
_cell_angle_beta   92.486                                                       
_cell_angle_gamma  90.000                                                       
                                                                                
_shelx_F_squared_multiplier     1.000                                           
                                                                                
loop_                                                                           
 _refln_index_h                                                                 
 _refln_index_k                                                                 
 _refln_index_l                                                                 
 _refln_F_squared_calc                                                          
 _refln_F_squared_meas                                                          
 _refln_F_squared_sigma                                                         
 _refln_observed_status                                                         
   1   0   0         56.57         51.92         4.15 o                         
   2   0   0      40970.33      38888.27      1062.30 o                         
   3   0   0        553.89        469.38        29.45 o                         
   4   0   0      18555.12      19111.88       443.80 o                         
   5   0   0        206.20        183.55        10.54 o                         
   6   0   0         60.42         74.15         8.78 o                         
   7   0   0        454.94        530.08        41.55 o                         
   8   0   0       1411.79       1652.47        73.00 o                         
   9   0   0         21.49         12.42         5.15 o                         
   1   1   0      12973.37      12379.88       345.55 o                         
   2   1   0       4282.67       4094.60       100.44 o                         
   3   1   0      12168.93      11474.78       311.78 o                         
   4   1   0       5203.60       5633.04       145.58 o                         
   5   1   0       2033.95       2106.71        44.50 o                         
   6   1   0        157.96        137.98        11.63 o                         
   7   1   0       1102.72       1214.20        46.30 o                         
   8   1   0        722.66        886.14        63.79 o                         
   9   1   0         37.73         26.79         6.53 o                         
   0   2   0       1030.99       1176.87        38.50 o                         
   1   2   0          1.27          3.59         2.73 o                         
   2   2   0      15325.32      15517.43       277.16 o                         
   3   2   0        402.64        384.08        15.65 o                         
   4   2   0       4492.76       4246.25        74.69 o                         
   5   2   0        739.54        789.26        17.65 o                         
   6   2   0         15.28         18.37         3.71 o                         
   7   2   0        655.64        736.76        19.69 o                         
   8   2   0        766.79        895.72        23.41 o                         
   9   2   0         33.89         20.52         3.63 o                         
   1   3   0       1034.23        863.05        18.19 o                         
   2   3   0          0.54         15.79         4.16 o                         
   3   3   0       1818.66       1596.66        37.07 o                         
   4   3   0       1169.69       1153.78        24.45 o                         
   5   3   0         62.19         65.05         5.70 o                         
   6   3   0          0.89         45.85         8.24 o                         
   7   3   0        393.49        421.18        12.31 o                         
   8   3   0        970.44       1027.16        24.81 o                         
   0   4   0      23730.93      22326.61       624.66 o                         
   1   4   0        392.29        376.85        10.35 o                         
   2   4   0        799.08        777.35        28.30 o                         
   3   4   0         36.17         49.18         5.16 o                         
   4   4   0       5768.21       5965.50        84.45 o                         
   5   4   0        591.43        611.86        13.13 o                         
   6   4   0        289.83        320.43        10.97 o                         
   7   4   0         96.90        102.24         6.02 o                         
   8   4   0        539.96        535.88        13.49 o                         
   1   5   0        707.51        619.46        40.55 o                         
   2   5   0        862.22        954.30        17.27 o                         
   3   5   0       4080.61       3994.16        60.99 o                         
   4   5   0        264.03        266.30         8.64 o                         
   5   5   0        437.30        449.16        10.49 o                         
   6   5   0        288.32        342.60        27.48 o                         
   7   5   0        319.69        321.29        10.13 o                         
   8   5   0         34.84         35.22         4.04 o                         
   0   6   0         20.49         26.25        15.35 o                         
   1   6   0         47.97         66.59         5.10 o                         
   2   6   0         24.35         53.54         4.84 o                         
   3   6   0       2880.62       2893.17        57.18 o                         
   4   6   0          0.52          2.00         3.43 o                         
   5   6   0          0.95          4.70         3.29 o                         
   6   6   0         39.14         43.67         5.22 o                         
   7   6   0         12.75          3.18         3.95 o                         
   8   6   0          6.05          3.99         3.85 o                         
   1   7   0       1991.68       2177.40        43.67 o                         
   2   7   0        448.88        446.27        14.78 o                         
   3   7   0         31.48         51.62         4.60 o                         
   4   7   0         54.15         52.95         6.49 o                         
   5   7   0         83.20         91.38         8.16 o                         
   6   7   0         14.27         89.49        42.73 o                         
   7   7   0        116.91        119.57        10.98 o                         
   8   7   0          0.96         -0.88         3.53 o                         
   0   8   0       1376.07       1144.37        30.59 o                         
   1   8   0        504.29        473.01        19.56 o                         
   2   8   0         13.81         28.27         3.37 o                         
   3   8   0        309.05        283.23         9.37 o                         
   4   8   0       1558.06       1536.45        66.46 o                         
   5   8   0        157.56        156.10         9.79 o                         
   6   8   0          4.84         11.77         7.28 o                         
   7   8   0         49.28         51.74        11.97 o                         
   8   8   0        136.60         86.04         7.97 o                         
   1   9   0       1294.54       1174.61        19.55 o                         
   2   9   0        120.48        103.26         4.67 o                         
   3   9   0        376.42        353.89        11.15 o                         
   4   9   0        154.25        158.07         9.48 o                         
   5   9   0        468.73        479.45        16.36 o                         
   6   9   0          1.77         14.95         6.48 o                         
   7   9   0         86.17         84.32         6.03 o                         
   0  10   0       2795.69       2823.40        47.23 o                         
   1  10   0         17.86         23.47         3.34 o                         
   2  10   0         39.67         30.27         3.74 o                         
   3  10   0        511.93        500.26        14.26 o                         
   4  10   0       3471.29       3500.42        68.18 o                         
   5  10   0         27.87         39.46         5.42 o                         
   6  10   0          4.97          6.70         4.08 o                         
   7  10   0         23.81         20.04         3.27 o                         
   1  11   0       1217.69       1238.20        21.43 o                         
   2  11   0         22.26         27.04         3.38 o                         
   3  11   0        350.58        332.60        13.49 o                         
   4  11   0        434.87        455.49        15.64 o                         
   5  11   0         58.94         67.46         7.05 o                         
   6  11   0         29.75         29.08         5.32 o                         
   0  12   0       6849.07       6713.32       113.18 o                         
   1  12   0        110.45         88.83         4.97 o                         
   2  12   0        204.29        200.05         7.48 o                         
   3  12   0        410.63        399.18        14.08 o                         
   4  12   0       2482.19       2591.97        50.53 o                         
   5  12   0        138.71        112.88         7.54 o                         
   6  12   0          2.41          1.26         2.26 o                         
   1  13   0       2261.32       2263.61        34.53 o                         
   2  13   0         14.62         13.62         3.26 o                         
   3  13   0       2119.60       2147.61        42.83 o                         
   4  13   0        392.14        400.99        15.12 o                         
   5  13   0        574.28        566.27        14.59 o                         
   0  14   0       2416.66       2538.57        81.64 o                         
   1  14   0         88.64         94.97         8.91 o                         
   2  14   0        107.23        113.13         6.83 o                         
   3  14   0         69.30         62.34         4.27 o                         
   4  14   0       1849.08       1875.64        56.20 o                         
   5  14   0         71.80         47.52         5.20 o                         
   1  15   0        488.98        563.63        22.51 o                         
   2  15   0         23.66         15.23         3.70 o                         
   3  15   0        690.27        750.12        35.81 o                         
   4  15   0         61.60         50.64         5.63 o                         
   1  16   0        420.44        416.91        22.96 o                         
   2  16   0        104.02         92.74         8.60 o                         
  -9   1   1         13.78          0.58         5.39 o                         
  -8   1   1         24.42         33.62         6.30 o                         
  -7   1   1          3.22         32.76         6.86 o                         
  -6   1   1          9.91          1.28         5.64 o                         
  -5   1   1         46.66         75.03         7.49 o                         
  -4   1   1       2845.07       3096.81        87.55 o                         
  -3   1   1        891.28        787.80        37.49 o                         
  -2   1   1        160.19        136.14        21.19 o                         
  -1   1   1        301.56        318.66        15.38 o                         
   0   1   1       7983.86       6382.04       395.38 o                         
   1   1   1       1301.12       1302.12        30.17 o                         
   2   1   1      35323.33      35040.96       973.82 o                         
   3   1   1        855.75        989.00        29.61 o                         
   4   1   1       2748.58       3014.11        72.80 o                         
   5   1   1        480.02        552.88        14.85 o                         
   6   1   1          9.56          9.63         4.07 o                         
   7   1   1         20.27         41.41         8.41 o                         
   8   1   1        101.51         84.19         8.97 o                         
   9   1   1         21.01         20.94         5.49 o                         
  -9   2   1         45.52         35.30         4.20 o                         
  -8   2   1          1.58         27.91         3.80 o                         
  -7   2   1         80.31         92.24         6.44 o                         
  -6   2   1         49.77         57.80         4.91 o                         
  -5   2   1        496.72        517.71        15.92 o                         
  -4   2   1         35.30         30.89         6.21 o                         
  -3   2   1       1165.36       1187.49        32.33 o                         
  -2   2   1         58.80         84.49         8.89 o                         
  -1   2   1       4207.59       4173.83        86.37 o                         
   0   2   1       1720.89       1658.17        37.98 o                         
   1   2   1       3230.70       2980.42        48.12 o                         
   2   2   1      13344.08      13209.87       217.37 o                         
   3   2   1       1530.86       1564.90        40.35 o                         
   4   2   1       2467.49       2760.83        61.04 o                         
   5   2   1        412.40        419.81        10.35 o                         
   6   2   1       3069.62       3295.78        50.98 o                         
   7   2   1        199.82        214.37         9.31 o                         
   8   2   1         10.04         11.69         3.94 o                         
   9   2   1         12.25          7.98         4.60 o                         
  -8   3   1          2.94          6.18         2.95 o                         
  -7   3   1          9.77         12.52         3.74 o                         
  -6   3   1       3619.73       3851.04        52.71 o                         
  -5   3   1        126.28        123.01         8.19 o                         
  -4   3   1         18.96         28.04         3.50 o                         
  -3   3   1         50.45         55.35         6.83 o                         
  -2   3   1      19205.74      18471.81       368.33 o                         
  -1   3   1          2.10         12.44         3.47 o                         
   0   3   1        877.11        723.80        19.41 o                         
   1   3   1       2585.24       2496.15        48.97 o                         
   2   3   1       8190.85       7811.03       107.26 o                         
   3   3   1        516.59        516.29        15.66 o                         
   4   3   1         83.12         89.51         4.83 o                         
   5   3   1       1316.35       1312.36        24.75 o                         
   6   3   1         82.73         86.51         5.60 o                         
   7   3   1         96.76         98.21         6.00 o                         
   8   3   1          5.06          5.49         4.40 o                         
  -8   4   1         12.92         13.34         3.25 o                         
  -7   4   1        636.06        665.96        16.35 o                         
  -6   4   1          0.56          6.34         5.09 o                         
  -5   4   1       2434.07       2503.67        40.66 o                         
  -4   4   1        314.14        373.04        11.06 o                         
  -3   4   1       2527.13       2496.08        50.72 o                         
  -2   4   1        142.43        114.52         9.03 o                         
  -1   4   1       4559.93       4346.48        67.98 o                         
   0   4   1       4800.25       4758.68       144.41 o                         
   1   4   1       6861.83       6480.49       122.64 o                         
   2   4   1       5309.76       5008.32        81.49 o                         
   3   4   1       2201.26       2160.81        39.28 o                         
   4   4   1        120.18        112.22         6.67 o                         
   5   4   1        134.87        135.30         6.03 o                         
   6   4   1       3001.67       3189.07        49.61 o                         
   7   4   1          1.46          0.82         3.67 o                         
   8   4   1         24.82         16.04         3.48 o                         
  -8   5   1          5.31          8.33         3.95 o                         
  -7   5   1         29.44         15.59         4.11 o                         
  -6   5   1       4520.85       4723.65        69.24 o                         
  -5   5   1          0.36          8.64         3.29 o                         
  -4   5   1          7.99          1.84         2.95 o                         
  -3   5   1          1.65         14.25         3.81 o                         
  -2   5   1      18338.58      17419.44       244.84 o                         
  -1   5   1        427.99        487.62        11.72 o                         
   0   5   1          2.78          4.60         5.76 o                         
   1   5   1        863.50        651.18        38.22 o                         
   2   5   1      10957.03      10322.59       140.65 o                         
   3   5   1       1471.18       1467.21        29.02 o                         
   4   5   1        223.01        227.67         8.45 o                         
   5   5   1       3402.77       3532.21        50.96 o                         
   6   5   1        849.22        885.73        18.46 o                         
   7   5   1        311.19        315.26         9.94 o                         
   8   5   1         36.72         33.74         3.98 o                         
  -8   6   1          0.05          3.02         3.58 o                         
  -7   6   1        172.19        174.20         7.58 o                         
  -6   6   1          3.33          6.87         3.45 o                         
  -5   6   1       1300.93       1218.31        30.89 o                         
  -4   6   1         76.02         89.94         4.99 o                         
  -3   6   1       3415.05       3224.51        49.74 o                         
  -2   6   1       8147.60       7808.21       150.25 o                         
  -1   6   1       7033.47       6817.48       142.45 o                         
   0   6   1       1257.56       1296.38        63.97 o                         
   1   6   1       7779.81       7204.07       132.26 o                         
   2   6   1      11311.28      10785.88       169.27 o                         
   3   6   1       2452.35       2413.76        50.91 o                         
   4   6   1        133.84        142.44         6.72 o                         
   5   6   1       1627.16       1639.47        40.81 o                         
   6   6   1       2963.66       3124.05        55.70 o                         
   7   6   1        153.14        134.80        14.58 o                         
   8   6   1          4.70          3.88         3.60 o                         
  -8   7   1          0.62          0.41         2.29 o                         
  -7   7   1          7.43         10.98         4.71 o                         
  -6   7   1       4292.63       4870.14       117.66 o                         
  -5   7   1         99.30         86.19        14.87 o                         
  -4   7   1         20.52         28.71         4.81 o                         
  -3   7   1        408.14        405.36        13.33 o                         
  -2   7   1      11071.89      10661.32       194.77 o                         
  -1   7   1       4053.40       4100.69        73.13 o                         
   0   7   1        141.36        202.78         7.85 o                         
   1   7   1       4092.44       3924.20        70.08 o                         
   2   7   1       4732.32       4316.36        78.78 o                         
   3   7   1        892.08        840.57        23.67 o                         
   4   7   1        124.82        106.56         9.66 o                         
   5   7   1       1137.67       1128.55        46.35 o                         
   6   7   1        780.59        859.86        30.91 o                         
   7   7   1         91.93         89.03         9.70 o                         
   8   7   1        133.40        104.18         6.66 o                         
  -8   8   1         10.41          8.82         4.39 o                         
  -7   8   1        323.96        378.55        18.44 o                         
  -6   8   1          8.91         12.47         4.66 o                         
  -5   8   1       1982.55       2093.65        46.31 o                         
  -4   8   1          1.53          6.97         4.31 o                         
  -3   8   1       2384.15       2385.42        40.48 o                         
  -2   8   1       1576.38       1657.01        29.73 o                         
  -1   8   1        989.83        863.66        21.18 o                         
   0   8   1         79.32         64.96         4.63 o                         
   1   8   1       1632.59       1414.38        27.75 o                         
   2   8   1       3971.17       3622.73        61.26 o                         
   3   8   1         33.30         18.20         3.47 o                         
   4   8   1         17.96         20.51         4.74 o                         
   5   8   1        920.65        942.81        36.50 o                         
   6   8   1       2072.61       2409.45        83.37 o                         
   7   8   1         34.21         31.57         4.92 o                         
  -7   9   1         33.83         33.04         5.94 o                         
  -6   9   1       1934.94       2044.84        52.45 o                         
  -5   9   1        416.72        438.11        15.58 o                         
  -4   9   1        219.30        206.52        10.37 o                         
  -3   9   1          8.93         11.95         3.64 o                         
  -2   9   1       7112.22       6953.30        88.06 o                         
  -1   9   1        808.82        748.12        14.00 o                         
   0   9   1        441.81        418.87         8.90 o                         
   1   9   1         29.24         27.78         2.83 o                         
   2   9   1       3094.53       2975.25        44.52 o                         
   3   9   1        370.09        358.75        10.58 o                         
   4   9   1        153.98        150.35        13.11 o                         
   5   9   1        477.62        479.74        23.20 o                         
   6   9   1        248.60        246.04        10.91 o                         
   7   9   1         29.11         29.81         4.03 o                         
  -7  10   1        174.12        156.74         8.10 o                         
  -6  10   1         25.41         26.08         4.61 o                         
  -5  10   1        862.81        941.08        36.74 o                         
  -4  10   1         42.90         44.16         5.34 o                         
  -3  10   1       1116.41       1122.94        22.73 o                         
  -2  10   1        187.89        192.94         6.92 o                         
  -1  10   1        504.98        488.79        11.56 o                         
   0  10   1          6.28          5.93         2.40 o                         
   1  10   1       2742.42       2708.34        38.30 o                         
   2  10   1       1632.61       1609.34        26.42 o                         
   3  10   1         27.03         33.14         5.07 o                         
   4  10   1         35.75         33.33         7.31 o                         
   5  10   1        829.48        956.76        47.35 o                         
   6  10   1        790.94        837.02        30.38 o                         
   7  10   1         56.85         46.69         5.38 o                         
  -6  11   1        412.50        444.85        15.00 o                         
  -5  11   1         55.85         59.26         5.75 o                         
  -4  11   1          0.66          1.89         4.55 o                         
  -3  11   1        422.16        354.11        16.06 o                         
  -2  11   1        427.09        413.13        11.00 o                         
  -1  11   1        831.20        876.35        16.40 o                         
   0  11   1        270.09        258.90         7.09 o                         
   1  11   1         10.01         14.82         2.89 o                         
   2  11   1       1139.88       1117.43        18.96 o                         
   3  11   1        406.77        406.84        14.50 o                         
   4  11   1        213.68        206.92        10.17 o                         
   5  11   1        192.86        214.85        21.98 o                         
   6  11   1          0.91          0.29         3.12 o                         
  -6  12   1          4.89          1.36         2.91 o                         
  -5  12   1        181.00        169.99        10.04 o                         
  -4  12   1         60.22         79.63         5.57 o                         
  -3  12   1        844.69        815.61        31.22 o                         
  -2  12   1         35.95         33.21         4.21 o                         
  -1  12   1         76.58         64.69         4.74 o                         
   0  12   1          5.46          6.37         2.64 o                         
   1  12   1        842.49        879.01        14.99 o                         
   2  12   1        122.88        108.83         4.93 o                         
   3  12   1         65.19         59.27         5.29 o                         
   4  12   1         43.72         49.89         6.43 o                         
   5  12   1       1024.89       1057.33        25.87 o                         
   6  12   1         44.05         41.58         4.75 o                         
  -5  13   1        179.21        192.41         8.45 o                         
  -4  13   1        136.23        132.39        11.31 o                         
  -3  13   1        203.60        238.19        10.26 o                         
  -2  13   1         14.45         14.38         3.68 o                         
  -1  13   1       1171.51       1135.96        21.08 o                         
   0  13   1         34.12         29.77         3.33 o                         
   1  13   1         32.98         42.70         4.16 o                         
   2  13   1         61.38         62.09         5.08 o                         
   3  13   1         31.12         33.34         4.73 o                         
   4  13   1         51.75         47.63         5.16 o                         
   5  13   1         58.07         56.66         3.94 o                         
  -5  14   1         38.29         27.85         4.16 o                         
  -4  14   1         11.27          6.60         5.55 o                         
  -3  14   1         50.19         42.80         4.83 o                         
  -2  14   1          0.35          0.82         3.74 o                         
  -1  14   1        608.49        586.34        14.78 o                         
   0  14   1         33.93         34.04         4.59 o                         
   1  14   1         13.25          7.08         4.07 o                         
   2  14   1         82.84         77.57         5.66 o                         
   3  14   1        638.10        652.31        22.47 o                         
   4  14   1         10.79         10.39         5.63 o                         
   5  14   1         22.34         19.63         3.65 o                         
  -2  15   1        661.18        641.58        33.57 o                         
  -1  15   1          0.85          3.82         6.56 o                         
   0  15   1         72.55         65.74         6.30 o                         
   1  15   1        647.61        711.28        37.42 o                         
   2  15   1        629.36        607.32        22.90 o                         
   3  15   1         16.48          8.30         5.28 o                         
   4  15   1          3.65          0.36         2.79 o                         
   1  16   1         36.88         47.86         7.33 o                         
   2  16   1        379.21        336.97        18.39 o                         
  -9   0   2          0.60          1.87         4.40 o                         
  -8   0   2       2814.21       3418.49       131.95 o                         
  -7   0   2         72.35         62.83         7.50 o                         
  -6   0   2        477.00        527.14        48.06 o                         
  -5   0   2        167.95        167.63        11.30 o                         
  -4   0   2      11255.97      11120.16       268.42 o                         
  -3   0   2        534.74        518.47        51.64 o                         
  -2   0   2        657.67        828.51        40.62 o                         
  -1   0   2       8005.85       8102.58       227.38 o                         
   0   0   2      14256.54      13227.47       522.37 o                         
   1   0   2       4125.55       3945.89       164.51 o                         
   2   0   2      48778.58      47938.68       840.87 o                         
   3   0   2       9624.27       9082.26       190.80 o                         
   4   0   2      15256.93      16714.44       301.13 o                         
   5   0   2       1384.94       1459.96        40.77 o                         
   6   0   2       2940.10       3340.59        73.31 o                         
   7   0   2       2296.11       2621.47        84.80 o                         
   8   0   2        330.31        364.00        18.20 o                         
   9   0   2         89.24         86.27         8.75 o                         
  -9   1   2        218.10        189.60        13.28 o                         
  -8   1   2        148.28        188.21        12.51 o                         
  -7   1   2        985.64       1114.13        34.05 o                         
  -6   1   2         53.33         43.00         7.63 o                         
  -5   1   2       1581.76       1645.05        39.95 o                         
  -4   1   2       9589.47       9993.50       242.50 o                         
  -3   1   2       3012.37       2929.57       133.32 o                         
  -2   1   2       2363.21       2622.33        92.07 o                         
  -1   1   2      10331.98      10264.79       236.46 o                         
   0   1   2      10266.89      10890.31       412.45 o                         
   1   1   2       3749.93       3518.03       104.83 o                         
   2   1   2       2312.01       2441.41        50.17 o                         
   3   1   2        921.62        916.27        22.73 o                         
   4   1   2      21596.50      21726.89       355.82 o                         
   5   1   2        308.04        298.42        11.21 o                         
   6   1   2        753.80        826.43        25.50 o                         
   7   1   2          9.19         10.64         5.03 o                         
   8   1   2       1759.31       2029.09        64.70 o                         
   9   1   2         21.37         14.98         4.60 o                         
  -9   2   2         10.03          2.77         2.80 o                         
  -8   2   2       1484.87       1735.81        35.21 o                         
  -7   2   2        500.55        540.22        16.16 o                         
  -6   2   2         35.36         60.07         5.64 o                         
  -5   2   2        785.43        790.31        19.47 o                         
  -4   2   2       4506.65       4607.46        97.88 o                         
  -3   2   2       1647.01       1558.79        45.67 o                         
  -2   2   2        217.95        239.42        12.69 o                         
  -1   2   2       5558.18       5595.63        93.77 o                         
   0   2   2       2250.76       2235.65        48.57 o                         
   1   2   2       6110.54       5705.17       117.67 o                         
   2   2   2         63.78         69.68         6.15 o                         
   3   2   2       8417.99       8358.17       135.34 o                         
   4   2   2       2708.92       3136.89        48.69 o                         
   5   2   2        733.85        773.02        15.76 o                         
   6   2   2        381.96        394.19        11.36 o                         
   7   2   2       1609.29       1710.56        33.28 o                         
   8   2   2        770.12        839.80        25.18 o                         
  -8   3   2        316.67        330.09        10.22 o                         
  -7   3   2        359.28        378.84        13.01 o                         
  -6   3   2          1.92          5.02         4.22 o                         
  -5   3   2        796.60        778.65        25.38 o                         
  -4   3   2       5129.80       5254.70        82.32 o                         
  -3   3   2        882.52        848.34        30.56 o                         
  -2   3   2        132.93        105.04         8.76 o                         
  -1   3   2       4027.74       4103.47        86.00 o                         
   0   3   2      24648.39      23970.34       468.00 o                         
   1   3   2         65.09         32.40         5.58 o                         
   2   3   2         33.38         25.60         4.04 o                         
   3   3   2        441.84        409.24        17.99 o                         
   4   3   2       6716.49       6422.09        92.68 o                         
   5   3   2         25.09         29.14         3.74 o                         
   6   3   2          4.74         12.78         3.76 o                         
   7   3   2         34.92         42.13         4.51 o                         
   8   3   2        573.31        631.96        17.53 o                         
  -8   4   2        879.86        854.75        19.20 o                         
  -7   4   2        425.11        437.41        11.23 o                         
  -6   4   2        226.52        264.22        16.44 o                         
  -5   4   2        105.67        103.08         8.89 o                         
  -4   4   2       3842.61       4008.21        65.43 o                         
  -3   4   2        635.54        610.22        18.57 o                         
  -2   4   2        622.56        609.67        22.90 o                         
  -1   4   2       1401.92       1376.58        32.92 o                         
   0   4   2       1526.48       1398.19        36.76 o                         
   1   4   2       1464.33       1307.43        29.31 o                         
   2   4   2       1080.55       1088.76        28.02 o                         
   3   4   2       1760.78       1698.91        33.95 o                         
   4   4   2        180.68        197.93         7.55 o                         
   5   4   2        117.00        117.54         5.72 o                         
   6   4   2        858.17        965.59        28.26 o                         
   7   4   2       1059.79       1116.19        23.45 o                         
   8   4   2         27.76         21.46         2.96 o                         
  -8   5   2          1.18          2.25         2.83 o                         
  -7   5   2        161.20        158.26         7.11 o                         
  -6   5   2         16.88         38.75        10.10 o                         
  -5   5   2        130.08        151.70         6.67 o                         
  -4   5   2        828.73        786.78        16.88 o                         
  -3   5   2          4.83          7.71         3.79 o                         
  -2   5   2        115.48        129.45         7.58 o                         
  -1   5   2       3853.92       3607.86        93.85 o                         
   0   5   2       3239.01       3056.57       118.88 o                         
   1   5   2         23.58         29.33         3.74 o                         
   2   5   2         69.09         46.58         4.74 o                         
   3   5   2        159.74        159.93         6.91 o                         
   4   5   2        552.61        516.55        13.60 o                         
   5   5   2          5.41         16.79         3.51 o                         
   6   5   2         52.60         41.33         4.81 o                         
   7   5   2        183.19        180.23         7.32 o                         
   8   5   2          0.36          1.45         3.87 o                         
  -8   6   2          8.46          6.10         6.71 o                         
  -7   6   2        172.44        157.36         7.75 o                         
  -6   6   2          6.92         19.91         5.14 o                         
  -5   6   2        138.57        137.95         7.14 o                         
  -4   6   2         85.95         83.64         5.11 o                         
  -3   6   2        173.26        167.59         8.07 o                         
  -2   6   2         34.01         50.22         5.52 o                         
  -1   6   2        234.27        263.64         8.78 o                         
   0   6   2        677.85        745.18        39.54 o                         
   1   6   2       2003.48       1925.96       105.19 o                         
   2   6   2         98.75        132.35         7.13 o                         
   3   6   2        200.91        193.68         8.96 o                         
   4   6   2        348.11        396.12        12.94 o                         
   5   6   2        348.28        356.47        15.12 o                         
   6   6   2         31.98         65.82         8.20 o                         
   7   6   2          0.63          4.40         4.26 o                         
   8   6   2         33.68         19.68         4.08 o                         
  -8   7   2         11.79          6.95         5.46 o                         
  -7   7   2        118.10        112.17         8.94 o                         
  -6   7   2          0.47         11.98         6.33 o                         
  -5   7   2         93.10         92.63         9.60 o                         
  -4   7   2         12.28         15.06         4.33 o                         
  -3   7   2         30.08         21.32         3.73 o                         
  -2   7   2        234.24        218.02        11.28 o                         
  -1   7   2        598.59        570.14        17.03 o                         
   0   7   2        872.51        836.41        19.19 o                         
   1   7   2       2572.32       2603.52        52.67 o                         
   2   7   2         23.41         26.75         4.19 o                         
   3   7   2         67.86         86.36        10.72 o                         
   4   7   2        138.31        128.92        17.79 o                         
   5   7   2        418.16        463.43        50.09 o                         
   6   7   2        202.37        212.67        12.76 o                         
   7   7   2         62.91         49.83         8.05 o                         
   8   7   2          6.48          8.27         4.32 o                         
  -8   8   2        247.31        215.66        13.22 o                         
  -7   8   2         16.98         20.07         4.45 o                         
  -6   8   2          9.06         23.40         5.56 o                         
  -5   8   2        393.19        433.87        18.32 o                         
  -4   8   2        560.89        589.55        25.43 o                         
  -3   8   2         20.69         21.12         3.83 o                         
  -2   8   2          5.63         12.16         3.22 o                         
  -1   8   2        348.96        340.16        12.95 o                         
   0   8   2        148.45        140.80         7.37 o                         
   1   8   2        112.67        120.33         6.69 o                         
   2   8   2        567.55        571.77        12.77 o                         
   3   8   2        738.90        733.92        20.17 o                         
   4   8   2         52.87         71.11         9.11 o                         
   5   8   2        331.57        281.65        25.34 o                         
   6   8   2          2.19         50.49        13.92 o                         
   7   8   2         13.61         10.50         5.74 o                         
  -7   9   2        172.47        177.18        10.34 o                         
  -6   9   2          0.89          5.49         3.83 o                         
  -5   9   2         48.95         56.18         6.65 o                         
  -4   9   2       1093.21       1103.22        24.96 o                         
  -3   9   2        721.33        709.99        17.93 o                         
  -2   9   2          8.67          9.24         2.72 o                         
  -1   9   2          5.10          8.77         2.97 o                         
   0   9   2       5711.07       5656.27        68.21 o                         
   1   9   2        856.50        761.40        11.70 o                         
   2   9   2          2.09          5.99         2.48 o                         
   3   9   2        101.76        111.37         6.31 o                         
   4   9   2       1361.59       1345.29        51.39 o                         
   5   9   2         40.27         48.71        10.39 o                         
   6   9   2         27.67         24.55         4.58 o                         
   7   9   2        142.02        131.68         9.52 o                         
  -7  10   2         94.35         83.02         4.97 o                         
  -6  10   2         72.81         68.78         5.57 o                         
  -5  10   2       1458.55       1627.67        34.90 o                         
  -4  10   2        999.98       1029.61        24.20 o                         
  -3  10   2       1027.23        974.08        19.55 o                         
  -2  10   2        402.18        401.59        11.87 o                         
  -1  10   2       1692.80       1705.00        30.36 o                         
   0  10   2       1896.16       1920.44        26.54 o                         
   1  10   2        260.85        241.32         6.52 o                         
   2  10   2          6.22          9.24         2.68 o                         
   3  10   2       1116.22       1027.05        27.71 o                         
   4  10   2         15.43         11.59         5.69 o                         
   5  10   2        315.03        315.72        13.34 o                         
   6  10   2         14.84         15.77        12.54 o                         
   7  10   2        153.05        138.38        23.10 o                         
  -6  11   2         18.85         16.11         3.11 o                         
  -5  11   2        964.89       1017.36        26.17 o                         
  -4  11   2       1063.74       1110.51        32.31 o                         
  -3  11   2        554.94        573.48        27.18 o                         
  -2  11   2        138.45        133.69         7.46 o                         
  -1  11   2          1.15          4.88         2.94 o                         
   0  11   2       4618.38       4725.27        61.59 o                         
   1  11   2        277.95        276.53         6.88 o                         
   2  11   2         55.88         67.67         4.04 o                         
   3  11   2         90.21         89.27         7.23 o                         
   4  11   2       2685.78       2784.72        71.67 o                         
   5  11   2         75.91         84.61         6.47 o                         
   6  11   2          0.73          5.52         4.81 o                         
  -6  12   2        141.55        124.62        17.38 o                         
  -5  12   2          6.99         14.17         3.06 o                         
  -4  12   2       1741.44       1742.77        49.41 o                         
  -3  12   2        475.99        463.72        17.04 o                         
  -2  12   2        160.30        157.74         6.69 o                         
  -1  12   2       1085.24       1215.60        21.28 o                         
   0  12   2        817.22        831.98        16.09 o                         
   1  12   2        461.43        478.21        10.43 o                         
   2  12   2        277.89        272.92         8.84 o                         
   3  12   2       1581.34       1606.46        38.33 o                         
   4  12   2        198.45        201.15        10.84 o                         
   5  12   2        577.48        592.15        16.35 o                         
   6  12   2        152.73        141.10         8.00 o                         
  -5  13   2        339.87        330.25        11.17 o                         
  -4  13   2       1275.47       1339.62        28.61 o                         
  -3  13   2        688.20        705.12        16.35 o                         
  -2  13   2         23.17         23.74         3.74 o                         
  -1  13   2       1649.54       1603.63        29.54 o                         
   0  13   2       3418.30       3540.00        68.79 o                         
   1  13   2        575.03        543.16        13.06 o                         
   2  13   2         42.40         41.59         4.42 o                         
   3  13   2        558.99        553.95        21.92 o                         
   4  13   2       2172.31       2198.47        47.15 o                         
   5  13   2         23.19         25.39         3.32 o                         
  -4  14   2        761.17        769.86        24.57 o                         
  -3  14   2        524.12        566.38        16.42 o                         
  -2  14   2        333.98        303.95         8.51 o                         
  -1  14   2        625.60        600.60        15.99 o                         
   0  14   2        535.70        556.47        19.51 o                         
   1  14   2        910.04        928.61        22.03 o                         
   2  14   2         83.32         69.74        10.08 o                         
   3  14   2       1439.60       1518.80        49.28 o                         
   4  14   2          3.97          2.31         4.43 o                         
  -4  15   2        406.58        301.01        15.50 o                         
  -3  15   2        112.17        110.65         7.99 o                         
  -2  15   2         22.13         26.57         4.11 o                         
  -1  15   2        749.03        862.64        43.64 o                         
   0  15   2       1709.98       1747.59        55.51 o                         
   1  15   2         19.23         11.13         7.57 o                         
   2  15   2         63.46         63.67         9.08 o                         
   3  15   2        283.67        310.63        18.09 o                         
  -2  16   2        371.75        343.90        18.54 o                         
   1  16   2         80.11         70.11         7.99 o                         
   2  16   2         52.25         41.67         5.60 o                         
  -9   1   3         27.42         12.98         3.50 o                         
  -8   1   3        274.82        281.98        12.20 o                         
  -7   1   3        118.20        120.89         9.70 o                         
  -6   1   3         15.74         15.61         5.69 o                         
  -5   1   3        227.72        216.45        13.52 o                         
  -4   1   3          0.51         -0.25         5.97 o                         
  -3   1   3       1120.30       1078.27        50.42 o                         
  -2   1   3        603.66        594.22        27.24 o                         
  -1   1   3       2357.68       2454.86        78.04 o                         
   0   1   3       3221.60       3283.84       147.90 o                         
   1   1   3       3591.76       3753.32       115.04 o                         
   2   1   3        776.76        736.23        28.08 o                         
   3   1   3       1015.32       1066.56        41.09 o                         
   4   1   3       3256.86       3417.33        80.80 o                         
   5   1   3        582.99        596.15        21.95 o                         
   6   1   3       1032.48       1105.39        31.00 o                         
   7   1   3        160.54        160.11        12.96 o                         
   8   1   3        415.95        451.00        23.54 o                         
   9   1   3         34.10         20.55         4.25 o                         
  -9   2   3         31.84         24.95         7.15 o                         
  -8   2   3        123.93        137.66         6.64 o                         
  -7   2   3         49.23         54.14         5.88 o                         
  -6   2   3        795.95        840.81        19.49 o                         
  -5   2   3        341.53        332.34        17.80 o                         
  -4   2   3          6.63         15.32         6.33 o                         
  -3   2   3         24.41         21.98         6.80 o                         
  -2   2   3      11032.45      11324.03       188.94 o                         
  -1   2   3        526.51        614.72        18.90 o                         
   0   2   3        201.92        236.78        13.41 o                         
   1   2   3         67.62         81.06         9.83 o                         
   2   2   3       3267.38       2949.10        62.16 o                         
   3   2   3        936.17        950.12        25.89 o                         
   4   2   3        523.43        509.47        28.26 o                         
   5   2   3         74.21        107.84         5.97 o                         
   6   2   3       3060.62       3222.44        55.19 o                         
   7   2   3         14.78         21.71         4.42 o                         
   8   2   3        611.04        590.21        18.57 o                         
  -8   3   3         98.23         93.74         5.52 o                         
  -7   3   3        117.66        124.79         8.75 o                         
  -6   3   3       1033.09       1113.75        24.32 o                         
  -5   3   3        193.84        190.74         8.68 o                         
  -4   3   3        485.80        477.25        13.35 o                         
  -3   3   3       1537.44       1589.50        38.50 o                         
  -2   3   3         72.36         81.04         7.04 o                         
  -1   3   3       1033.15        935.31        25.71 o                         
   0   3   3       3150.82       3210.34        69.64 o                         
   1   3   3       2583.79       2256.63        62.59 o                         
   2   3   3         65.21         75.73         7.32 o                         
   3   3   3       1231.41       1351.20        32.20 o                         
   4   3   3       1260.99       1289.04        40.95 o                         
   5   3   3       1421.08       1435.64        25.77 o                         
   6   3   3       1649.99       1780.67        31.16 o                         
   7   3   3        272.91        250.39         9.01 o                         
   8   3   3        143.56        122.80         6.71 o                         
  -8   4   3          9.98          4.85         2.76 o                         
  -7   4   3         50.23         56.19         4.45 o                         
  -6   4   3       4031.04       4215.68        67.22 o                         
  -5   4   3        306.81        327.50        10.61 o                         
  -4   4   3         75.95         70.83         4.89 o                         
  -3   4   3        214.09        204.01         7.29 o                         
  -2   4   3      10622.14      10584.67       218.12 o                         
  -1   4   3        971.64        996.45        27.09 o                         
   0   4   3       2184.61       2335.31        51.88 o                         
   1   4   3        832.14        760.51        26.14 o                         
   2   4   3       6001.70       5591.36       109.58 o                         
   3   4   3         15.06         11.72         3.89 o                         
   4   4   3         18.06         19.43         3.08 o                         
   5   4   3        833.22        904.14        17.34 o                         
   6   4   3       1017.26       1085.43        21.54 o                         
   7   4   3         14.72         11.14         3.42 o                         
   8   4   3          4.62          5.43         2.72 o                         
  -8   5   3         63.50         57.48         5.92 o                         
  -7   5   3        804.96        847.57        17.21 o                         
  -6   5   3       1012.44       1088.22        26.65 o                         
  -5   5   3       1818.32       1834.10        31.01 o                         
  -4   5   3        289.21        275.98        10.11 o                         
  -3   5   3       4461.92       4449.81        70.93 o                         
  -2   5   3         66.27         61.06         5.83 o                         
  -1   5   3       1762.53       1608.36        46.30 o                         
   0   5   3        800.13        802.20        19.03 o                         
   1   5   3       4383.38       3773.60        91.89 o                         
   2   5   3       2609.94       2595.60        50.17 o                         
   3   5   3        874.35        815.18        20.35 o                         
   4   5   3        318.07        302.28         9.67 o                         
   5   5   3       1969.81       1970.80        31.08 o                         
   6   5   3       1415.60       1468.42        35.70 o                         
   7   5   3        513.22        515.70        13.16 o                         
   8   5   3        148.89        113.01         7.40 o                         
  -8   6   3         84.43         62.86        16.48 o                         
  -7   6   3       1010.47       1063.96        56.43 o                         
  -6   6   3       4358.23       4532.63       100.90 o                         
  -5   6   3        718.11        723.99        17.74 o                         
  -4   6   3         99.89         79.78         5.74 o                         
  -3   6   3         11.34          8.36         3.47 o                         
  -2   6   3      21952.04      20496.87       406.19 o                         
  -1   6   3          8.42         11.63         2.55 o                         
   0   6   3       1557.79       1612.24        44.01 o                         
   1   6   3          2.32          6.09         2.77 o                         
   2   6   3      21533.74      19919.66       351.42 o                         
   3   6   3        426.38        410.15        22.24 o                         
   4   6   3       1693.28       1696.83        36.02 o                         
   5   6   3        331.47        320.71        12.17 o                         
   6   6   3       2557.74       2634.18        47.86 o                         
   7   6   3         31.13         36.58         7.46 o                         
   8   6   3        157.47        129.71        12.50 o                         
  -8   7   3         42.42         30.19         6.64 o                         
  -7   7   3        352.21        354.46        11.86 o                         
  -6   7   3        493.66        518.92        23.41 o                         
  -5   7   3       2044.02       2221.16        59.91 o                         
  -4   7   3        491.12        506.88        17.73 o                         
  -3   7   3       4877.03       4860.51        80.57 o                         
  -2   7   3        135.16        127.31         9.22 o                         
  -1   7   3       3517.95       3417.35        69.12 o                         
   0   7   3       1493.99       1438.34        29.44 o                         
   1   7   3      10362.46       9614.92       157.74 o                         
   2   7   3       2082.53       1886.64        53.25 o                         
   3   7   3       3446.09       3402.73        84.49 o                         
   4   7   3         70.72         77.70        10.52 o                         
   5   7   3       3329.37       3329.54       105.26 o                         
   6   7   3       1489.50       1636.53        46.18 o                         
   7   7   3        128.50        131.30        10.69 o                         
  -8   8   3         25.36         21.85         4.39 o                         
  -7   8   3        208.78        211.91         8.20 o                         
  -6   8   3       2945.60       3087.17        76.96 o                         
  -5   8   3          2.01         -1.53         5.84 o                         
  -4   8   3          4.25          3.04         4.62 o                         
  -3   8   3        513.36        524.19        13.40 o                         
  -2   8   3       9229.25       9467.63       173.72 o                         
  -1   8   3          9.84         12.65         3.47 o                         
   0   8   3        575.94        586.56        15.66 o                         
   1   8   3          0.22          2.21         2.56 o                         
   2   8   3       7303.86       6775.20        88.01 o                         
   3   8   3        265.53        254.98         9.86 o                         
   4   8   3        114.26        118.53        10.23 o                         
   5   8   3        843.84        849.90        36.83 o                         
   6   8   3        386.21        411.37        14.46 o                         
   7   8   3         17.29         15.43         5.73 o                         
  -7   9   3         77.57         80.76         5.37 o                         
  -6   9   3        221.54        209.53        10.91 o                         
  -5   9   3        943.46       1053.65        28.21 o                         
  -4   9   3        242.32        234.78         9.90 o                         
  -3   9   3       2594.87       2693.86        49.15 o                         
  -2   9   3          2.29          1.89         3.16 o                         
  -1   9   3       2167.55       2173.38        32.92 o                         
   0   9   3        848.08        843.34        13.61 o                         
   1   9   3       4243.77       4127.59        51.19 o                         
   2   9   3        272.82        272.00         6.97 o                         
   3   9   3         62.75         64.42         5.56 o                         
   4   9   3        381.00        383.81        14.96 o                         
   5   9   3        993.22       1018.43        36.38 o                         
   6   9   3        582.89        603.55        26.19 o                         
   7   9   3          0.65         11.42         4.86 o                         
  -7  10   3        509.17        486.41        14.32 o                         
  -6  10   3        381.03        418.37        19.73 o                         
  -5  10   3        200.35        200.80         8.95 o                         
  -4  10   3          1.74         -1.31         3.79 o                         
  -3  10   3       2463.02       2528.49        43.52 o                         
  -2  10   3       2372.45       2371.66        42.97 o                         
  -1  10   3         26.60         27.15         3.68 o                         
   0  10   3         51.53         47.19         3.23 o                         
   1  10   3         59.97         57.72         3.78 o                         
   2  10   3       1276.92       1273.92        21.77 o                         
   3  10   3        277.30        259.38        11.37 o                         
   4  10   3        562.93        614.66        31.52 o                         
   5  10   3         50.50         37.98         6.88 o                         
   6  10   3        668.42        758.67        29.12 o                         
   7  10   3          0.01         -0.10         3.25 o                         
  -6  11   3        101.05        100.78         5.36 o                         
  -5  11   3         14.73         19.43         3.94 o                         
  -4  11   3        577.76        603.47        16.95 o                         
  -3  11   3         35.35         27.17         4.40 o                         
  -2  11   3         25.15         22.17         4.63 o                         
  -1  11   3          5.11         17.08         3.72 o                         
   0  11   3         23.84         28.65         3.27 o                         
   1  11   3       1570.10       1636.52        23.42 o                         
   2  11   3        514.80        508.49        15.48 o                         
   3  11   3         22.01         23.65         4.50 o                         
   4  11   3         72.35         75.91         6.84 o                         
   5  11   3        854.75        904.86        26.57 o                         
   6  11   3         24.79         29.23         7.55 o                         
  -6  12   3          0.25         -1.42         2.43 o                         
  -5  12   3       1125.92       1150.86        27.17 o                         
  -4  12   3          3.03          3.56         4.57 o                         
  -3  12   3        207.48        210.88        10.33 o                         
  -2  12   3        338.54        321.37        10.06 o                         
  -1  12   3         59.48         76.30         5.97 o                         
   0  12   3        405.83        412.19        10.02 o                         
   1  12   3       1361.30       1360.11        20.49 o                         
   2  12   3         29.43         29.47         3.35 o                         
   3  12   3          6.55          7.73         5.01 o                         
   4  12   3         51.01         56.47         6.95 o                         
   5  12   3         29.71         28.81         4.72 o                         
   6  12   3          9.95          8.46         3.18 o                         
  -5  13   3        177.98        167.38         6.80 o                         
  -4  13   3          4.98          3.84         3.11 o                         
  -3  13   3         19.23         23.84         3.72 o                         
  -2  13   3          1.07          2.42         3.28 o                         
  -1  13   3          0.66          4.57         3.69 o                         
   0  13   3        185.97        189.14         7.44 o                         
   1  13   3        445.80        405.51        10.94 o                         
   2  13   3         30.69         34.69         4.34 o                         
   3  13   3          1.13          2.44         3.42 o                         
   4  13   3         46.27         51.92         4.78 o                         
   5  13   3        265.06        233.02        10.58 o                         
  -4  14   3          7.63          9.14         2.81 o                         
  -3  14   3        403.29        410.32        12.29 o                         
  -2  14   3        198.38        189.92         6.94 o                         
  -1  14   3        298.61        302.47        11.63 o                         
   0  14   3         66.60         70.20         4.92 o                         
   1  14   3        110.53        126.25         6.68 o                         
   2  14   3         95.81        106.32        14.38 o                         
   3  14   3        311.83        287.82        14.13 o                         
   4  14   3         84.51         79.12         8.16 o                         
  -3  15   3        216.83        214.55         9.83 o                         
  -2  15   3         22.46         20.01         3.73 o                         
  -1  15   3        305.58        302.84        10.50 o                         
   0  15   3         19.81         13.01         4.24 o                         
   1  15   3        179.30        183.33        15.03 o                         
   2  15   3         20.75         20.74         6.42 o                         
   3  15   3        664.88        645.71        30.59 o                         
  -2  16   3       1305.76       1237.38        52.69 o                         
   1  16   3         32.42         21.36         5.39 o                         
   2  16   3        966.89        815.32        35.62 o                         
  -9   0   4         71.16         53.04         6.95 o                         
  -8   0   4        153.03        163.83        35.84 o                         
  -7   0   4        474.01        603.44        28.12 o                         
  -6   0   4         48.53         41.64        10.83 o                         
  -5   0   4       2534.17       2783.09        64.99 o                         
  -4   0   4       1526.04       1539.72        51.13 o                         
  -3   0   4       1473.04       1388.23        39.02 o                         
  -2   0   4       5862.05       5883.77       147.49 o                         
  -1   0   4       3232.86       3058.11        95.78 o                         
   0   0   4      22619.87      24015.77       949.57 o                         
   1   0   4       2637.04       2603.69        70.91 o                         
   2   0   4         56.50         37.30         7.45 o                         
   3   0   4       5145.78       5096.56       111.93 o                         
   4   0   4       7530.97       7450.87       187.87 o                         
   5   0   4       1884.88       1981.08        47.21 o                         
   6   0   4       1171.65       1250.64        35.70 o                         
   7   0   4        344.00        409.44        21.92 o                         
   8   0   4        213.99        286.26        15.38 o                         
  -9   1   4         31.71         21.10         5.23 o                         
  -8   1   4       1968.20       2276.08        90.31 o                         
  -7   1   4         61.87         65.73         9.65 o                         
  -6   1   4        156.28        183.81        12.57 o                         
  -5   1   4          0.13          6.99         4.41 o                         
  -4   1   4       8627.63       8931.43       192.37 o                         
  -3   1   4         84.33         87.13         7.38 o                         
  -2   1   4        938.08        912.49        26.80 o                         
  -1   1   4       4872.95       5389.72       227.50 o                         
   0   1   4      18641.58      19051.09       641.58 o                         
   1   1   4         16.05         10.06         6.18 o                         
   2   1   4        186.44        165.25        14.88 o                         
   3   1   4       4889.43       4705.72        91.50 o                         
   4   1   4        651.80        627.76        26.21 o                         
   5   1   4         73.70         78.29         7.49 o                         
   6   1   4       1524.69       1593.87        40.87 o                         
   7   1   4       1704.24       1813.23        74.28 o                         
   8   1   4        288.07        293.73        15.48 o                         
  -8   2   4         27.60         26.86         3.96 o                         
  -7   2   4        804.31        929.18        23.42 o                         
  -6   2   4        755.48        876.06        20.65 o                         
  -5   2   4       4103.48       4383.75        66.25 o                         
  -4   2   4        900.87        888.95        21.94 o                         
  -3   2   4       4610.94       4640.52        73.88 o                         
  -2   2   4       1044.35       1082.72        33.05 o                         
  -1   2   4       9043.13       8856.79       258.67 o                         
   0   2   4      21659.31      22090.64       607.72 o                         
   1   2   4       2344.19       2111.30        59.07 o                         
   2   2   4       1276.20       1371.30        40.21 o                         
   3   2   4       3918.70       3853.09        73.98 o                         
   4   2   4       3174.08       3176.52        66.84 o                         
   5   2   4        910.99        943.26        19.07 o                         
   6   2   4          1.56          3.76         4.24 o                         
   7   2   4         93.30        108.56         6.98 o                         
   8   2   4       2149.63       2272.78        50.77 o                         
  -8   3   4       1708.13       1808.31        36.20 o                         
  -7   3   4         70.54         67.55         6.05 o                         
  -6   3   4        489.33        541.13        16.91 o                         
  -5   3   4         17.81         19.95         4.07 o                         
  -4   3   4      11769.97      12620.83       176.19 o                         
  -3   3   4        277.46        300.12         9.11 o                         
  -2   3   4       3709.78       3896.47        89.43 o                         
  -1   3   4        138.91        116.51         8.55 o                         
   0   3   4      13648.32      13768.05       277.14 o                         
   1   3   4       2065.33       2182.79        59.63 o                         
   2   3   4       2664.59       2598.46        70.73 o                         
   3   3   4        862.74        807.55        25.06 o                         
   4   3   4       1217.88       1206.50        29.00 o                         
   5   3   4          6.18          9.03         3.01 o                         
   6   3   4        523.23        549.15        13.79 o                         
   7   3   4        842.06        904.11        22.22 o                         
   8   3   4         66.42         53.89         4.83 o                         
  -8   4   4         19.43         19.08         3.10 o                         
  -7   4   4        394.22        445.26        14.58 o                         
  -6   4   4        392.08        425.51        13.41 o                         
  -5   4   4       2350.69       2492.61        46.68 o                         
  -4   4   4         49.05         40.21         4.23 o                         
  -3   4   4       1894.10       1874.61        35.83 o                         
  -2   4   4       2000.76       2071.78        46.10 o                         
  -1   4   4       2847.49       2581.26        81.96 o                         
   0   4   4       2375.61       2490.12        57.55 o                         
   1   4   4         61.29         38.55         5.80 o                         
   2   4   4        140.88        161.28        13.68 o                         
   3   4   4       1763.00       1702.13        43.25 o                         
   4   4   4       2541.80       2550.38        42.92 o                         
   5   4   4         30.91         22.92         3.13 o                         
   6   4   4         23.39         47.62         7.70 o                         
   7   4   4         19.99         13.74         3.40 o                         
   8   4   4        120.17        109.71        18.04 o                         
  -8   5   4         68.59         67.46         6.06 o                         
  -7   5   4          0.64          1.27         2.63 o                         
  -6   5   4         88.99         98.97         6.62 o                         
  -5   5   4        617.99        688.00        16.58 o                         
  -4   5   4        101.95         85.37         6.16 o                         
  -3   5   4        352.47        340.93        10.87 o                         
  -2   5   4         64.99         52.94         5.91 o                         
  -1   5   4       1586.94       1780.85        44.35 o                         
   0   5   4        937.95        870.85        33.97 o                         
   1   5   4       1782.70       1679.52        37.77 o                         
   2   5   4        596.33        549.09        20.26 o                         
   3   5   4       1395.69       1373.74        37.25 o                         
   4   5   4         59.52         67.60         5.45 o                         
   5   5   4        135.84        168.77         7.59 o                         
   6   5   4        198.58        211.52         8.77 o                         
   7   5   4        342.07        332.16         9.82 o                         
   8   5   4          7.38          3.90         3.92 o                         
  -8   6   4          8.60          7.31         4.34 o                         
  -7   6   4         39.24         37.48         4.50 o                         
  -6   6   4         84.36        119.39         6.71 o                         
  -5   6   4         40.81         43.69         5.09 o                         
  -4   6   4        407.59        408.19        11.93 o                         
  -3   6   4         30.00         25.38         4.80 o                         
  -2   6   4         20.56         21.28         4.52 o                         
  -1   6   4        350.56        342.45        13.68 o                         
   0   6   4        886.65        889.45        21.03 o                         
   1   6   4         77.95         73.16         5.82 o                         
   2   6   4        683.30        598.79        17.06 o                         
   3   6   4       1692.61       1583.66        32.51 o                         
   4   6   4        454.44        462.59        14.02 o                         
   5   6   4         32.87         31.36         4.12 o                         
   6   6   4        226.64        244.57        18.40 o                         
   7   6   4         67.50         66.38         8.09 o                         
  -8   7   4         32.00         23.81         5.90 o                         
  -7   7   4        129.85        137.50         7.13 o                         
  -6   7   4        142.30        124.25        15.09 o                         
  -5   7   4         18.57         38.76        11.14 o                         
  -4   7   4        174.38        167.47         8.69 o                         
  -3   7   4        633.88        618.07        17.53 o                         
  -2   7   4        283.04        294.86        15.01 o                         
  -1   7   4        880.96        892.46        31.77 o                         
   0   7   4          3.19         -0.24         2.85 o                         
   1   7   4        261.47        271.45         9.56 o                         
   2   7   4        311.38        300.01        14.78 o                         
   3   7   4         87.11         64.90         6.78 o                         
   4   7   4         79.66         63.18        10.08 o                         
   5   7   4         79.17         93.56        18.94 o                         
   6   7   4         37.65         39.60         4.98 o                         
   7   7   4         27.24         28.17         6.54 o                         
  -7   8   4          1.63          1.61         3.26 o                         
  -6   8   4         67.40         78.62         7.97 o                         
  -5   8   4         70.44         80.98         8.67 o                         
  -4   8   4        453.75        425.52        13.26 o                         
  -3   8   4        698.82        699.26        16.28 o                         
  -2   8   4        149.13        140.85         8.08 o                         
  -1   8   4          0.93          2.12         2.41 o                         
   0   8   4       1097.89       1041.79        20.14 o                         
   1   8   4        192.16        189.60         6.44 o                         
   2   8   4          3.23          7.37         2.53 o                         
   3   8   4         65.90         60.71         5.33 o                         
   4   8   4       2230.99       2285.30       101.52 o                         
   5   8   4        794.45        792.88        22.99 o                         
   6   8   4        154.81        171.25        13.46 o                         
   7   8   4         70.01         51.82         6.81 o                         
  -7   9   4        326.90        306.01        10.91 o                         
  -6   9   4        292.31        312.49        13.22 o                         
  -5   9   4        193.10        212.42        10.73 o                         
  -4   9   4       3681.74       3654.74        66.18 o                         
  -3   9   4         45.13         43.36         4.61 o                         
  -2   9   4         62.02         56.13         7.02 o                         
  -1   9   4       3170.84       3089.44        44.47 o                         
   0   9   4       2524.93       2557.50        35.89 o                         
   1   9   4        389.23        384.76         8.59 o                         
   2   9   4        992.45        967.17        17.38 o                         
   3   9   4        881.25        848.77        26.17 o                         
   4   9   4       1968.12       1976.74        45.80 o                         
   5   9   4         34.79         36.68         5.56 o                         
   6   9   4         80.98         85.97        12.11 o                         
   7   9   4        300.06        272.43        13.07 o                         
  -7  10   4        276.09        237.21        11.12 o                         
  -6  10   4        157.24        160.18         9.16 o                         
  -5  10   4        940.07        989.73        23.50 o                         
  -4  10   4        659.90        677.53        19.04 o                         
  -3  10   4       3400.95       3474.24        68.67 o                         
  -2  10   4         18.35         14.41         4.10 o                         
  -1  10   4       4257.60       4299.96        59.34 o                         
   0  10   4       1904.45       1917.55        29.21 o                         
   1  10   4       2930.58       2971.60        42.46 o                         
   2  10   4        342.33        331.38        10.24 o                         
   3  10   4        145.42        151.88         7.74 o                         
   4  10   4       1110.87       1105.03        25.61 o                         
   5  10   4        154.87        161.88        12.99 o                         
   6  10   4         10.87         11.10         4.18 o                         
   7  10   4          1.61          1.01         4.17 o                         
  -6  11   4          9.82         10.96         3.31 o                         
  -5  11   4        105.44        100.50         6.08 o                         
  -4  11   4       2782.98       2896.69        52.28 o                         
  -3  11   4       1342.11       1316.01        39.98 o                         
  -2  11   4        172.54        180.43         8.55 o                         
  -1  11   4          1.78          7.98         3.26 o                         
   0  11   4       1669.12       1725.08        27.02 o                         
   1  11   4         66.64         64.19         4.97 o                         
   2  11   4         28.16         26.82         3.54 o                         
   3  11   4       1552.59       1576.77        33.91 o                         
   4  11   4        258.31        248.20        11.29 o                         
   5  11   4         47.46         54.51        10.39 o                         
   6  11   4         32.06         35.88         7.83 o                         
  -6  12   4        269.49        211.27        12.82 o                         
  -5  12   4        193.80        203.62         9.10 o                         
  -4  12   4         48.60         52.69         6.89 o                         
  -3  12   4        138.23        128.67         8.17 o                         
  -2  12   4        862.30        842.52        21.97 o                         
  -1  12   4       1004.00       1045.77        20.90 o                         
   0  12   4        685.51        737.24        15.25 o                         
   1  12   4        664.15        699.91        14.76 o                         
   2  12   4        106.50        108.95         6.15 o                         
   3  12   4        508.29        529.38        16.36 o                         
   4  12   4       1620.60       1596.48        66.50 o                         
   5  12   4        132.02        135.51         8.71 o                         
   6  12   4          0.24         -1.50         3.97 o                         
  -5  13   4        128.68        118.42         5.50 o                         
  -4  13   4       1398.67       1458.59        32.78 o                         
  -3  13   4        266.02        255.10         9.52 o                         
  -2  13   4        364.20        345.16        11.91 o                         
  -1  13   4        326.44        319.46         9.48 o                         
   0  13   4       2524.10       2680.76        53.26 o                         
   1  13   4         53.11         67.05         5.00 o                         
   2  13   4       1157.54       1142.49        25.54 o                         
   3  13   4        360.72        371.21        14.59 o                         
   4  13   4        626.71        593.07        42.44 o                         
   5  13   4          1.01          2.14         2.77 o                         
  -4  14   4        478.36        451.75        17.33 o                         
  -3  14   4        328.93        328.62        12.16 o                         
  -2  14   4         10.33          7.88         2.99 o                         
  -1  14   4       1829.10       1976.71        44.86 o                         
   0  14   4       1320.42       1345.41        28.83 o                         
   1  14   4        407.12        424.26        14.27 o                         
   2  14   4         11.42         12.64         4.77 o                         
   3  14   4       1382.47       1487.98        59.62 o                         
   4  14   4       1032.86       1044.05        45.43 o                         
  -3  15   4         25.13         27.31         3.71 o                         
  -2  15   4        151.46        140.29         7.12 o                         
  -1  15   4         16.80         16.27         3.21 o                         
   0  15   4        605.87        682.27        20.85 o                         
   1  15   4         68.01         73.74         9.15 o                         
   2  15   4        725.82        756.70        35.86 o                         
   3  15   4        375.63        310.82        16.47 o                         
  -8   1   5         39.49         41.23         6.55 o                         
  -7   1   5         38.16         67.35         9.64 o                         
  -6   1   5       1088.82       1248.14        37.51 o                         
  -5   1   5        277.31        293.36        17.72 o                         
  -4   1   5        352.23        366.91        18.08 o                         
  -3   1   5        319.33        333.38        17.14 o                         
  -2   1   5       1869.30       1941.79        56.48 o                         
  -1   1   5        140.11        145.48        13.66 o                         
   0   1   5        605.25        665.74        36.57 o                         
   1   1   5        298.15        337.66        16.24 o                         
   2   1   5        576.29        576.79        27.51 o                         
   3   1   5         24.44         20.24         4.42 o                         
   4   1   5         69.49         71.15         5.18 o                         
   5   1   5         30.30         61.21        10.48 o                         
   6   1   5        145.53        164.98        11.67 o                         
   7   1   5         30.47         33.76         8.15 o                         
   8   1   5         84.01         70.76         7.50 o                         
  -8   2   5         21.25         25.86         3.21 o                         
  -7   2   5        103.20        114.11         8.15 o                         
  -6   2   5        389.97        429.22        14.30 o                         
  -5   2   5          2.05          5.21         3.80 o                         
  -4   2   5        144.64        170.38         8.81 o                         
  -3   2   5        106.57         97.37         6.57 o                         
  -2   2   5          6.51          0.03         4.27 o                         
  -1   2   5        863.97       1080.10        70.14 o                         
   0   2   5        590.11        655.46        23.40 o                         
   1   2   5        723.58        592.49        35.60 o                         
   2   2   5         12.51         20.23         6.96 o                         
   3   2   5        105.46         95.19         5.55 o                         
   4   2   5         36.59         29.40         3.82 o                         
   5   2   5        572.04        561.00        12.81 o                         
   6   2   5        156.47        156.19        16.31 o                         
   7   2   5         45.08         44.58         5.13 o                         
   8   2   5        232.16        225.57         8.93 o                         
  -8   3   5        164.69        165.17         5.93 o                         
  -7   3   5        214.06        240.48        10.17 o                         
  -6   3   5        633.84        661.46        19.68 o                         
  -5   3   5        451.58        439.61        13.87 o                         
  -4   3   5       1003.70       1062.94        25.21 o                         
  -3   3   5        193.94        163.38         7.33 o                         
  -2   3   5       5098.25       5099.27       114.89 o                         
  -1   3   5       1092.35        922.20        28.98 o                         
   0   3   5        132.40        126.57        10.01 o                         
   1   3   5        250.43        219.03        13.80 o                         
   2   3   5       9556.24       9142.22       195.79 o                         
   3   3   5       1294.87       1289.47        29.34 o                         
   4   3   5          4.41          7.86         2.86 o                         
   5   3   5         11.12         10.68         3.41 o                         
   6   3   5        496.78        480.23        16.72 o                         
   7   3   5        297.65        313.55        11.16 o                         
   8   3   5          9.09          9.00         2.93 o                         
  -8   4   5          0.74          0.08         2.03 o                         
  -7   4   5         63.44         69.54         5.56 o                         
  -6   4   5       2030.23       2153.70        52.17 o                         
  -5   4   5        181.85        177.53        10.58 o                         
  -4   4   5       1840.94       1917.13        43.10 o                         
  -3   4   5       7518.56       7961.79       127.08 o                         
  -2   4   5       5844.31       6230.08       119.99 o                         
  -1   4   5       4880.19       5021.26       110.00 o                         
   0   4   5       2849.26       2939.57        69.05 o                         
   1   4   5       9329.92       7690.27       234.61 o                         
   2   4   5          0.54         14.04         6.61 o                         
   3   4   5        386.18        371.56        16.55 o                         
   4   4   5        674.66        623.93        17.17 o                         
   5   4   5       1722.28       1788.49        27.56 o                         
   6   4   5        147.48        168.78         7.26 o                         
   7   4   5        128.32        131.22         6.27 o                         
   8   4   5        127.27        106.51         8.36 o                         
  -8   5   5         61.74         55.13         5.41 o                         
  -7   5   5       1086.47       1088.77        22.49 o                         
  -6   5   5       1683.18       1760.86        40.11 o                         
  -5   5   5       2943.80       3059.97        50.06 o                         
  -4   5   5        512.49        520.35        13.14 o                         
  -3   5   5       5445.72       5787.20        95.47 o                         
  -2   5   5      11844.90      11585.20       212.85 o                         
  -1   5   5       6055.24       6155.00       131.75 o                         
   0   5   5         54.27         35.50         5.64 o                         
   1   5   5        727.29        643.61        19.66 o                         
   2   5   5      12578.25      11152.40       258.04 o                         
   3   5   5       1462.31       1368.66        38.21 o                         
   4   5   5        151.38        160.43         8.36 o                         
   5   5   5         36.22         35.55         5.47 o                         
   6   5   5       2102.95       2174.61        40.96 o                         
   7   5   5        217.13        206.11         7.30 o                         
  -8   6   5          0.28         -2.32         3.27 o                         
  -7   6   5        139.68        136.97         7.07 o                         
  -6   6   5       1822.98       1825.98        43.23 o                         
  -5   6   5         45.77         46.32         5.09 o                         
  -4   6   5       1243.84       1182.49        28.16 o                         
  -3   6   5        457.03        359.64        14.08 o                         
  -2   6   5       3774.85       3577.48       101.64 o                         
  -1   6   5         66.17         42.57         5.54 o                         
   0   6   5       4730.53       4500.66        86.79 o                         
   1   6   5       7456.71       7127.69       120.71 o                         
   2   6   5        524.55        484.73        19.37 o                         
   3   6   5        744.13        694.26        19.09 o                         
   4   6   5       2064.58       2075.67        49.49 o                         
   5   6   5       2455.23       2378.02        42.58 o                         
   6   6   5         36.79         46.04         6.70 o                         
   7   6   5         67.42         60.77         7.62 o                         
  -8   7   5        626.16        527.80        38.34 o                         
  -7   7   5        153.43        143.37         8.83 o                         
  -6   7   5        651.72        666.46        38.31 o                         
  -5   7   5        386.84        388.09        17.28 o                         
  -4   7   5        444.27        404.75        13.95 o                         
  -3   7   5       3000.77       2899.47        73.16 o                         
  -2   7   5       8693.67       8456.95       191.95 o                         
  -1   7   5       2211.29       2062.02        57.28 o                         
   0   7   5          7.03         13.99         5.23 o                         
   1   7   5        439.60        442.00        19.82 o                         
   2   7   5       7245.42       6806.92       106.36 o                         
   3   7   5        159.96        135.99         8.82 o                         
   4   7   5        360.86        360.18        14.45 o                         
   5   7   5         24.30         41.76        27.33 o                         
   6   7   5       2595.58       2654.23        58.39 o                         
   7   7   5        252.41        235.44        14.39 o                         
  -7   8   5         34.51         38.31         6.15 o                         
  -6   8   5       1984.04       2225.39        59.37 o                         
  -5   8   5         24.81         29.97         7.55 o                         
  -4   8   5       1620.91       1695.43        38.28 o                         
  -3   8   5       1887.58       1964.01        40.61 o                         
  -2   8   5       1081.51       1104.08        32.48 o                         
  -1   8   5       2106.11       2052.16        36.33 o                         
   0   8   5       1015.60       1000.31        21.09 o                         
   1   8   5       8146.27       7779.69       105.57 o                         
   2   8   5         40.00         49.70         4.53 o                         
   3   8   5        760.14        741.30        19.28 o                         
   4   8   5        876.64        873.58        25.13 o                         
   5   8   5       2931.37       3132.53        68.96 o                         
   6   8   5        141.70        153.23        12.14 o                         
   7   8   5        178.93        170.13        10.48 o                         
  -7   9   5        990.23        978.24        37.64 o                         
  -6   9   5       1188.44       1334.91        36.39 o                         
  -5   9   5        442.16        467.67        16.09 o                         
  -4   9   5         14.34         13.51         3.90 o                         
  -3   9   5       2566.85       2733.34        50.27 o                         
  -2   9   5       3707.78       3724.41        62.39 o                         
  -1   9   5       1275.90       1266.63        22.82 o                         
   0   9   5        136.39        137.07         5.05 o                         
   1   9   5       4078.86       4073.20        55.55 o                         
   2   9   5       3744.91       3754.74        58.00 o                         
   3   9   5       1344.97       1431.72        32.35 o                         
   4   9   5        233.45        237.62        12.61 o                         
   5   9   5        103.85        116.73         7.47 o                         
   6   9   5        254.49        275.20        15.38 o                         
   7   9   5          7.99          8.84         5.69 o                         
  -7  10   5         46.67         37.97         3.76 o                         
  -6  10   5        215.90        225.09         9.45 o                         
  -5  10   5        569.95        600.59        20.62 o                         
  -4  10   5        175.50        168.15         8.79 o                         
  -3  10   5         81.30         64.25         5.31 o                         
  -2  10   5        293.05        321.65        10.69 o                         
  -1  10   5        362.05        345.20        10.40 o                         
   0  10   5       3073.52       3104.89        42.00 o                         
   1  10   5        111.43        114.64         5.13 o                         
   2  10   5        307.59        320.02         9.65 o                         
   3  10   5          6.23          7.43         4.10 o                         
   4  10   5        625.30        631.27        24.55 o                         
   5  10   5       1405.93       1479.66        50.90 o                         
   6  10   5         37.55         27.70         4.56 o                         
  -6  11   5        423.57        388.65        15.74 o                         
  -5  11   5         14.45         10.05         4.36 o                         
  -4  11   5          3.40          1.48         3.78 o                         
  -3  11   5        244.19        237.22        13.14 o                         
  -2  11   5         72.91         73.06         5.87 o                         
  -1  11   5       1018.07       1045.26        19.62 o                         
   0  11   5        139.61        139.34         5.91 o                         
   1  11   5         81.48         89.84         4.70 o                         
   2  11   5        217.29        211.25         8.34 o                         
   3  11   5         33.52         41.25         5.22 o                         
   4  11   5        397.31        410.00        15.20 o                         
   5  11   5        112.90        139.99        12.01 o                         
   6  11   5         90.11         83.39        12.20 o                         
  -6  12   5          1.45          0.11         2.32 o                         
  -5  12   5        277.61        269.25        17.63 o                         
  -4  12   5          0.78          3.94         4.37 o                         
  -3  12   5        311.51        318.35        12.13 o                         
  -2  12   5        306.98        342.39        10.21 o                         
  -1  12   5        529.80        534.43        13.19 o                         
   0  12   5         84.77         70.95         5.65 o                         
   1  12   5        437.45        430.53        13.18 o                         
   2  12   5         36.77         35.53         4.02 o                         
   3  12   5         99.76         73.80         5.94 o                         
   4  12   5         94.69        102.98        10.05 o                         
   5  12   5        110.44         90.10         7.88 o                         
  -5  13   5        138.07        112.43         8.94 o                         
  -4  13   5          1.48          0.76         3.40 o                         
  -3  13   5        332.80        332.44        10.79 o                         
  -2  13   5         25.99         29.70         4.34 o                         
  -1  13   5        237.34        232.15         7.87 o                         
   0  13   5         13.26         11.36         4.16 o                         
   1  13   5        378.67        399.02        11.40 o                         
   2  13   5         48.12         49.51         4.44 o                         
   3  13   5         46.65         52.28         5.55 o                         
   4  13   5        108.01         93.80         7.23 o                         
   5  13   5        173.28        158.31        11.71 o                         
  -4  14   5         19.62         16.37         5.17 o                         
  -3  14   5        264.30        267.87         8.18 o                         
  -2  14   5         63.41         59.74         4.51 o                         
  -1  14   5        150.43        131.61         7.30 o                         
   0  14   5         45.17         54.50         4.59 o                         
   1  14   5        147.05        156.32         7.46 o                         
   2  14   5          8.22          7.25         3.42 o                         
   3  14   5        164.70        154.10         8.92 o                         
  -3  15   5         56.61         51.24         6.42 o                         
  -2  15   5        153.12        133.04        10.17 o                         
  -1  15   5        295.04        296.61        12.53 o                         
   0  15   5         10.88         14.65         6.39 o                         
   1  15   5         31.33         32.22         6.15 o                         
   2  15   5        621.96        533.46        25.76 o                         
  -8   0   6       1647.17       1864.84        54.03 o                         
  -7   0   6         45.20         50.42         9.14 o                         
  -6   0   6         30.34         39.54         9.73 o                         
  -5   0   6         88.50         85.70        11.92 o                         
  -4   0   6      17881.87      19933.07       485.42 o                         
  -3   0   6       2819.47       2903.29        81.42 o                         
  -2   0   6       1737.94       1904.61       132.42 o                         
  -1   0   6        734.52        761.13        36.49 o                         
   0   0   6      19546.27      20109.54       467.79 o                         
   1   0   6       3499.39       3065.03       110.72 o                         
   2   0   6       1521.92       1502.10        35.41 o                         
   3   0   6       1588.68       1679.05        48.33 o                         
   4   0   6       4314.43       4082.69       107.50 o                         
   5   0   6        587.67        571.89        23.38 o                         
   6   0   6       1138.55       1161.59        39.18 o                         
   7   0   6        660.78        712.72        30.76 o                         
   8   0   6         72.16         96.28        12.25 o                         
  -8   1   6        400.00        473.19        28.53 o                         
  -7   1   6        258.66        267.33        17.36 o                         
  -6   1   6       1095.51       1135.30        35.46 o                         
  -5   1   6       2778.35       2984.54        91.22 o                         
  -4   1   6         19.89         24.04         6.88 o                         
  -3   1   6       1521.22       1513.38        48.65 o                         
  -2   1   6       1445.82       1359.58        45.27 o                         
  -1   1   6      14917.01      14305.11       411.52 o                         
   0   1   6       2859.64       3259.92        78.09 o                         
   1   1   6       3250.69       3148.65        77.30 o                         
   2   1   6       3818.65       3832.67        91.63 o                         
   3   1   6       5437.90       5316.60        95.69 o                         
   4   1   6       2408.77       2443.24        44.28 o                         
   5   1   6        972.76        993.51        28.68 o                         
   6   1   6         34.88         51.53         6.93 o                         
   7   1   6        580.94        636.84        28.03 o                         
   8   1   6        503.09        483.10        19.85 o                         
  -8   2   6       1199.91       1302.93        40.49 o                         
  -7   2   6        450.74        475.24        16.63 o                         
  -6   2   6        120.81        140.14         8.31 o                         
  -5   2   6        889.55        950.21        28.27 o                         
  -4   2   6       5270.40       5149.99       111.44 o                         
  -3   2   6       1980.47       2128.03        45.12 o                         
  -2   2   6        292.10        353.77        14.16 o                         
  -1   2   6        202.35        211.18        19.79 o                         
   0   2   6       7982.54       7832.56       170.89 o                         
   1   2   6         46.40         14.21         6.99 o                         
   2   2   6       2795.23       2895.24        49.86 o                         
   3   2   6       2059.01       2101.67        47.67 o                         
   4   2   6       4160.91       4103.16        64.55 o                         
   5   2   6        338.92        341.20        12.76 o                         
   6   2   6        553.96        618.06        19.96 o                         
   7   2   6        542.01        579.05        18.54 o                         
   8   2   6          9.60         13.13         3.01 o                         
  -8   3   6        170.28        179.29         7.42 o                         
  -7   3   6          9.33          8.65         4.24 o                         
  -6   3   6        766.69        808.01        24.60 o                         
  -5   3   6        286.25        260.08        17.17 o                         
  -4   3   6        441.43        503.48        17.60 o                         
  -3   3   6         58.51         47.64         7.32 o                         
  -2   3   6       9343.65      10417.37       175.88 o                         
  -1   3   6      11224.20      10879.09       250.60 o                         
   0   3   6        593.68        733.47        29.18 o                         
   1   3   6       3948.07       3848.76       111.07 o                         
   2   3   6       3625.93       3515.27        52.85 o                         
   3   3   6       3410.56       3159.56        54.75 o                         
   4   3   6       1043.34       1029.23        20.86 o                         
   5   3   6        156.63        172.26         6.98 o                         
   6   3   6        113.11        133.97         6.87 o                         
   7   3   6        282.84        311.40        10.95 o                         
   8   3   6        122.93        104.75         7.86 o                         
  -8   4   6        360.20        336.70         9.99 o                         
  -7   4   6          7.29          7.14         3.77 o                         
  -6   4   6         46.75         39.87         5.03 o                         
  -5   4   6        410.43        458.66        26.28 o                         
  -4   4   6       1918.78       1984.70        40.50 o                         
  -3   4   6       1291.31       1411.67        34.07 o                         
  -2   4   6        104.28        123.21         6.37 o                         
  -1   4   6       2670.11       2994.32        72.82 o                         
   0   4   6       3753.28       3800.98        88.48 o                         
   1   4   6        874.41        857.55        30.73 o                         
   2   4   6       1586.72       1513.93        45.67 o                         
   3   4   6        618.52        568.56        18.61 o                         
   4   4   6        864.91        811.75        19.02 o                         
   5   4   6         49.39         61.94         4.38 o                         
   6   4   6        646.87        686.59        17.09 o                         
   7   4   6        296.34        299.09        10.31 o                         
   8   4   6        115.62         91.70         7.37 o                         
  -8   5   6          9.19          8.88         2.59 o                         
  -7   5   6        347.82        320.24        13.62 o                         
  -6   5   6        127.72        138.76         9.33 o                         
  -5   5   6        753.95        735.03        19.26 o                         
  -4   5   6        106.12         92.94         5.98 o                         
  -3   5   6         40.55         31.21         4.32 o                         
  -2   5   6          3.22          8.21         3.10 o                         
  -1   5   6       1210.73       1188.73        36.03 o                         
   0   5   6       1306.89       1426.04        55.69 o                         
   1   5   6        121.40        101.09         8.95 o                         
   2   5   6        171.69        138.32        10.98 o                         
   3   5   6       1967.08       1911.82        43.59 o                         
   4   5   6        126.24        119.44         6.28 o                         
   5   5   6        161.48        184.19         6.67 o                         
   6   5   6          0.23         19.79         7.16 o                         
   7   5   6        331.44        268.80         8.17 o                         
  -8   6   6         45.19         41.65        13.85 o                         
  -7   6   6        146.88        138.84         9.74 o                         
  -6   6   6         11.19         15.26         3.68 o                         
  -5   6   6          7.57         14.25         6.50 o                         
  -4   6   6        152.05        140.22        10.89 o                         
  -3   6   6        305.97        305.58        11.58 o                         
  -2   6   6        647.83        688.82        22.91 o                         
  -1   6   6        279.96        266.55        16.49 o                         
   0   6   6         25.99         30.66         5.56 o                         
   1   6   6          3.54          4.96         3.04 o                         
   2   6   6        322.21        294.02        13.82 o                         
   3   6   6         24.55         15.44         5.68 o                         
   4   6   6          0.33          3.64         3.09 o                         
   5   6   6         26.49         33.48         4.25 o                         
   6   6   6        195.21        189.18         8.36 o                         
   7   6   6          2.51          7.16         4.92 o                         
  -8   7   6         43.09         30.81         3.31 o                         
  -7   7   6         82.05         67.08         5.59 o                         
  -6   7   6        394.57        507.04        62.09 o                         
  -5   7   6        490.05        479.08        32.83 o                         
  -4   7   6        122.28        125.31         9.91 o                         
  -3   7   6        306.03        256.72        17.16 o                         
  -2   7   6        161.90        163.42         7.94 o                         
  -1   7   6         73.11         74.24         6.52 o                         
   0   7   6        267.45        289.07        22.02 o                         
   1   7   6         86.63         62.67         6.41 o                         
   2   7   6        181.44        183.32         8.40 o                         
   3   7   6          7.39         10.52         4.01 o                         
   4   7   6        205.63        211.01        10.55 o                         
   5   7   6        146.31        154.41        11.11 o                         
   6   7   6          0.27          8.85         3.85 o                         
   7   7   6         61.21         59.80         6.71 o                         
  -7   8   6         43.63         32.42         4.04 o                         
  -6   8   6        355.71        395.05        15.53 o                         
  -5   8   6        424.77        515.66        27.03 o                         
  -4   8   6        163.78        161.35         8.13 o                         
  -3   8   6        348.81        353.12        13.11 o                         
  -2   8   6         15.90         13.24         4.29 o                         
  -1   8   6         19.25         21.33         3.15 o                         
   0   8   6       4101.77       3996.70        69.23 o                         
   1   8   6        645.78        618.06        14.69 o                         
   2   8   6         24.26         23.95         4.53 o                         
   3   8   6        650.99        683.36        20.19 o                         
   4   8   6        351.96        364.09        23.99 o                         
   5   8   6        142.54        159.68         9.15 o                         
   6   8   6          1.88          2.45         2.92 o                         
   7   8   6         99.48         78.12         6.92 o                         
  -7   9   6         20.50         18.08         2.54 o                         
  -6   9   6        210.54        219.74        10.42 o                         
  -5   9   6          1.82          8.09         5.70 o                         
  -4   9   6       1263.37       1345.88        26.46 o                         
  -3   9   6          4.56          6.67         3.92 o                         
  -2   9   6       3685.36       3652.80        73.58 o                         
  -1   9   6        845.20        810.19        17.08 o                         
   0   9   6        204.02        205.91         7.99 o                         
   1   9   6       3564.34       3543.78        59.54 o                         
   2   9   6        141.94        139.14         6.49 o                         
   3   9   6       2325.93       2350.59        53.91 o                         
   4   9   6        208.37        210.03        10.54 o                         
   5   9   6        778.03        781.37        21.96 o                         
   6   9   6        431.91        476.47        20.49 o                         
   7   9   6          4.96          7.37         4.33 o                         
  -6  10   6         53.26         42.42         6.09 o                         
  -5  10   6         92.52        111.89         7.30 o                         
  -4  10   6       1658.63       1727.05        33.52 o                         
  -3  10   6       1072.53       1142.22        25.72 o                         
  -2  10   6        138.27        145.87         7.19 o                         
  -1  10   6         75.33         80.30         5.64 o                         
   0  10   6       5692.56       5882.12        78.43 o                         
   1  10   6       2261.43       2329.20        36.54 o                         
   2  10   6        693.30        693.99        17.38 o                         
   3  10   6         16.02         15.29         4.37 o                         
   4  10   6       1297.10       1317.47        37.51 o                         
   5  10   6        135.62        156.46         9.89 o                         
   6  10   6         49.31         51.10         6.81 o                         
  -6  11   6        164.45        144.32        11.39 o                         
  -5  11   6       1268.92       1362.20        36.75 o                         
  -4  11   6          1.74          6.91         4.89 o                         
  -3  11   6        836.95        875.38        21.87 o                         
  -2  11   6        312.16        297.73        10.95 o                         
  -1  11   6        689.35        708.13        16.79 o                         
   0  11   6        401.84        364.45        10.89 o                         
   1  11   6         35.80         38.55         3.96 o                         
   2  11   6        119.58        138.25         6.76 o                         
   3  11   6        598.32        661.07        24.88 o                         
   4  11   6        806.33        807.07        44.77 o                         
   5  11   6        556.06        507.87        41.56 o                         
   6  11   6          0.84          1.56         3.25 o                         
  -5  12   6        123.93        111.00         7.87 o                         
  -4  12   6       1747.88       1807.52        42.17 o                         
  -3  12   6        101.07        107.38         6.36 o                         
  -2  12   6         49.69         45.44         5.03 o                         
  -1  12   6        183.92        183.83         7.78 o                         
   0  12   6       1770.65       1875.61        33.24 o                         
   1  12   6         12.83         12.90         3.15 o                         
   2  12   6         83.98         82.83         5.23 o                         
   3  12   6        403.58        403.93        11.94 o                         
   4  12   6        605.76        643.92        20.38 o                         
   5  12   6          1.33          4.97         4.96 o                         
  -5  13   6        603.29        567.14        18.73 o                         
  -4  13   6         20.49         18.08         3.72 o                         
  -3  13   6        661.25        696.24        23.08 o                         
  -2  13   6        736.21        760.15        17.06 o                         
  -1  13   6       2168.32       2287.98        51.68 o                         
   0  13   6         88.78         74.52         5.42 o                         
   1  13   6        604.56        584.59        14.16 o                         
   2  13   6        587.91        598.93        15.35 o                         
   3  13   6       1530.93       1604.35        41.81 o                         
   4  13   6         57.85         67.17        12.61 o                         
  -4  14   6       1275.60       1204.93        36.48 o                         
  -3  14   6         17.05         10.14         3.50 o                         
  -2  14   6        356.62        355.14        11.68 o                         
  -1  14   6          8.63         11.11         3.23 o                         
   0  14   6       1326.41       1390.33        52.75 o                         
   1  14   6         78.72         84.62         6.90 o                         
   2  14   6        531.52        539.26        20.81 o                         
   3  14   6          0.54          0.40         3.37 o                         
  -3  15   6        298.91        294.49        15.78 o                         
  -2  15   6        241.56        206.83        10.00 o                         
  -1  15   6       1025.41        981.03        40.31 o                         
   0  15   6        196.87        192.62        10.21 o                         
   1  15   6         14.25         11.60         5.32 o                         
  -8   1   7         14.16         10.72         4.05 o                         
  -7   1   7         40.08         52.05        12.77 o                         
  -6   1   7        267.18        288.69        18.81 o                         
  -5   1   7         59.87         78.05        11.57 o                         
  -4   1   7        330.55        362.05        17.38 o                         
  -3   1   7       1172.20       1272.68        44.10 o                         
  -2   1   7       2233.44       2491.17        53.05 o                         
  -1   1   7        291.89        367.46        26.06 o                         
   0   1   7        997.92       1057.22        41.13 o                         
   1   1   7        691.43        667.49        16.38 o                         
   2   1   7        267.16        224.54         9.53 o                         
   3   1   7          3.11         -1.13         2.92 o                         
   4   1   7         12.63          6.88         5.34 o                         
   5   1   7        239.61        257.41        13.17 o                         
   6   1   7          8.02          6.56         7.41 o                         
   7   1   7         29.01         28.08         7.43 o                         
   8   1   7          5.65         -1.53         5.77 o                         
  -8   2   7        113.00        113.53         4.93 o                         
  -7   2   7        156.23        174.91         9.66 o                         
  -6   2   7         37.19         32.56         5.35 o                         
  -5   2   7        196.76        223.12        15.66 o                         
  -4   2   7        201.90        206.70        12.51 o                         
  -3   2   7       1000.19       1027.13        29.41 o                         
  -2   2   7       4386.94       4834.86        81.92 o                         
  -1   2   7       1215.67       1146.15        25.34 o                         
   0   2   7       1109.79       1392.38        38.77 o                         
   1   2   7         74.55         51.13         3.91 o                         
   2   2   7       4818.98       4861.80        74.84 o                         
   3   2   7        250.50        217.80         9.18 o                         
   4   2   7          6.19         15.56         3.93 o                         
   5   2   7          5.99         15.53         4.95 o                         
   6   2   7        532.06        583.22        17.70 o                         
   7   2   7        243.86        256.05        11.23 o                         
   8   2   7         22.62         17.46         9.03 o                         
  -8   3   7          5.11          3.98         2.62 o                         
  -7   3   7         35.18         35.01         5.26 o                         
  -6   3   7       1853.23       1974.96        55.44 o                         
  -5   3   7        352.05        365.21        17.01 o                         
  -4   3   7        322.03        293.96        11.78 o                         
  -3   3   7        216.86        228.32        11.42 o                         
  -2   3   7       3081.81       2833.12        52.33 o                         
  -1   3   7        340.71        318.97         9.46 o                         
   0   3   7        924.82        880.44        32.00 o                         
   1   3   7       4655.61       4625.67        71.20 o                         
   2   3   7        984.03        949.58        19.06 o                         
   3   3   7        131.47        159.38         7.36 o                         
   4   3   7       1414.27       1437.27        33.02 o                         
   5   3   7       1066.29       1108.67        39.50 o                         
   6   3   7        167.13        164.50         8.90 o                         
   7   3   7          1.88          8.77         3.95 o                         
   8   3   7        120.64        100.98         5.12 o                         
  -8   4   7        410.74        386.72        15.06 o                         
  -7   4   7       1150.03       1236.11        27.47 o                         
  -6   4   7        188.08        195.57        10.38 o                         
  -5   4   7        855.62        833.52        20.92 o                         
  -4   4   7       1122.37       1132.52        31.47 o                         
  -3   4   7       2191.77       2156.12        42.46 o                         
  -2   4   7        888.83        843.29        22.70 o                         
  -1   4   7       4581.08       4751.35        85.22 o                         
   0   4   7       5652.09       6028.79       117.60 o                         
   1   4   7       6297.73       6339.17        95.51 o                         
   2   4   7        913.45        719.76        19.16 o                         
   3   4   7       4627.73       4499.52        65.32 o                         
   4   4   7        120.03        123.51         7.08 o                         
   5   4   7         98.63         94.51         7.44 o                         
   6   4   7       1411.49       1406.04        28.75 o                         
   7   4   7        264.84        240.06        12.08 o                         
  -8   5   7         58.13         47.15         5.14 o                         
  -7   5   7          4.57          4.49         2.77 o                         
  -6   5   7       3494.01       3532.68        76.53 o                         
  -5   5   7        587.13        566.09        16.01 o                         
  -4   5   7        765.25        771.91        21.17 o                         
  -3   5   7         72.26         42.15         4.76 o                         
  -2   5   7       4733.12       4536.78        85.65 o                         
  -1   5   7       2963.61       3292.20        69.13 o                         
   0   5   7       2518.60       2356.57        65.09 o                         
   1   5   7        533.08        414.12        11.55 o                         
   2   5   7       2509.99       2306.86        48.76 o                         
   3   5   7        184.30        156.73         7.47 o                         
   4   5   7       2148.05       2035.53        36.18 o                         
   5   5   7       1902.11       1817.87        39.19 o                         
   6   5   7         30.91         28.60         4.16 o                         
   7   5   7         10.89          8.56         2.82 o                         
  -8   6   7        192.17        146.71        16.73 o                         
  -7   6   7        639.22        721.39        60.72 o                         
  -6   6   7        546.21        542.50        16.72 o                         
  -5   6   7        984.67        926.19        32.63 o                         
  -4   6   7       1224.43       1089.64        32.74 o                         
  -3   6   7       3596.64       3317.17        83.15 o                         
  -2   6   7       2006.20       2023.38        33.65 o                         
  -1   6   7       2110.21       1925.25        74.11 o                         
   0   6   7       1047.49        949.02        28.50 o                         
   1   6   7       2072.45       1833.93        35.32 o                         
   2   6   7       4312.83       4184.80        72.78 o                         
   3   6   7       1889.01       1755.33        41.87 o                         
   4   6   7          2.35          3.39         3.44 o                         
   5   6   7        173.50        164.05         9.77 o                         
   6   6   7        856.08        814.92        21.91 o                         
   7   6   7        446.04        423.99        16.69 o                         
  -7   7   7         15.23         12.48         3.50 o                         
  -6   7   7        791.92        888.37        33.44 o                         
  -5   7   7          2.52         12.25        10.06 o                         
  -4   7   7         17.92         17.43         9.51 o                         
  -3   7   7       1774.80       1869.72        51.93 o                         
  -2   7   7       2530.92       2601.17        52.03 o                         
  -1   7   7          3.20          4.96         3.40 o                         
   0   7   7       5201.37       5142.98       107.06 o                         
   1   7   7       2719.64       2644.12        58.37 o                         
   2   7   7       3221.65       3129.07        77.37 o                         
   3   7   7         20.07         27.06         5.88 o                         
   4   7   7       2600.43       2678.09        58.52 o                         
   5   7   7       3134.38       3161.83        62.03 o                         
   6   7   7         63.14         86.00         6.60 o                         
   7   7   7        141.27        103.97        10.04 o                         
  -7   8   7        824.08        812.41        18.48 o                         
  -6   8   7        159.15        155.16        10.23 o                         
  -5   8   7        258.41        286.93        13.89 o                         
  -4   8   7       1395.62       1445.36        39.10 o                         
  -3   8   7       1393.86       1437.45        33.04 o                         
  -2   8   7        795.98        840.50        21.12 o                         
  -1   8   7        542.28        550.13        12.79 o                         
   0   8   7        693.80        641.25        14.45 o                         
   1   8   7       4346.53       4304.55        81.49 o                         
   2   8   7       2641.95       2552.98        50.69 o                         
   3   8   7       4034.15       4171.13        79.73 o                         
   4   8   7        268.08        262.72        12.01 o                         
   5   8   7       1602.79       1648.32        39.51 o                         
   6   8   7        982.15       1032.25        25.23 o                         
   7   8   7        785.65        582.41        28.16 o                         
  -7   9   7         84.80         66.96         4.82 o                         
  -6   9   7       1031.95       1113.23        26.57 o                         
  -5   9   7        245.32        275.67        13.05 o                         
  -4   9   7       1666.72       1727.98        41.45 o                         
  -3   9   7        150.19        155.38         7.78 o                         
  -2   9   7       2828.26       2875.28        49.65 o                         
  -1   9   7        436.38        408.93        11.62 o                         
   0   9   7       2624.53       2693.08        46.93 o                         
   1   9   7        357.03        358.51        12.41 o                         
   2   9   7        300.80        301.30        11.21 o                         
   3   9   7        501.49        490.87        20.78 o                         
   4   9   7       1445.00       1520.02        37.47 o                         
   5   9   7        134.41        140.78         7.73 o                         
   6   9   7         44.66         45.03         6.78 o                         
  -6  10   7          8.37          9.63         2.95 o                         
  -5  10   7        173.24        185.47         9.15 o                         
  -4  10   7        812.40        813.74        25.71 o                         
  -3  10   7       3535.95       3815.97        82.38 o                         
  -2  10   7        740.51        756.75        17.84 o                         
  -1  10   7        739.46        724.81        18.63 o                         
   0  10   7          7.21          6.97         3.21 o                         
   1  10   7        614.15        618.24        14.37 o                         
   2  10   7         86.39         85.53         6.31 o                         
   3  10   7        414.76        361.56        18.04 o                         
   4  10   7        199.12        199.03        22.11 o                         
   5  10   7         58.03         58.86         4.95 o                         
   6  10   7          0.72          5.29         4.11 o                         
  -6  11   7        181.38        162.64         8.05 o                         
  -5  11   7         22.70         32.39         5.01 o                         
  -4  11   7        777.47        854.02        33.50 o                         
  -3  11   7          1.51          0.57         3.55 o                         
  -2  11   7        178.29        197.77         8.97 o                         
  -1  11   7        186.08        213.81        14.47 o                         
   0  11   7        407.74        396.99        10.97 o                         
   1  11   7       1069.10       1081.98        20.16 o                         
   2  11   7        277.70        266.93         9.20 o                         
   3  11   7        134.85        141.42        10.51 o                         
   4  11   7        161.71        164.61        11.43 o                         
   5  11   7        581.44        537.73        18.92 o                         
   6  11   7          5.83          3.67         4.27 o                         
  -5  12   7         11.65          8.35         3.84 o                         
  -4  12   7          0.59          2.42         4.08 o                         
  -3  12   7        531.81        561.83        14.99 o                         
  -2  12   7        361.24        388.43        13.52 o                         
  -1  12   7          4.04          1.82         3.64 o                         
   0  12   7        221.61        213.11         8.18 o                         
   1  12   7       1173.82       1218.51        23.12 o                         
   2  12   7        112.97        107.93         6.09 o                         
   3  12   7         61.61         61.73         4.44 o                         
   4  12   7        109.45        104.10         6.46 o                         
  -4  13   7         52.49         49.27         5.50 o                         
  -3  13   7         72.06         70.02         4.59 o                         
  -2  13   7         87.52         90.02         5.87 o                         
  -1  13   7         53.91         69.70         5.80 o                         
   0  13   7        201.48        200.73         8.33 o                         
   1  13   7         12.80         12.67         4.15 o                         
   2  13   7         84.41         95.90         6.09 o                         
   3  13   7          6.80          5.32         4.67 o                         
   4  13   7        218.63        221.75        16.42 o                         
  -4  14   7          2.76          4.06         3.43 o                         
  -3  14   7          9.79          9.33         5.73 o                         
  -2  14   7         52.69         55.97         5.09 o                         
  -1  14   7        457.90        465.71        16.24 o                         
   0  14   7          1.50          3.98         3.31 o                         
   1  14   7          5.03          8.17         4.15 o                         
   2  14   7        202.88        204.84        15.69 o                         
  -2  15   7        323.57        299.02        12.27 o                         
  -1  15   7         31.56         28.76         5.70 o                         
   0  15   7          0.18          2.32         3.75 o                         
  -8   0   8        692.73        712.66        23.78 o                         
  -7   0   8         55.15         34.16         8.92 o                         
  -6   0   8        687.15        788.92        29.91 o                         
  -5   0   8       1908.50       2271.32        85.32 o                         
  -4   0   8       1771.36       1785.34        95.03 o                         
  -3   0   8        164.13        203.84        15.18 o                         
  -2   0   8       9128.24       8629.39       214.04 o                         
  -1   0   8       7806.16       8116.05       168.39 o                         
   0   0   8       1086.56       1191.25        36.03 o                         
   1   0   8         52.12         67.96         8.58 o                         
   2   0   8       4944.78       4592.34       157.10 o                         
   3   0   8       3986.14       4022.80        89.53 o                         
   4   0   8        115.22        106.46        15.52 o                         
   5   0   8        323.02        366.77        29.75 o                         
   6   0   8        634.78        654.71        33.60 o                         
   7   0   8        514.13        479.78        22.67 o                         
   8   0   8         82.92         80.24         6.70 o                         
  -8   1   8        463.76        443.44        15.07 o                         
  -7   1   8       1016.32       1153.80        42.72 o                         
  -6   1   8        626.13        623.58        39.11 o                         
  -5   1   8       1820.67       1868.52        60.01 o                         
  -4   1   8       3337.09       3480.91        92.96 o                         
  -3   1   8       2536.18       2547.00        77.19 o                         
  -2   1   8         41.67         28.08         6.95 o                         
  -1   1   8        751.55        700.98        19.04 o                         
   0   1   8      13944.79      14692.68       241.50 o                         
   1   1   8       6171.46       6017.36       114.25 o                         
   2   1   8       2101.26       2105.10        46.84 o                         
   3   1   8          6.74         11.34         3.94 o                         
   4   1   8       3613.92       3515.24        75.90 o                         
   5   1   8       1053.55       1029.88        30.35 o                         
   6   1   8        748.36        818.08        35.19 o                         
   7   1   8        420.31        372.16        19.36 o                         
   8   1   8        387.84        348.94        16.02 o                         
  -8   2   8        776.02        837.39        20.28 o                         
  -7   2   8         38.51         43.95         5.73 o                         
  -6   2   8       1243.94       1341.79        38.07 o                         
  -5   2   8       1453.58       1519.03        40.14 o                         
  -4   2   8       1616.20       1647.08        42.52 o                         
  -3   2   8          1.27         -2.12         4.60 o                         
  -2   2   8       4831.26       4464.57        86.82 o                         
  -1   2   8       2901.42       2954.16        51.22 o                         
   0   2   8          7.71          8.07         3.14 o                         
   1   2   8         33.83         43.59         4.69 o                         
   2   2   8       2689.76       2432.85        47.39 o                         
   3   2   8       6646.36       6396.43        85.25 o                         
   4   2   8         37.65         34.38         4.49 o                         
   5   2   8       1324.78       1349.44        30.42 o                         
   6   2   8        863.90        908.53        26.62 o                         
   7   2   8        815.98        768.01        29.07 o                         
   8   2   8         23.98         14.81         2.66 o                         
  -8   3   8        382.93        350.78        14.84 o                         
  -7   3   8        335.05        340.17        12.99 o                         
  -6   3   8        236.05        228.35        11.57 o                         
  -5   3   8       1652.52       1685.05        67.51 o                         
  -4   3   8       2399.88       2456.06        49.65 o                         
  -3   3   8       1214.32       1197.96        27.89 o                         
  -2   3   8          4.88          9.19         3.91 o                         
  -1   3   8        364.79        300.92        10.16 o                         
   0   3   8       1503.19       1263.90        25.32 o                         
   1   3   8       4236.46       4162.60        58.95 o                         
   2   3   8        418.64        505.92        23.26 o                         
   3   3   8       1146.93       1111.66        19.60 o                         
   4   3   8         56.53         45.70         5.19 o                         
   5   3   8       2107.47       2052.06        37.63 o                         
   6   3   8        185.03        184.24         9.32 o                         
   7   3   8         81.21         80.27         5.97 o                         
  -8   4   8        135.86        105.04        12.43 o                         
  -7   4   8         20.98         22.09         4.09 o                         
  -6   4   8        320.41        332.51        13.60 o                         
  -5   4   8        246.36        247.75        14.01 o                         
  -4   4   8        206.90        183.81         9.95 o                         
  -3   4   8         28.58         26.57         4.67 o                         
  -2   4   8       2896.75       2913.53        53.74 o                         
  -1   4   8       1394.40       1318.32        27.22 o                         
   0   4   8        351.26        398.50        11.91 o                         
   1   4   8        410.49        449.92        14.12 o                         
   2   4   8       3047.10       3071.69        50.02 o                         
   3   4   8        374.62        304.55        11.37 o                         
   4   4   8        145.69        143.27         8.29 o                         
   5   4   8          5.24         25.21         4.71 o                         
   6   4   8        498.82        483.76        16.71 o                         
   7   4   8        208.83        200.82         7.03 o                         
  -8   5   8        139.49        116.72         8.03 o                         
  -7   5   8          2.41          2.21         2.08 o                         
  -6   5   8          1.16         11.08         4.97 o                         
  -5   5   8        568.68        528.11        15.48 o                         
  -4   5   8        252.62        235.09        10.87 o                         
  -3   5   8        210.22        190.62         9.35 o                         
  -2   5   8          5.77         10.31         2.94 o                         
  -1   5   8        637.09        668.54        18.78 o                         
   0   5   8        747.47        738.93        17.87 o                         
   1   5   8        184.97        161.56         6.98 o                         
   2   5   8       1643.21       1686.20        32.11 o                         
   3   5   8          0.43         -0.71         3.10 o                         
   4   5   8        716.94        661.27        21.28 o                         
   5   5   8         33.14         35.12         4.19 o                         
   6   5   8        523.16        481.06        12.82 o                         
   7   5   8         40.15         36.55         3.99 o                         
  -7   6   8         42.68         40.96         7.80 o                         
  -6   6   8          5.28         10.89         3.51 o                         
  -5   6   8         35.64         31.80         4.88 o                         
  -4   6   8        454.03        391.61        14.32 o                         
  -3   6   8         16.72         13.25         4.11 o                         
  -2   6   8          7.90          6.62         3.23 o                         
  -1   6   8        298.94        303.35         9.09 o                         
   0   6   8        314.02        291.84         9.06 o                         
   1   6   8          0.51          2.57         2.53 o                         
   2   6   8          9.98          8.79         2.87 o                         
   3   6   8        347.30        307.61        11.79 o                         
   4   6   8         86.16         74.99         6.17 o                         
   5   6   8         10.76         12.78         2.77 o                         
   6   6   8          7.21         30.15        10.24 o                         
   7   6   8        130.78        108.93         8.69 o                         
  -7   7   8         77.79         74.17         5.34 o                         
  -6   7   8        102.15        109.20        10.13 o                         
  -5   7   8         22.18         34.40        12.10 o                         
  -4   7   8       1175.91       1255.98        42.56 o                         
  -3   7   8       1111.47       1185.30        56.69 o                         
  -2   7   8        102.59        112.15         7.65 o                         
  -1   7   8        185.98        179.57         7.57 o                         
   0   7   8        668.08        627.90        15.25 o                         
   1   7   8       1014.34        962.76        25.91 o                         
   2   7   8          3.14         -0.65         4.04 o                         
   3   7   8         17.83         24.41         5.22 o                         
   4   7   8        979.83        965.54        30.56 o                         
   5   7   8          0.39         -2.53         3.62 o                         
   6   7   8          0.46          1.84         5.98 o                         
  -7   8   8        233.93        207.47         9.40 o                         
  -6   8   8         10.75         14.82         6.14 o                         
  -5   8   8         20.41         44.83        17.91 o                         
  -4   8   8          1.79          3.35         3.84 o                         
  -3   8   8         50.20         48.36         6.08 o                         
  -2   8   8        966.69        985.16        21.26 o                         
  -1   8   8        856.96        818.91        18.86 o                         
   0   8   8        145.05        154.01         7.13 o                         
   1   8   8        193.08        188.40         8.45 o                         
   2   8   8        201.70        180.71        11.78 o                         
   3   8   8         67.94         58.18         6.20 o                         
   4   8   8         22.81         25.52         4.56 o                         
   5   8   8        334.23        345.28        14.40 o                         
   6   8   8          0.63          8.81         3.52 o                         
  -7   9   8        127.81         91.96         7.40 o                         
  -6   9   8        166.15        157.63         7.01 o                         
  -5   9   8          0.65          5.51         4.32 o                         
  -4   9   8        499.42        520.21        15.91 o                         
  -3   9   8        227.22        220.09         9.39 o                         
  -2   9   8        900.05        958.83        23.81 o                         
  -1   9   8       1127.27       1102.08        29.06 o                         
   0   9   8          6.38          6.44         3.07 o                         
   1   9   8          9.76          4.79         5.19 o                         
   2   9   8        834.72        854.58        23.80 o                         
   3   9   8         60.10         51.78         4.85 o                         
   4   9   8        909.66        910.85        24.91 o                         
   5   9   8       1150.99       1203.82        30.69 o                         
   6   9   8        125.08        101.77        11.78 o                         
  -6  10   8        188.34        180.63         7.79 o                         
  -5  10   8        331.41        347.40        16.82 o                         
  -4  10   8        466.42        509.28        16.31 o                         
  -3  10   8         19.56         21.63         3.81 o                         
  -2  10   8        683.00        702.81        23.04 o                         
  -1  10   8        390.94        409.06        13.27 o                         
   0  10   8        644.18        643.12        14.63 o                         
   1  10   8          1.79          1.93         3.41 o                         
   2  10   8       1829.50       1846.03        39.17 o                         
   3  10   8        134.53        137.25         8.70 o                         
   4  10   8        133.67        126.31         8.48 o                         
   5  10   8          0.49         -2.80         2.80 o                         
   6  10   8        235.77        245.28        16.50 o                         
  -6  11   8         56.37         43.90         5.61 o                         
  -5  11   8        343.90        332.92        14.86 o                         
  -4  11   8       1263.15       1353.26        42.72 o                         
  -3  11   8       2101.28       2221.72        54.29 o                         
  -2  11   8         14.45         17.99         3.93 o                         
  -1  11   8       1605.88       1644.50        34.99 o                         
   0  11   8       3024.24       3094.67        60.53 o                         
   1  11   8       2741.13       2820.96        51.32 o                         
   2  11   8        423.57        437.08        15.30 o                         
   3  11   8          6.72          7.74         3.94 o                         
   4  11   8       1367.83       1377.66        45.07 o                         
   5  11   8        202.89        213.80        13.67 o                         
  -5  12   8        292.01        290.41        22.28 o                         
  -4  12   8        581.76        615.04        19.08 o                         
  -3  12   8         33.54         30.82         4.29 o                         
  -2  12   8       1646.34       1741.51        36.38 o                         
  -1  12   8       1856.18       2038.84        71.92 o                         
   0  12   8        275.50        295.21        11.91 o                         
   1  12   8        593.44        632.21        15.43 o                         
   2  12   8        846.66        888.23        23.91 o                         
   3  12   8       1478.11       1570.98        42.17 o                         
   4  12   8         23.32         20.71        11.12 o                         
  -4  13   8        584.36        567.62        36.25 o                         
  -3  13   8        445.13        425.55        12.48 o                         
  -2  13   8          1.37         -0.06         3.69 o                         
  -1  13   8        439.31        511.31        21.82 o                         
   0  13   8        936.76       1045.69        26.43 o                         
   1  13   8        362.02        381.80        12.51 o                         
   2  13   8        148.71        131.13         6.73 o                         
   3  13   8          8.18          7.93         4.26 o                         
   4  13   8        402.81        358.37        21.01 o                         
  -3  14   8        113.95        127.80        10.73 o                         
  -2  14   8        738.94        769.38        37.76 o                         
  -1  14   8        590.08        608.26        16.34 o                         
   0  14   8          0.11          0.04         2.94 o                         
   1  14   8        227.03        229.71        25.80 o                         
  -2  15   8         77.82         53.39         5.80 o                         
  -1  15   8        866.90        846.07        38.56 o                         
   0  15   8        579.71        483.13        24.13 o                         
  -8   1   9        100.33         88.77         6.96 o                         
  -7   1   9        193.02        189.00        13.62 o                         
  -6   1   9          6.72          4.50         7.00 o                         
  -5   1   9        123.26        108.05        12.99 o                         
  -4   1   9        125.42        103.89        18.32 o                         
  -3   1   9        552.35        561.39        22.08 o                         
  -2   1   9          7.00          0.34         4.88 o                         
  -1   1   9        960.13       1099.59        38.55 o                         
   0   1   9        827.31        903.10        22.52 o                         
   1   1   9       1703.70       1731.75        42.52 o                         
   2   1   9          0.32         -1.31         3.84 o                         
   3   1   9        648.55        588.09        31.83 o                         
   4   1   9         21.18         24.05         5.97 o                         
   5   1   9          6.34          8.46         5.96 o                         
   6   1   9        162.02        162.49        14.26 o                         
   7   1   9          0.83         -0.75         5.59 o                         
   8   1   9         42.00         31.07         4.07 o                         
  -8   2   9        135.32        131.14         5.55 o                         
  -7   2   9        254.40        281.67        11.72 o                         
  -6   2   9        373.87        398.20        16.02 o                         
  -5   2   9        768.01        778.95        27.66 o                         
  -4   2   9          5.98          1.83         4.37 o                         
  -3   2   9         70.63         73.11         6.54 o                         
  -2   2   9       1391.58       1301.32        25.30 o                         
  -1   2   9        737.31        669.13        18.29 o                         
   0   2   9        414.83        441.00        12.27 o                         
   1   2   9         90.83        100.57         5.00 o                         
   2   2   9       2220.28       2256.88        42.48 o                         
   3   2   9        423.24        371.68        11.38 o                         
   4   2   9       1213.53       1242.41        33.35 o                         
   5   2   9        543.86        560.16        19.88 o                         
   6   2   9        326.35        279.38        17.00 o                         
   7   2   9          7.28         16.46         2.94 o                         
  -8   3   9        194.56        159.66         6.67 o                         
  -7   3   9        124.71        127.48         8.83 o                         
  -6   3   9        191.36        199.45        10.68 o                         
  -5   3   9        248.55        254.71        14.05 o                         
  -4   3   9       2168.15       2185.73        80.68 o                         
  -3   3   9       2347.94       2302.45        63.67 o                         
  -2   3   9         31.48         38.64         5.40 o                         
  -1   3   9        566.50        576.00        15.21 o                         
   0   3   9       1796.57       1749.74        35.76 o                         
   1   3   9        527.40        468.11        11.52 o                         
   2   3   9        533.25        565.37        12.15 o                         
   3   3   9       1193.55       1162.60        20.47 o                         
   4   3   9        142.60        125.61         7.55 o                         
   5   3   9        702.15        700.26        19.61 o                         
   6   3   9        186.66        189.94        12.26 o                         
   7   3   9        676.98        638.27        19.23 o                         
  -8   4   9          7.94          5.62         3.12 o                         
  -7   4   9        179.05        161.79         8.32 o                         
  -6   4   9       1625.85       1679.50        77.35 o                         
  -5   4   9       2271.49       2177.32        52.70 o                         
  -4   4   9         95.00        100.02         9.96 o                         
  -3   4   9         69.97         57.23         5.48 o                         
  -2   4   9       5470.29       5784.56        89.65 o                         
  -1   4   9       2186.58       2200.54        39.92 o                         
   0   4   9       2193.36       2322.30        40.67 o                         
   1   4   9        856.55        856.26        17.71 o                         
   2   4   9       2278.36       2048.19        26.79 o                         
   3   4   9       1523.89       1474.52        25.22 o                         
   4   4   9        361.56        316.23        13.32 o                         
   5   4   9        157.10        150.63         8.54 o                         
   6   4   9         62.04         70.44         6.57 o                         
   7   4   9        233.59        223.86         7.60 o                         
  -7   5   9        705.08        672.74        27.64 o                         
  -6   5   9         83.27         77.85         6.26 o                         
  -5   5   9        223.94        189.98        13.89 o                         
  -4   5   9       2138.15       1943.11        38.13 o                         
  -3   5   9       3520.26       3519.72        56.02 o                         
  -2   5   9        220.73        204.22         8.11 o                         
  -1   5   9       1890.60       1898.02        34.24 o                         
   0   5   9       1751.72       1711.60        29.31 o                         
   1   5   9       2748.67       2549.90        41.79 o                         
   2   5   9        682.42        700.66        14.77 o                         
   3   5   9       1332.66       1215.30        22.10 o                         
   4   5   9        529.35        485.60        11.90 o                         
   5   5   9        435.24        417.98        10.27 o                         
   6   5   9        154.41        142.54         5.82 o                         
   7   5   9        673.22        615.73        46.73 o                         
  -7   6   9         18.33         20.21         6.21 o                         
  -6   6   9       1469.75       1415.47        46.16 o                         
  -5   6   9        710.76        644.60        17.36 o                         
  -4   6   9        424.51        393.56        12.74 o                         
  -3   6   9          1.97          5.77         5.79 o                         
  -2   6   9       4630.95       4596.87        72.44 o                         
  -1   6   9       2424.49       2305.13        37.40 o                         
   0   6   9        891.77        878.91        17.64 o                         
   1   6   9        380.50        378.46         9.69 o                         
   2   6   9       1297.52       1301.31        25.73 o                         
   3   6   9       1516.77       1426.71        32.67 o                         
   4   6   9       1725.49       1711.77        33.03 o                         
   5   6   9        590.57        608.67        13.88 o                         
   6   6   9        688.06        645.30        71.38 o                         
   7   6   9         52.86         45.64         5.04 o                         
  -7   7   9        216.63        210.95         8.31 o                         
  -6   7   9         64.46         56.67         9.29 o                         
  -5   7   9          5.73          1.08         4.83 o                         
  -4   7   9       2030.44       2155.56        71.46 o                         
  -3   7   9       2025.36       2224.62        76.32 o                         
  -2   7   9        377.43        377.23        12.71 o                         
  -1   7   9       1562.20       1642.59        47.40 o                         
   0   7   9       1196.68       1231.85        27.78 o                         
   1   7   9       3749.33       3893.52        95.34 o                         
   2   7   9        249.28        244.06        13.28 o                         
   3   7   9       1108.92       1106.96        32.53 o                         
   4   7   9        784.25        843.09        24.56 o                         
   5   7   9        458.57        461.13        15.47 o                         
   6   7   9         45.21         45.47        11.50 o                         
  -7   8   9        220.55        168.89         6.49 o                         
  -6   8   9       1051.27       1103.52        30.09 o                         
  -5   8   9       1071.41       1174.64        58.24 o                         
  -4   8   9        141.03        155.86         8.12 o                         
  -3   8   9        496.67        547.64        19.26 o                         
  -2   8   9       1178.80       1175.00        26.32 o                         
  -1   8   9       1524.82       1482.06        29.18 o                         
   0   8   9        911.53        932.98        23.15 o                         
   1   8   9        652.41        670.35        17.85 o                         
   2   8   9        556.61        561.04        35.11 o                         
   3   8   9        325.87        313.54        14.51 o                         
   4   8   9        980.64        964.77        23.36 o                         
   5   8   9        233.06        235.75         9.92 o                         
   6   8   9        155.36        152.28         8.60 o                         
  -6   9   9         24.88         21.77         3.23 o                         
  -5   9   9        246.41        239.93        13.55 o                         
  -4   9   9       1054.43       1105.70        26.22 o                         
  -3   9   9       1942.43       2074.24        43.31 o                         
  -2   9   9          3.79          1.90         4.14 o                         
  -1   9   9         98.22         96.63         6.58 o                         
   0   9   9       2690.15       2739.84        54.93 o                         
   1   9   9       1080.78       1007.80        23.29 o                         
   2   9   9          1.67          5.56         6.49 o                         
   3   9   9        226.06        195.10         8.72 o                         
   4   9   9         84.68         87.40         8.20 o                         
   5   9   9        271.57        292.63        16.46 o                         
   6   9   9         30.44         27.82         6.76 o                         
  -6  10   9        135.93        127.04         9.60 o                         
  -5  10   9         13.94          9.62         6.71 o                         
  -4  10   9         28.86         31.06         4.25 o                         
  -3  10   9          3.24          5.40         3.89 o                         
  -2  10   9         84.39         88.29         6.52 o                         
  -1  10   9        287.76        282.40        11.69 o                         
   0  10   9       1674.24       1793.03        33.92 o                         
   1  10   9         83.53         80.53         6.98 o                         
   2  10   9       1025.29       1080.99        28.90 o                         
   3  10   9        610.60        650.44        56.26 o                         
   4  10   9       1667.29       1775.53        47.02 o                         
   5  10   9        377.10        395.71        15.39 o                         
  -5  11   9          4.40         -0.54         4.65 o                         
  -4  11   9        438.51        438.22        15.58 o                         
  -3  11   9        428.73        466.82        13.54 o                         
  -2  11   9          3.73          5.44         4.23 o                         
  -1  11   9         63.75         54.45         6.31 o                         
   0  11   9        513.04        527.72        16.90 o                         
   1  11   9       1916.72       1993.31        41.37 o                         
   2  11   9         72.81         73.11         5.31 o                         
   3  11   9        577.09        584.89        20.29 o                         
   4  11   9        172.78        163.25        18.71 o                         
   5  11   9        661.27        634.75        33.12 o                         
  -5  12   9          2.44          5.55         4.05 o                         
  -4  12   9        200.57        204.32        13.75 o                         
  -3  12   9        387.52        386.78        11.03 o                         
  -2  12   9          2.36          0.97         3.21 o                         
  -1  12   9        116.22        113.23         8.35 o                         
   0  12   9        770.28        868.20        40.65 o                         
   1  12   9         37.18         42.07         4.53 o                         
   2  12   9          7.28         11.05         3.42 o                         
   3  12   9         13.49         10.65         3.69 o                         
   4  12   9        224.87        233.07        18.35 o                         
  -3  13   9          0.45          3.68         3.18 o                         
  -2  13   9          3.59          3.56         3.05 o                         
  -1  13   9        300.44        329.77        15.76 o                         
   0  13   9         25.61         27.31         3.96 o                         
   1  13   9          2.41          5.49         4.28 o                         
   2  13   9         20.23         18.02         3.33 o                         
   3  13   9        132.50        111.11         9.09 o                         
  -3  14   9         95.73         97.84         7.92 o                         
  -2  14   9        494.49        502.13        25.79 o                         
  -1  14   9         65.18         54.09         5.94 o                         
   0  14   9         30.12         23.35         4.30 o                         
   1  14   9          8.73          8.38         4.56 o                         
   2  14   9        237.75        201.38        12.43 o                         
  -8   0  10         37.86         31.55         6.38 o                         
  -7   0  10        235.94        224.36        13.55 o                         
  -6   0  10       2479.75       2410.56        95.33 o                         
  -5   0  10       2420.55       2389.94        95.32 o                         
  -4   0  10        715.41        663.32        26.30 o                         
  -3   0  10       4473.29       4222.94       101.03 o                         
  -2   0  10       1083.25       1045.50        28.49 o                         
  -1   0  10       3337.88       3356.06       111.16 o                         
   0   0  10       1446.52       1516.29        42.04 o                         
   1   0  10       6340.04       6418.72       169.14 o                         
   2   0  10        352.89        343.96        11.82 o                         
   3   0  10        636.83        576.74        25.13 o                         
   4   0  10        705.81        580.95        32.41 o                         
   5   0  10       3116.08       2343.69       127.23 o                         
   6   0  10        133.74        114.49        12.04 o                         
   7   0  10         21.17         15.77         4.39 o                         
  -8   1  10        354.59        306.34         8.84 o                         
  -7   1  10       1104.25       1080.65        35.67 o                         
  -6   1  10        321.85        312.99        27.76 o                         
  -5   1  10         12.66         21.49         8.54 o                         
  -4   1  10       2307.99       2240.38        57.84 o                         
  -3   1  10       2315.92       2303.24        53.13 o                         
  -2   1  10       4202.66       4213.49       112.18 o                         
  -1   1  10       3517.13       3726.82        86.53 o                         
   0   1  10       2583.29       2538.04        54.87 o                         
   1   1  10         86.25         65.15         5.50 o                         
   2   1  10       6240.76       6034.24        94.82 o                         
   3   1  10       2281.00       2071.79        44.57 o                         
   4   1  10       1018.93        989.02        53.69 o                         
   5   1  10         15.29         26.30         8.26 o                         
   6   1  10       1330.46       1345.25        70.89 o                         
   7   1  10        587.35        620.58        38.61 o                         
  -8   2  10        177.84        144.07         5.88 o                         
  -7   2  10         13.30         13.08         3.22 o                         
  -6   2  10        923.90        880.34        35.12 o                         
  -5   2  10        878.74        836.24        30.91 o                         
  -4   2  10        314.25        305.48        13.45 o                         
  -3   2  10       3613.95       3589.91        92.43 o                         
  -2   2  10       1771.05       1868.38        31.90 o                         
  -1   2  10       4914.00       5173.36        88.18 o                         
   0   2  10       1045.31       1077.74        20.38 o                         
   1   2  10       4403.62       4201.75        60.25 o                         
   2   2  10          9.56         15.69         2.80 o                         
   3   2  10         11.39         14.91         3.26 o                         
   4   2  10       1228.77       1152.99        30.43 o                         
   5   2  10       1775.66       1745.44        63.74 o                         
   6   2  10        323.46        320.06        10.80 o                         
   7   2  10         66.81         56.51         3.85 o                         
  -8   3  10        454.74        289.62        15.49 o                         
  -7   3  10          3.57          0.57         2.88 o                         
  -6   3  10        843.61        883.24        25.23 o                         
  -5   3  10        206.48        201.51        16.61 o                         
  -4   3  10       1382.38       1296.47        32.08 o                         
  -3   3  10       1387.58       1341.13        26.72 o                         
  -2   3  10       2119.00       2313.51        40.27 o                         
  -1   3  10        454.14        471.53        12.02 o                         
   0   3  10        526.43        554.79        13.22 o                         
   1   3  10        345.44        307.95         9.96 o                         
   2   3  10       1921.26       1945.74        28.56 o                         
   3   3  10       1244.87       1174.32        19.11 o                         
   4   3  10          4.83          8.60         3.83 o                         
   5   3  10        101.11         94.37         9.68 o                         
   6   3  10         41.45         42.05         4.73 o                         
   7   3  10         65.32         63.41         7.19 o                         
  -7   4  10        293.12        271.37         8.78 o                         
  -6   4  10        732.43        701.75        21.01 o                         
  -5   4  10        512.65        478.90        17.24 o                         
  -4   4  10        225.68        205.08         8.84 o                         
  -3   4  10        143.80        147.99         8.26 o                         
  -2   4  10        192.35        168.34         9.16 o                         
  -1   4  10        652.81        673.65        14.67 o                         
   0   4  10        191.12        203.00         5.98 o                         
   1   4  10        989.77        987.93        16.93 o                         
   2   4  10         43.75         49.57         4.07 o                         
   3   4  10         48.88         46.33         4.19 o                         
   4   4  10          0.38          7.02         3.54 o                         
   5   4  10        265.41        269.85         9.97 o                         
   6   4  10          0.37          0.24         3.14 o                         
   7   4  10         37.91         37.47         3.73 o                         
  -7   5  10         17.41         21.61         4.17 o                         
  -6   5  10         99.91         99.38         5.32 o                         
  -5   5  10         12.30         11.10         3.65 o                         
  -4   5  10         70.87         59.55         5.27 o                         
  -3   5  10         82.17         77.39         7.86 o                         
  -2   5  10       1186.55       1262.63        23.64 o                         
  -1   5  10        224.45        224.29         7.73 o                         
   0   5  10         84.80         75.75         3.81 o                         
   1   5  10         41.14         37.29         3.14 o                         
   2   5  10        919.78        875.09        18.07 o                         
   3   5  10        215.06        203.38         7.88 o                         
   4   5  10         92.23        101.36         6.71 o                         
   5   5  10         39.00         53.34         4.23 o                         
   6   5  10        467.85        465.57        14.39 o                         
   7   5  10         67.64         52.77         5.60 o                         
  -7   6  10         21.92         21.07         4.81 o                         
  -6   6  10          4.88          4.20         5.67 o                         
  -5   6  10          1.32          1.51         3.70 o                         
  -4   6  10        179.96        153.72        10.00 o                         
  -3   6  10        123.90        116.61         7.36 o                         
  -2   6  10        178.17        175.03         7.70 o                         
  -1   6  10        254.03        227.00         8.84 o                         
   0   6  10         40.96         39.18         3.98 o                         
   1   6  10         94.31         83.87         5.07 o                         
   2   6  10        289.48        270.31         8.69 o                         
   3   6  10        220.47        217.00         8.28 o                         
   4   6  10          0.96          3.25         3.89 o                         
   5   6  10         86.54         89.53         5.33 o                         
   6   6  10        168.44        153.77         9.24 o                         
  -7   7  10        221.86        178.72         8.37 o                         
  -6   7  10        129.72        121.67         9.76 o                         
  -5   7  10          0.84          1.86         4.18 o                         
  -4   7  10        335.56        316.50        15.08 o                         
  -3   7  10         39.02         39.87         5.24 o                         
  -2   7  10        254.37        256.22        13.71 o                         
  -1   7  10         10.00          6.54         3.58 o                         
   0   7  10       1290.28       1304.08        40.92 o                         
   1   7  10         46.61         50.29         5.44 o                         
   2   7  10          0.73          3.44         3.87 o                         
   3   7  10         77.36         76.79         6.72 o                         
   4   7  10         19.78         19.71         5.87 o                         
   5   7  10         36.76         50.26         5.61 o                         
   6   7  10         69.89         71.93         6.02 o                         
  -6   8  10         50.74         61.41         5.12 o                         
  -5   8  10         18.91         24.00         4.59 o                         
  -4   8  10         13.16         16.64         3.67 o                         
  -3   8  10         37.46         45.60         5.13 o                         
  -2   8  10         14.96         22.12         4.35 o                         
  -1   8  10         16.64         20.34         3.79 o                         
   0   8  10       2390.45       2413.03        49.45 o                         
   1   8  10       1179.31       1131.57        35.55 o                         
   2   8  10        328.80        330.15        19.55 o                         
   3   8  10        141.36        119.99         9.82 o                         
   4   8  10        536.78        526.87        14.99 o                         
   5   8  10        285.97        281.43        11.95 o                         
   6   8  10         82.73         64.39         4.98 o                         
  -5   9  10        548.94        575.73        22.97 o                         
  -4   9  10        557.96        604.18        16.21 o                         
  -3   9  10         13.91         23.26         4.34 o                         
  -2   9  10        253.51        247.34        10.00 o                         
  -1   9  10        394.86        392.58        14.64 o                         
   0   9  10        394.84        384.36        13.74 o                         
   1   9  10         32.95         33.10         5.35 o                         
   2   9  10         10.99          1.30         6.56 o                         
   3   9  10       1394.74       1503.35       108.88 o                         
   4   9  10         77.54         76.34         6.54 o                         
   5   9  10        268.22        251.33        15.53 o                         
  -5  10  10        543.98        578.87        21.89 o                         
  -4  10  10        114.22        114.55         5.98 o                         
  -3  10  10       1536.94       1606.77        33.93 o                         
  -2  10  10        323.10        348.57        12.53 o                         
  -1  10  10        471.03        537.31        17.33 o                         
   0  10  10        592.72        647.22        17.33 o                         
   1  10  10        996.02       1055.83        25.21 o                         
   2  10  10        180.75        212.30        12.26 o                         
   3  10  10          7.77          5.28         3.99 o                         
   4  10  10         66.48         67.55         6.03 o                         
   5  10  10        101.69         98.80         6.76 o                         
  -5  11  10         17.67         16.90         5.82 o                         
  -4  11  10        769.44        809.16        30.82 o                         
  -3  11  10        452.07        503.17        17.96 o                         
  -2  11  10        704.23        762.23        21.32 o                         
  -1  11  10        228.23        239.57        10.49 o                         
   0  11  10        575.15        614.20        16.18 o                         
   1  11  10        287.51        307.34        17.30 o                         
   2  11  10        900.59        897.56        32.14 o                         
   3  11  10         93.46         99.78         8.30 o                         
   4  11  10        380.02        397.32        15.66 o                         
   5  11  10         49.68         48.67         7.09 o                         
  -4  12  10        138.61        139.11        11.86 o                         
  -3  12  10        646.39        677.65        17.75 o                         
  -2  12  10        276.90        271.47        10.29 o                         
  -1  12  10        355.41        422.17        13.70 o                         
   0  12  10        231.19        231.84        14.86 o                         
   1  12  10       1210.46       1270.66        63.16 o                         
   2  12  10         52.24         48.78         4.84 o                         
   3  12  10        531.90        555.26        17.67 o                         
   4  12  10        231.71        195.15        11.36 o                         
  -3  13  10         24.80         26.02         6.18 o                         
  -2  13  10       1258.90       1334.42        30.11 o                         
  -1  13  10        347.38        392.36        13.66 o                         
   0  13  10        586.99        722.61        38.43 o                         
   1  13  10        106.06        127.37         8.78 o                         
   2  13  10       1122.38       1168.51        52.55 o                         
   3  13  10        503.34        409.92        20.23 o                         
  -2  14  10        334.45        332.03        12.71 o                         
   0  14  10        155.80        151.84        11.97 o                         
   1  14  10        460.97        394.50        20.91 o                         
  -7   1  11          6.61          8.22         4.11 o                         
  -6   1  11        136.35        146.84        10.91 o                         
  -5   1  11        740.62        716.45        34.53 o                         
  -4   1  11        445.00        422.84        17.51 o                         
  -3   1  11        801.95        750.06        27.84 o                         
  -2   1  11        143.61        151.13        10.81 o                         
  -1   1  11        991.76       1004.77        24.98 o                         
   0   1  11        217.83        245.07        10.86 o                         
   1   1  11         22.48         23.89         3.78 o                         
   2   1  11        420.20        443.31        13.55 o                         
   3   1  11        292.36        269.17        12.43 o                         
   4   1  11         82.03         77.62         8.13 o                         
   5   1  11         53.97         69.05         8.53 o                         
   6   1  11        101.77         95.75         8.41 o                         
   7   1  11        158.44        137.12        12.98 o                         
  -7   2  11          9.42          6.76         2.66 o                         
  -6   2  11          0.63         -2.65         3.65 o                         
  -5   2  11       1008.71       1004.73        43.91 o                         
  -4   2  11         81.33         82.71         6.44 o                         
  -3   2  11          4.61         28.77         5.86 o                         
  -2   2  11         11.28         11.68         4.41 o                         
  -1   2  11         17.95         18.58         3.51 o                         
   0   2  11        522.38        513.11        14.25 o                         
   1   2  11       1555.66       1564.50        24.49 o                         
   2   2  11          0.70          4.15         2.93 o                         
   3   2  11        478.21        496.17        12.45 o                         
   4   2  11        288.61        264.84        10.75 o                         
   5   2  11        162.05        143.57         8.72 o                         
   6   2  11         21.13         27.14         4.11 o                         
   7   2  11        173.85        162.15         9.66 o                         
  -7   3  11         44.80         39.80         3.94 o                         
  -6   3  11        699.34        708.84        17.08 o                         
  -5   3  11        131.85        142.25         9.04 o                         
  -4   3  11         84.99         85.02         6.27 o                         
  -3   3  11         21.28         35.83         4.92 o                         
  -2   3  11        509.28        555.35        14.54 o                         
  -1   3  11       4077.88       4330.36        72.87 o                         
   0   3  11         74.54         72.33         4.32 o                         
   1   3  11         49.11         48.91         3.35 o                         
   2   3  11        468.95        427.67        12.48 o                         
   3   3  11        954.21        922.93        17.20 o                         
   4   3  11        196.27        180.76         9.07 o                         
   5   3  11        387.13        419.28        16.28 o                         
   6   3  11        245.11        236.34        10.24 o                         
   7   3  11        161.81        129.85        25.88 o                         
  -7   4  11        496.19        424.49        15.79 o                         
  -6   4  11        588.52        573.27        18.82 o                         
  -5   4  11         26.65         25.15         5.66 o                         
  -4   4  11       3520.03       3551.80        59.74 o                         
  -3   4  11       1023.44       1044.69        41.56 o                         
  -2   4  11       2002.32       1960.08        35.69 o                         
  -1   4  11          0.46          4.61         2.91 o                         
   0   4  11       4985.11       5023.06        66.46 o                         
   1   4  11       1361.81       1388.95        23.40 o                         
   2   4  11        550.94        561.78        14.83 o                         
   3   4  11        367.28        372.51        11.97 o                         
   4   4  11       1232.68       1245.07        31.66 o                         
   5   4  11        242.33        252.26        13.78 o                         
   6   4  11          2.68          0.45         3.13 o                         
   7   4  11        129.98        102.27         7.52 o                         
  -7   5  11        621.10        567.50        35.02 o                         
  -6   5  11        177.96        161.60         7.80 o                         
  -5   5  11       2846.74       2783.95        70.84 o                         
  -4   5  11        252.71        260.61        12.27 o                         
  -3   5  11        963.50        860.45        36.46 o                         
  -2   5  11       1972.00       2010.82        37.26 o                         
  -1   5  11       6621.00       6685.35        93.01 o                         
   0   5  11        704.38        731.62        14.83 o                         
   1   5  11        230.90        219.25         6.73 o                         
   2   5  11       2147.76       2159.47        37.48 o                         
   3   5  11       3384.50       3306.24        53.12 o                         
   4   5  11        611.97        615.23        20.03 o                         
   5   5  11         53.17         66.84         4.43 o                         
   6   5  11        187.26        180.39        14.56 o                         
  -7   6  11        129.53        107.45         5.24 o                         
  -6   6  11        126.94        118.95         9.50 o                         
  -5   6  11         60.15         48.83         5.06 o                         
  -4   6  11       1319.70       1408.32        47.60 o                         
  -3   6  11       1577.87       1630.08        35.02 o                         
  -2   6  11        271.00        239.45         8.40 o                         
  -1   6  11         25.49         28.07         4.05 o                         
   0   6  11       3663.88       3754.98        61.39 o                         
   1   6  11       2162.10       2212.84        35.81 o                         
   2   6  11         59.86         55.94         5.46 o                         
   3   6  11        657.32        646.96        15.96 o                         
   4   6  11        408.03        403.61        12.96 o                         
   5   6  11        489.20        494.26        28.87 o                         
   6   6  11          6.47          4.85         3.96 o                         
  -6   7  11        417.57        446.84        41.54 o                         
  -5   7  11        830.13        843.59        48.38 o                         
  -4   7  11         91.41        101.18         7.14 o                         
  -3   7  11          1.46          1.15         4.48 o                         
  -2   7  11        711.67        748.39        22.88 o                         
  -1   7  11        929.75       1030.07        27.41 o                         
   0   7  11        407.55        420.62        14.10 o                         
   1   7  11        113.75         88.51         7.82 o                         
   2   7  11       1533.44       1470.11        49.85 o                         
   3   7  11       1725.48       1819.59        50.32 o                         
   4   7  11       1215.34       1240.95        44.90 o                         
   5   7  11        139.45        130.44         7.93 o                         
   6   7  11        187.85        197.43        12.44 o                         
  -6   8  11        240.78        227.26        17.49 o                         
  -5   8  11         25.46         29.23         5.00 o                         
  -4   8  11       2336.13       2507.94        44.74 o                         
  -3   8  11       1070.80       1122.81        29.49 o                         
  -2   8  11        192.74        203.92         9.07 o                         
  -1   8  11          2.89          5.39         3.32 o                         
   0   8  11       1672.53       1685.47        38.19 o                         
   1   8  11       1008.98       1006.65        34.83 o                         
   2   8  11          6.05          5.05         4.78 o                         
   3   8  11        259.78        284.89        14.69 o                         
   4   8  11        254.15        250.72        25.66 o                         
   5   8  11        808.30        823.50        23.70 o                         
   6   8  11          5.76          4.45         2.29 o                         
  -6   9  11        246.57        188.00         8.73 o                         
  -5   9  11        723.42        702.96        25.78 o                         
  -4   9  11         56.05         57.56         5.32 o                         
  -3   9  11       1068.05       1100.39        25.19 o                         
  -2   9  11        618.26        613.35        18.60 o                         
  -1   9  11       3102.69       3117.63        68.04 o                         
   0   9  11        376.53        367.78        15.74 o                         
   1   9  11        398.34        424.87        20.56 o                         
   2   9  11          1.02          3.49         4.35 o                         
   3   9  11       1026.97       1013.92        41.58 o                         
   4   9  11        116.06        113.30         6.36 o                         
   5   9  11         97.41         97.08         6.97 o                         
  -5  10  11         42.93         30.62         4.80 o                         
  -4  10  11       1293.54       1307.82        30.36 o                         
  -3  10  11        245.25        273.25        10.89 o                         
  -2  10  11         25.06         26.48         7.08 o                         
  -1  10  11          3.37          2.17         3.51 o                         
   0  10  11        933.01        998.82        26.23 o                         
   1  10  11        915.26        986.10        26.68 o                         
   2  10  11        120.05        118.98         9.09 o                         
   3  10  11         16.05         11.93         8.50 o                         
   4  10  11        865.92        916.82        26.07 o                         
   5  10  11         30.22         22.30         3.72 o                         
  -4  11  11          0.38          6.40         6.36 o                         
  -3  11  11        254.87        277.62        10.00 o                         
  -2  11  11          2.78          2.50         3.50 o                         
  -1  11  11        134.14        141.02         7.62 o                         
   0  11  11        315.95        351.51        17.55 o                         
   1  11  11         42.31         49.58         5.69 o                         
   2  11  11         39.91         39.80         4.43 o                         
   3  11  11        469.63        484.34        19.48 o                         
   4  11  11        443.58        466.46        17.72 o                         
  -4  12  11        194.24        163.26        11.01 o                         
  -3  12  11         12.46          5.69         3.89 o                         
  -2  12  11         23.07         26.40         3.57 o                         
  -1  12  11         88.54         83.75         7.08 o                         
   0  12  11        268.43        280.46        18.01 o                         
   1  12  11         12.85         11.59         6.26 o                         
   2  12  11         40.49         34.23         4.82 o                         
   3  12  11         27.91         17.23         4.64 o                         
  -2  13  11        431.65        438.97        16.58 o                         
  -1  13  11        201.02        227.56        11.65 o                         
   0  13  11          1.72          0.05         3.23 o                         
   2  13  11        306.71        303.02        17.12 o                         
  -1  14  11         55.06         43.66         5.35 o                         
  -7   0  12        446.53        438.33        18.77 o                         
  -6   0  12        107.61        103.79         8.76 o                         
  -5   0  12         33.29         44.06         8.74 o                         
  -4   0  12          7.55         30.53         7.89 o                         
  -3   0  12       6472.34       6705.18       152.02 o                         
  -2   0  12          5.37         10.89         6.03 o                         
  -1   0  12        631.68        625.47        20.93 o                         
   0   0  12        593.42        624.20        20.83 o                         
   1   0  12       5710.89       5895.65       118.26 o                         
   2   0  12       1781.06       1788.10        54.08 o                         
   3   0  12       1220.95       1163.24        38.36 o                         
   4   0  12        225.73        232.14        25.63 o                         
   5   0  12         60.81         78.28        11.39 o                         
   6   0  12        414.54        407.91        49.51 o                         
   7   0  12        200.76        178.21        12.94 o                         
  -7   1  12          1.46          1.25         4.07 o                         
  -6   1  12       1201.65       1236.04        36.29 o                         
  -5   1  12        415.79        399.34        32.09 o                         
  -4   1  12         11.98         15.07         4.93 o                         
  -3   1  12          0.55          4.67         5.33 o                         
  -2   1  12       3157.81       3337.19        65.35 o                         
  -1   1  12        383.48        388.24        14.09 o                         
   0   1  12         13.58         11.11         4.99 o                         
   1   1  12       2913.70       3058.43        55.19 o                         
   2   1  12        797.50        802.33        25.49 o                         
   3   1  12       1217.44       1177.68        34.61 o                         
   4   1  12          2.56          9.85         4.52 o                         
   5   1  12       2055.83       2226.01        73.75 o                         
   6   1  12         23.39         37.65        16.16 o                         
   7   1  12          0.22          3.10         3.12 o                         
  -7   2  12        947.88        866.83        30.18 o                         
  -6   2  12        306.40        311.91        10.11 o                         
  -5   2  12         12.31         23.30         5.36 o                         
  -4   2  12       2172.09       2196.92        40.12 o                         
  -3   2  12       1089.52       1133.77        24.27 o                         
  -2   2  12       3420.47       3671.26        58.96 o                         
  -1   2  12        396.62        379.31        11.27 o                         
   0   2  12       2573.99       2677.70        43.90 o                         
   1   2  12       4153.47       4225.57        54.49 o                         
   2   2  12       2619.68       2621.35        35.61 o                         
   3   2  12          9.24         10.00         3.82 o                         
   4   2  12        653.82        688.27        32.09 o                         
   5   2  12        449.74        414.53        26.40 o                         
   6   2  12        997.88       1025.46        28.59 o                         
   7   2  12        177.48        130.20         9.12 o                         
  -7   3  12         44.87         38.20         4.72 o                         
  -6   3  12        470.08        485.57        15.55 o                         
  -5   3  12       2122.47       2172.52        50.48 o                         
  -4   3  12         44.82         43.61         5.20 o                         
  -3   3  12       1952.12       2078.59        40.67 o                         
  -2   3  12       2564.76       2722.60        46.10 o                         
  -1   3  12       2147.59       2199.63        39.63 o                         
   0   3  12         33.27         27.51         3.71 o                         
   1   3  12       1622.34       1683.61        27.14 o                         
   2   3  12        248.46        241.34         7.63 o                         
   3   3  12        445.71        443.41        17.91 o                         
   4   3  12          0.02         -0.34         6.11 o                         
   5   3  12       1070.28       1141.55        35.01 o                         
   6   3  12          0.89          4.50         3.50 o                         
   7   3  12          1.50          0.55         1.74 o                         
  -7   4  12        526.18        428.08        15.55 o                         
  -6   4  12         21.95         15.81         3.73 o                         
  -5   4  12        285.82        295.78        17.12 o                         
  -4   4  12         23.67         19.59         6.15 o                         
  -3   4  12       1042.42       1031.13        32.15 o                         
  -2   4  12        344.63        360.74        15.18 o                         
  -1   4  12        155.27        146.77         7.29 o                         
   0   4  12        288.38        274.67         9.18 o                         
   1   4  12        416.38        430.02         9.95 o                         
   2   4  12       1437.92       1466.56        31.09 o                         
   3   4  12        324.65        288.12        10.42 o                         
   4   4  12        114.53        118.37         8.48 o                         
   5   4  12         58.17         65.63         5.93 o                         
   6   4  12        177.16        167.27         6.94 o                         
  -7   5  12        123.10        106.30         8.66 o                         
  -6   5  12        615.93        570.62        19.22 o                         
  -5   5  12         52.44         42.10         4.66 o                         
  -4   5  12         28.07         29.74         6.09 o                         
  -3   5  12          9.18          8.74         4.05 o                         
  -2   5  12        157.79        149.74         8.98 o                         
  -1   5  12         73.26         76.81         5.14 o                         
   0   5  12         13.14         12.63         2.72 o                         
   1   5  12          3.75          6.10         2.66 o                         
   2   5  12          3.17          5.77         3.17 o                         
   3   5  12         24.87         22.76         3.87 o                         
   4   5  12         16.95         15.49         4.10 o                         
   5   5  12        141.15        151.94         6.67 o                         
   6   5  12         50.28         36.08         6.04 o                         
  -6   6  12        140.91        136.62        11.02 o                         
  -5   6  12        148.65        136.96         8.38 o                         
  -4   6  12         26.11         16.39         5.43 o                         
  -3   6  12          4.61          8.94         4.06 o                         
  -2   6  12        676.39        644.18        15.85 o                         
  -1   6  12         18.15          8.74         3.29 o                         
   0   6  12         37.91         33.39         4.15 o                         
   1   6  12          1.70          3.11         2.83 o                         
   2   6  12         41.30         49.98         4.50 o                         
   3   6  12          0.38         -0.30         3.31 o                         
   4   6  12         58.01         52.26         5.02 o                         
   5   6  12         22.34         30.66         4.18 o                         
  -6   7  12          2.83          7.14         2.92 o                         
  -5   7  12         60.37         64.01         5.01 o                         
  -4   7  12          2.25         -3.52         5.84 o                         
  -3   7  12          0.38          0.76         3.95 o                         
  -2   7  12          1.60          3.22         3.48 o                         
  -1   7  12         27.42         21.19         4.24 o                         
   0   7  12          0.27          0.52         3.58 o                         
   1   7  12         27.76         38.02         5.89 o                         
   2   7  12        351.38        378.13        20.22 o                         
   3   7  12          6.06          8.82         4.91 o                         
   4   7  12         55.21         47.90         5.86 o                         
   5   7  12         23.78         27.14         4.97 o                         
   6   7  12          1.19         -0.67         2.26 o                         
  -6   8  12          2.97          2.30         2.84 o                         
  -5   8  12          0.77          5.67         4.82 o                         
  -4   8  12        421.02        412.73        15.77 o                         
  -3   8  12        469.10        507.52        14.49 o                         
  -2   8  12         94.32         99.58         6.25 o                         
  -1   8  12        226.71        188.15         9.37 o                         
   0   8  12        155.43        155.76         8.41 o                         
   1   8  12         10.99          8.86         6.21 o                         
   2   8  12         52.28         60.70         9.21 o                         
   3   8  12        186.99        173.27        13.01 o                         
   4   8  12        596.50        613.52        22.91 o                         
   5   8  12         35.64         32.21         7.49 o                         
  -5   9  12        145.97        124.34         7.99 o                         
  -4   9  12          2.29          4.12         2.42 o                         
  -3   9  12        671.68        636.98        16.20 o                         
  -2   9  12        345.55        330.26        17.53 o                         
  -1   9  12        616.34        571.72        29.34 o                         
   0   9  12          4.02          3.98         5.11 o                         
   1   9  12        568.12        550.14        23.75 o                         
   2   9  12        346.64        381.53        31.76 o                         
   3   9  12          3.40          5.25         3.78 o                         
   4   9  12        256.94        240.49        10.46 o                         
   5   9  12        249.27        242.99        13.70 o                         
  -5  10  12         19.01         15.89         4.33 o                         
  -4  10  12       1032.39        995.83        32.98 o                         
  -3  10  12       1146.37       1208.38        33.39 o                         
  -2  10  12        288.29        271.66        11.79 o                         
  -1  10  12          1.08          1.62         4.50 o                         
   0  10  12        875.63        927.10        28.11 o                         
   1  10  12        845.23        946.33        28.35 o                         
   2  10  12        421.72        441.86        16.13 o                         
   3  10  12         22.34         27.92         6.10 o                         
   4  10  12        215.24        247.42        15.08 o                         
  -4  11  12          5.14         -0.47         4.18 o                         
  -3  11  12        175.24        170.72         8.05 o                         
  -2  11  12        550.55        538.47        17.10 o                         
  -1  11  12        455.34        537.02        22.69 o                         
   0  11  12         27.00         41.98        11.73 o                         
   1  11  12       1025.55       1073.14        30.18 o                         
   2  11  12         89.78        102.18         6.44 o                         
   3  11  12        369.91        432.38        25.14 o                         
   4  11  12         97.85         70.71         6.02 o                         
  -3  12  12        705.95        610.75        29.07 o                         
  -2  12  12        236.34        217.06        11.20 o                         
  -1  12  12          2.50          0.47         3.75 o                         
   0  12  12        598.50        653.87        24.53 o                         
   1  12  12        334.93        388.26        22.80 o                         
   3  12  12        227.03        200.26        11.92 o                         
  -2  13  12        548.19        423.48        21.36 o                         
  -1  13  12        446.48        468.86        24.43 o                         
   0  13  12         45.42         48.18         6.72 o                         
  -7   1  13          4.63         -0.05         3.64 o                         
  -6   1  13         63.66         60.88         8.00 o                         
  -5   1  13          6.42         17.76         9.69 o                         
  -4   1  13          2.97          3.21         5.39 o                         
  -3   1  13         10.07         14.09         4.57 o                         
  -2   1  13        196.00        197.11         9.05 o                         
  -1   1  13       2171.66       2235.07        49.31 o                         
   0   1  13         32.65         37.30         5.23 o                         
   1   1  13       1434.05       1500.02        32.32 o                         
   2   1  13         34.70         30.41         4.34 o                         
   3   1  13        380.10        361.19        14.97 o                         
   4   1  13        214.05        226.14        25.72 o                         
   5   1  13         25.62         24.69        10.31 o                         
   6   1  13         37.33         34.69         5.95 o                         
  -7   2  13        213.80        162.72         6.89 o                         
  -6   2  13          1.72         13.30         3.88 o                         
  -5   2  13        218.24        251.18        15.41 o                         
  -4   2  13        140.05        131.57         9.10 o                         
  -3   2  13        150.50        150.46         9.33 o                         
  -2   2  13        178.04        181.14         8.48 o                         
  -1   2  13         40.32         48.18         5.10 o                         
   0   2  13          8.93          9.23         3.65 o                         
   1   2  13          3.97          5.29         3.30 o                         
   2   2  13        120.58        119.07         5.77 o                         
   3   2  13       1536.72       1514.44        57.31 o                         
   4   2  13          1.93          0.05         7.32 o                         
   5   2  13         63.00         75.53        16.15 o                         
   6   2  13         14.98         11.05         3.00 o                         
  -7   3  13        111.85         78.12         7.26 o                         
  -6   3  13        313.91        281.49        15.20 o                         
  -5   3  13         49.38         49.76        10.28 o                         
  -4   3  13        795.87        821.99        27.08 o                         
  -3   3  13       1460.98       1557.70        35.31 o                         
  -2   3  13       1010.24       1021.25        24.91 o                         
  -1   3  13          2.61          8.44         3.90 o                         
   0   3  13       1742.70       1845.95        31.48 o                         
   1   3  13        673.56        663.88        14.78 o                         
   2   3  13        358.41        360.00        16.10 o                         
   3   3  13          0.87          5.25         5.72 o                         
   4   3  13        300.91        297.70        15.21 o                         
   5   3  13        174.28        195.52        10.95 o                         
   6   3  13         13.77         10.36         2.90 o                         
  -6   4  13        167.22        136.91         5.16 o                         
  -5   4  13       1116.18       1099.89        31.60 o                         
  -4   4  13        164.70        189.95        11.87 o                         
  -3   4  13        509.95        490.97        16.79 o                         
  -2   4  13         50.32         39.94         4.75 o                         
  -1   4  13       3066.11       3201.21        50.63 o                         
   0   4  13        760.17        803.14        14.99 o                         
   1   4  13        136.60        134.16         7.49 o                         
   2   4  13          5.66         11.46         3.29 o                         
   3   4  13       2678.84       2855.45        52.13 o                         
   4   4  13         10.45         12.55         4.37 o                         
   5   4  13          5.52          5.46         2.27 o                         
   6   4  13        107.25         99.64        15.66 o                         
  -6   5  13        435.92        379.11        15.21 o                         
  -5   5  13       1583.01       1528.08        44.76 o                         
  -4   5  13        529.99        554.38        16.92 o                         
  -3   5  13         13.86         14.67         3.95 o                         
  -2   5  13        148.88        172.60         9.82 o                         
  -1   5  13       1368.51       1322.73        25.14 o                         
   0   5  13       1400.13       1542.27        26.33 o                         
   1   5  13        143.33        176.97         6.02 o                         
   2   5  13        738.51        758.46        19.61 o                         
   3   5  13        151.80        161.91         8.26 o                         
   4   5  13       1530.75       1604.31        33.87 o                         
   5   5  13         91.70         89.03         4.55 o                         
   6   5  13        237.66        233.59        13.21 o                         
  -6   6  13          0.56          1.60         3.02 o                         
  -5   6  13        808.26        826.20        23.91 o                         
  -4   6  13        899.08        915.14        31.81 o                         
  -3   6  13        656.03        641.06        21.78 o                         
  -2   6  13         56.78         73.29         8.85 o                         
  -1   6  13       3844.54       3957.71        71.50 o                         
   0   6  13         21.99         22.19         3.75 o                         
   1   6  13        101.92        106.87         5.80 o                         
   2   6  13        161.99        163.59         7.17 o                         
   3   6  13       1919.07       1949.78        40.23 o                         
   4   6  13         46.35         47.37         4.71 o                         
   5   6  13         12.47         14.14         5.01 o                         
  -6   7  13        204.65        142.55         9.98 o                         
  -5   7  13        811.93        746.62        35.80 o                         
  -4   7  13       1741.93       1758.68        50.42 o                         
  -3   7  13        179.18        173.52        10.75 o                         
  -2   7  13       1046.18       1053.93        31.16 o                         
  -1   7  13        200.49        225.62        11.95 o                         
   0   7  13       2762.95       2832.73        62.31 o                         
   1   7  13       1543.98       1451.18        34.78 o                         
   2   7  13        443.03        460.84        22.33 o                         
   3   7  13        120.90        109.13         8.25 o                         
   4   7  13        903.00        928.97        23.40 o                         
   5   7  13        369.17        390.59        20.79 o                         
  -5   8  13        386.80        319.08        18.99 o                         
  -4   8  13        305.37        272.99         9.78 o                         
  -3   8  13        657.30        649.54        16.25 o                         
  -2   8  13         39.49         29.69         3.96 o                         
  -1   8  13       3029.89       3057.58        66.36 o                         
   0   8  13          0.13          1.83         3.47 o                         
   1   8  13        556.88        529.80        22.84 o                         
   2   8  13         31.48         32.34         5.96 o                         
   3   8  13       2135.10       2220.76        57.00 o                         
   4   8  13        231.41        235.52         9.70 o                         
  -4   9  13       1170.32       1221.02        56.16 o                         
  -3   9  13         19.08         20.48         3.80 o                         
  -2   9  13        266.69        256.55        14.62 o                         
  -1   9  13        418.56        435.02        20.32 o                         
   0   9  13       2092.81       2355.64        74.20 o                         
   1   9  13         57.58         82.60         8.05 o                         
   2   9  13        291.64        320.20        15.78 o                         
   3   9  13        169.88        163.72         9.83 o                         
   4   9  13        315.72        308.70        17.66 o                         
  -3  10  13        214.85        245.92        19.15 o                         
  -2  10  13        100.24         93.76        11.24 o                         
  -1  10  13        263.22        295.64        15.45 o                         
   0  10  13          0.22          4.37         4.49 o                         
   1  10  13         12.03         13.74         3.74 o                         
   2  10  13          3.23          2.04         3.27 o                         
   3  10  13        477.11        517.29        19.67 o                         
  -3  11  13         31.06         20.35         4.14 o                         
  -2  11  13        112.63        117.77        11.31 o                         
  -1  11  13        127.29        144.93         9.69 o                         
   0  11  13        354.27        400.18        17.39 o                         
   1  11  13          5.44          3.54         2.63 o                         
   2  11  13         17.40         18.61         5.48 o                         
  -2  12  13         64.54         68.75         6.99 o                         
  -1  12  13          4.06          1.88         4.15 o                         
   0  12  13         73.21         75.16         8.51 o                         
   1  12  13         29.02         20.78         5.10 o                         
   2  12  13        183.72        174.58        11.20 o                         
  -6   0  14       1381.60       1432.33       116.65 o                         
  -5   0  14        852.20        839.10        57.02 o                         
  -4   0  14        262.61        276.68        13.95 o                         
  -3   0  14        472.90        537.47        24.12 o                         
  -2   0  14        631.19        669.09        22.46 o                         
  -1   0  14       1204.67       1226.40        48.58 o                         
   0   0  14        289.03        315.50        18.39 o                         
   1   0  14         16.65         17.22         5.86 o                         
   2   0  14         53.50         56.66         7.28 o                         
   3   0  14        246.18        262.44        17.61 o                         
   4   0  14          2.51         -1.16         6.31 o                         
   5   0  14        478.27        491.39        31.22 o                         
   6   0  14         23.09         21.20         3.09 o                         
  -6   1  14         88.69         62.79         8.60 o                         
  -5   1  14        171.37        134.82        10.42 o                         
  -4   1  14        270.56        256.00        11.47 o                         
  -3   1  14       3223.82       3367.71        58.39 o                         
  -2   1  14         99.16        109.82         7.09 o                         
  -1   1  14        340.67        360.81        24.14 o                         
   0   1  14        222.64        227.42        12.99 o                         
   1   1  14       1846.64       1874.92        34.97 o                         
   2   1  14        528.68        524.06        14.90 o                         
   3   1  14         86.74         85.31         7.57 o                         
   4   1  14        352.58        376.00        20.73 o                         
   5   1  14       1651.40       1771.11        81.82 o                         
   6   1  14        346.47        304.59        29.99 o                         
  -6   2  14       1114.66       1070.31        44.48 o                         
  -5   2  14         73.96         63.09         8.13 o                         
  -4   2  14        373.35        370.85        14.09 o                         
  -3   2  14        100.20        100.71         6.73 o                         
  -2   2  14       3034.08       3072.89        51.74 o                         
  -1   2  14        784.57        819.74        18.03 o                         
   0   2  14       1979.96       2095.82        35.55 o                         
   1   2  14        983.70       1114.05        25.23 o                         
   2   2  14       3448.69       3493.96        61.79 o                         
   3   2  14        356.16        385.78        13.09 o                         
   4   2  14        734.75        782.04        26.52 o                         
   5   2  14        414.84        449.36        15.70 o                         
   6   2  14        109.42         88.67         4.71 o                         
  -6   3  14          1.76          0.81         2.43 o                         
  -5   3  14         58.91         61.87         7.53 o                         
  -4   3  14        366.44        317.93        14.93 o                         
  -3   3  14       3833.09       3929.73        88.50 o                         
  -2   3  14        323.45        312.36         9.93 o                         
  -1   3  14       1054.12       1095.44        25.15 o                         
   0   3  14         15.75          8.00         3.66 o                         
   1   3  14       4340.63       4421.08        66.92 o                         
   2   3  14        121.91        129.04         6.90 o                         
   3   3  14          1.86          2.03         3.55 o                         
   4   3  14         16.12         14.06         4.43 o                         
   5   3  14        545.56        569.36        15.32 o                         
   6   3  14        133.41         99.47         4.53 o                         
  -6   4  14        698.22        587.97        20.77 o                         
  -5   4  14         33.30         33.76         4.20 o                         
  -4   4  14         61.40         60.44         5.78 o                         
  -3   4  14        140.26        129.22         7.21 o                         
  -2   4  14        382.39        399.96        13.04 o                         
  -1   4  14        117.13        111.89         6.29 o                         
   0   4  14          1.04          6.16         3.67 o                         
   1   4  14        234.05        227.93         7.47 o                         
   2   4  14        109.38        127.89         8.64 o                         
   3   4  14        127.92        126.01         6.90 o                         
   4   4  14         83.70         94.18         6.28 o                         
   5   4  14        205.25        194.01         8.41 o                         
   6   4  14         19.91         12.58         2.59 o                         
  -6   5  14          5.35          5.06         6.35 o                         
  -5   5  14          0.71         -0.80         4.00 o                         
  -4   5  14        143.88        109.14         7.47 o                         
  -3   5  14        193.48        174.21         7.96 o                         
  -2   5  14         14.27         10.52         4.51 o                         
  -1   5  14         41.93         49.62         5.19 o                         
   0   5  14         46.38         45.17         4.16 o                         
   1   5  14        363.89        359.11         9.61 o                         
   2   5  14        635.26        675.69        17.91 o                         
   3   5  14         50.62         46.77         5.05 o                         
   4   5  14        110.93        109.09         6.25 o                         
   5   5  14         15.06         11.80         3.14 o                         
  -5   6  14         40.10         32.68         4.85 o                         
  -4   6  14         18.84         12.92         6.42 o                         
  -3   6  14        134.60        102.25         9.59 o                         
  -2   6  14        206.39        160.32        10.36 o                         
  -1   6  14          3.14          6.91         3.63 o                         
   0   6  14        241.49        206.68        10.95 o                         
   1   6  14         56.26         53.33         5.02 o                         
   2   6  14         65.41         65.09         4.43 o                         
   3   6  14        100.37         88.42         6.74 o                         
   4   6  14          6.12          8.56         3.88 o                         
   5   6  14         66.51         74.71         7.25 o                         
  -4   7  14        102.29        103.98        13.89 o                         
  -3   7  14         42.66         58.72        10.06 o                         
  -2   7  14        153.36        150.41        11.74 o                         
  -1   7  14         29.77         26.76         4.31 o                         
   0   7  14        115.64        121.66         7.75 o                         
   1   7  14         61.79         73.08         5.44 o                         
   2   7  14         79.63         72.92         7.87 o                         
   3   7  14         15.47          8.77         4.24 o                         
   4   7  14         32.89         39.51         4.05 o                         
   5   7  14          0.31          1.47         2.50 o                         
  -4   8  14         45.62         41.00         5.04 o                         
  -3   8  14          0.22          5.21         4.08 o                         
  -2   8  14        133.93        121.93         7.69 o                         
  -1   8  14          7.44         11.91         3.48 o                         
   0   8  14          0.68          0.47         3.68 o                         
   1   8  14        116.28        109.65         8.69 o                         
   2   8  14         11.02          8.60         4.40 o                         
   3   8  14        289.16        273.42        11.09 o                         
   4   8  14         26.58         26.55         5.04 o                         
  -3   9  14        399.32        439.28        26.26 o                         
  -2   9  14          2.31          2.84         3.55 o                         
  -1   9  14          1.60          4.23         4.05 o                         
   0   9  14        757.27        820.30        30.28 o                         
   1   9  14        881.35        925.90        32.24 o                         
   2   9  14         46.99         39.66         4.65 o                         
   3   9  14          1.31          5.47         3.76 o                         
   4   9  14        100.88        103.61         7.81 o                         
  -2  10  14       1073.32       1132.57        37.05 o                         
  -1  10  14         17.56         24.87         4.62 o                         
   0  10  14        327.58        340.31        15.51 o                         
   1  10  14         71.74         66.13         7.14 o                         
   2  10  14        557.26        600.76        21.91 o                         
   3  10  14         97.41        109.54         8.63 o                         
  -2  11  14         33.60         42.63         5.37 o                         
  -1  11  14         70.24         69.88         8.08 o                         
   0  11  14        232.94        245.50        16.18 o                         
   1  11  14       1446.47       1623.88        69.60 o                         
   2  11  14         77.06         58.05         6.35 o                         
   0  12  14         26.39         16.25         3.71 o                         
  -6   1  15         27.92         22.70         3.29 o                         
  -5   1  15         36.84         40.90         6.09 o                         
  -4   1  15        261.82        275.54         9.90 o                         
  -3   1  15          0.29          2.82         3.99 o                         
  -2   1  15         86.99         88.20         6.88 o                         
  -1   1  15         81.75         93.59         6.56 o                         
   0   1  15          0.45          1.48         3.80 o                         
   1   1  15        368.14        381.66        14.75 o                         
   2   1  15        317.96        296.42        13.69 o                         
   3   1  15        757.54        792.18        19.92 o                         
   4   1  15        220.43        205.33         9.99 o                         
   5   1  15        880.94        797.11        25.19 o                         
  -6   2  15         53.01         47.61         5.17 o                         
  -5   2  15       1007.07        948.51        27.38 o                         
  -4   2  15         20.45         29.07         5.46 o                         
  -3   2  15         31.37         24.04         3.92 o                         
  -2   2  15         66.54         75.30         6.43 o                         
  -1   2  15        134.38        134.62        10.94 o                         
   0   2  15         29.68         29.18         5.64 o                         
   1   2  15       1008.41       1084.04        21.18 o                         
   2   2  15         20.35         24.33         3.99 o                         
   3   2  15         25.89         33.50         4.22 o                         
   4   2  15         49.41         45.27         4.09 o                         
   5   2  15         11.16         12.20         2.28 o                         
  -6   3  15         23.24         16.94         3.86 o                         
  -5   3  15        263.26        231.69        13.57 o                         
  -4   3  15        391.17        374.72        15.52 o                         
  -3   3  15        633.91        569.61        17.97 o                         
  -2   3  15          2.93         -0.81         3.47 o                         
  -1   3  15       2257.62       2470.16        50.53 o                         
   0   3  15        281.35        286.71        11.33 o                         
   1   3  15        482.73        513.11        12.77 o                         
   2   3  15        122.88        125.41         6.07 o                         
   3   3  15       1558.59       1720.51        33.11 o                         
   4   3  15        295.85        297.47        11.24 o                         
   5   3  15         69.03         56.62         4.18 o                         
  -5   4  15        978.94        966.76        34.58 o                         
  -4   4  15        359.87        359.16        20.93 o                         
  -3   4  15         29.28         20.33         4.84 o                         
  -2   4  15       1515.03       1525.66        39.00 o                         
  -1   4  15       1847.50       2053.00        39.23 o                         
   0   4  15       1894.88       2019.69        48.79 o                         
   1   4  15          1.83          2.73         2.83 o                         
   2   4  15        709.39        747.47        17.61 o                         
   3   4  15        726.04        791.47        21.24 o                         
   4   4  15        312.76        317.97        12.07 o                         
   5   4  15          6.70          3.65         2.30 o                         
  -5   5  15        122.69        108.28        18.67 o                         
  -4   5  15       1264.85       1086.22        37.78 o                         
  -3   5  15        111.17         89.69         6.44 o                         
  -2   5  15        100.85        100.46         7.98 o                         
  -1   5  15       1021.93       1145.07        26.50 o                         
   0   5  15        181.91        208.78         8.96 o                         
   1   5  15         59.31         66.48         6.41 o                         
   2   5  15         18.07          9.31         3.27 o                         
   3   5  15       1360.66       1419.72        38.16 o                         
   4   5  15          5.16          7.80         3.44 o                         
   5   5  15          3.56          1.77         2.32 o                         
  -4   6  15        371.34        349.00        22.80 o                         
  -3   6  15          1.89          2.24         6.23 o                         
  -2   6  15        223.92        229.59        16.52 o                         
  -1   6  15       1898.24       1960.40        52.35 o                         
   0   6  15        351.91        390.03        12.09 o                         
   1   6  15         21.47         28.09         4.49 o                         
   2   6  15        121.32        128.49        21.80 o                         
   3   6  15        367.48        438.85        19.27 o                         
   4   6  15        367.77        354.52        17.61 o                         
  -4   7  15        839.52        768.05        70.80 o                         
  -3   7  15         48.85         53.47         8.77 o                         
  -2   7  15        266.54        248.44        11.75 o                         
  -1   7  15        584.77        650.36        18.40 o                         
   0   7  15        802.15        789.24        21.01 o                         
   1   7  15         60.88         64.72         6.53 o                         
   2   7  15        264.09        261.78        13.51 o                         
   3   7  15       1718.24       1670.89        52.11 o                         
   4   7  15          7.37          9.93         3.70 o                         
  -3   8  15          1.67          3.58         4.20 o                         
  -2   8  15         21.99         18.21         4.50 o                         
  -1   8  15       1537.60       1623.22        41.31 o                         
   0   8  15       1121.28       1275.79        42.31 o                         
   1   8  15         32.12         35.98         5.57 o                         
   2   8  15        537.87        543.13        21.04 o                         
   3   8  15        647.11        663.96        20.18 o                         
   4   8  15        691.77        519.42        23.85 o                         
  -2   9  15        228.44        238.31        17.52 o                         
  -1   9  15        483.12        497.23        19.60 o                         
   0   9  15        190.73        193.04        10.62 o                         
   1   9  15        104.10        115.88         6.65 o                         
   2   9  15        267.77        261.78         9.98 o                         
   3   9  15        725.51        736.27        33.25 o                         
  -1  10  15        345.41        352.58        19.45 o                         
   0  10  15        676.60        747.77        35.59 o                         
   1  10  15         19.54         21.04         4.96 o                         
   2  10  15          9.89         12.76         3.66 o                         
   0  11  15          7.69          3.10         2.51 o                         
  -5   0  16        230.76        194.67        15.37 o                         
  -4   0  16         92.25         94.84         6.97 o                         
  -3   0  16       3385.56       3613.04        89.62 o                         
  -2   0  16        364.63        378.77        16.60 o                         
  -1   0  16        756.33        815.34        27.80 o                         
   0   0  16         15.22         13.97         5.86 o                         
   1   0  16       6513.39       6860.38       140.92 o                         
   2   0  16        125.93        146.43        28.38 o                         
   3   0  16          9.25          5.89         4.77 o                         
   4   0  16        216.41        188.31        17.11 o                         
   5   0  16         81.66         96.96         9.78 o                         
  -5   1  16         18.05         24.91         6.66 o                         
  -4   1  16        383.66        361.33        14.53 o                         
  -3   1  16       1104.26       1151.27        26.24 o                         
  -2   1  16       1928.39       2096.05        43.82 o                         
  -1   1  16          1.72          1.36         4.45 o                         
   0   1  16       1004.86       1109.68        26.65 o                         
   1   1  16          0.85          7.89         4.12 o                         
   2   1  16        673.98        689.45        19.29 o                         
   3   1  16        288.72        292.79        17.12 o                         
   4   1  16        249.83        256.86        24.75 o                         
   5   1  16        192.75        171.06        12.65 o                         
  -5   2  16          0.01         -1.26         3.12 o                         
  -4   2  16         93.92        103.26         6.41 o                         
  -3   2  16       1300.65       1292.16        25.95 o                         
  -2   2  16         50.98         52.98         5.37 o                         
  -1   2  16          4.00         11.72         4.36 o                         
   0   2  16         37.30         41.86         4.60 o                         
   1   2  16       2220.05       2388.92        39.02 o                         
   2   2  16         53.75         57.39         4.92 o                         
   3   2  16         26.52         23.77         4.49 o                         
   4   2  16         73.84         69.69         4.95 o                         
   5   2  16       1446.26       1307.12        40.10 o                         
  -5   3  16         13.01          9.04         3.81 o                         
  -4   3  16         41.86         40.57         4.97 o                         
  -3   3  16         89.13         84.24         7.75 o                         
  -2   3  16        899.12        961.78        21.06 o                         
  -1   3  16        110.23        106.16         6.71 o                         
   0   3  16        601.89        648.03        18.07 o                         
   1   3  16        118.89        113.32         6.10 o                         
   2   3  16        635.28        687.67        18.27 o                         
   3   3  16         23.59         21.50         3.23 o                         
   4   3  16        296.40        287.58         9.27 o                         
  -5   4  16        116.98         88.41         8.70 o                         
  -4   4  16        138.25        112.67         8.32 o                         
  -3   4  16        705.50        721.06        20.04 o                         
  -2   4  16         48.76         47.29         6.08 o                         
  -1   4  16          1.66         -0.92         3.05 o                         
   0   4  16         46.16         54.60         5.16 o                         
   1   4  16        764.72        834.21        23.38 o                         
   2   4  16         97.12         94.10         6.22 o                         
   3   4  16         46.15         45.65         4.16 o                         
   4   4  16         15.72         13.59         2.64 o                         
  -4   5  16         11.99          3.37         4.89 o                         
  -3   5  16        128.86        112.76         7.35 o                         
  -2   5  16        431.46        428.93        16.77 o                         
  -1   5  16         77.19         82.01         5.61 o                         
   0   5  16         22.59         28.02         3.61 o                         
   1   5  16        244.84        236.60        11.64 o                         
   2   5  16          2.54          0.95         2.74 o                         
   3   5  16         96.35         92.13         8.72 o                         
   4   5  16         38.31         21.25         3.84 o                         
  -3   6  16          1.05         -0.92         5.38 o                         
  -2   6  16         26.13         26.90         6.18 o                         
  -1   6  16         28.03         25.15         4.68 o                         
   0   6  16        191.09        186.13         9.40 o                         
   1   6  16          5.44          4.37         2.68 o                         
   2   6  16         22.11         19.62         3.80 o                         
   3   6  16         19.54         19.77         3.55 o                         
   4   6  16        282.72        218.27        11.92 o                         
  -3   7  16        150.50        134.05        11.81 o                         
  -2   7  16         56.53         53.29         5.15 o                         
  -1   7  16         10.47         14.58         3.86 o                         
   0   7  16         69.24         68.23         4.60 o                         
   1   7  16          7.76         14.79         4.74 o                         
   2   7  16          0.35          2.56         2.84 o                         
   3   7  16          1.60          0.45         2.76 o                         
  -2   8  16         62.94         64.99         8.71 o                         
  -1   8  16          5.87          6.83         4.89 o                         
   0   8  16         38.05         51.05         5.04 o                         
   1   8  16        210.82        250.38        24.81 o                         
   2   8  16         97.81         86.43         7.89 o                         
   3   8  16          1.13          1.35         2.18 o                         
   0   9  16         61.16         60.53         6.41 o                         
   1   9  16          0.90          5.06         3.25 o                         
   2   9  16        303.61        253.19        13.70 o                         
  -5   1  17        130.01        136.77        10.62 o                         
  -4   1  17          0.50          2.50         3.77 o                         
  -3   1  17         23.28         25.39         3.52 o                         
  -2   1  17         28.69         34.79         4.35 o                         
  -1   1  17         76.18         81.28         6.13 o                         
   0   1  17          3.55          2.08         4.35 o                         
   1   1  17          8.68          7.89         4.47 o                         
   2   1  17          7.01          6.91         3.19 o                         
   3   1  17         97.13        101.29         9.06 o                         
   4   1  17         31.13         37.45         4.89 o                         
  -5   2  17         19.89         18.33         3.49 o                         
  -4   2  17        156.95        140.24         7.41 o                         
  -3   2  17         24.22         24.78         3.37 o                         
  -2   2  17        119.85        114.59         5.82 o                         
  -1   2  17          5.59         12.99         3.82 o                         
   0   2  17        239.52        259.17        10.74 o                         
   1   2  17         21.47         16.66         3.88 o                         
   2   2  17         51.88         52.21         4.73 o                         
   3   2  17        761.78        795.89        20.53 o                         
   4   2  17          2.40          0.74         3.47 o                         
  -4   3  17          1.43          1.56         4.15 o                         
  -3   3  17          6.57          3.45         3.79 o                         
  -2   3  17         30.12         30.17         4.46 o                         
  -1   3  17       1799.69       1864.05        34.76 o                         
   0   3  17         66.17         78.42         4.63 o                         
   1   3  17        112.43         99.41         6.76 o                         
   2   3  17        273.71        280.22        12.32 o                         
   3   3  17        755.90        782.72        23.10 o                         
  -3   4  17         17.89         16.44         3.30 o                         
  -2   4  17        408.60        406.50        16.11 o                         
  -1   4  17         72.90         69.51         5.11 o                         
   0   4  17        736.58        783.60        15.99 o                         
   1   4  17          3.71          2.46         3.64 o                         
   2   4  17        456.59        466.64        16.24 o                         
   3   4  17        281.02        267.58        18.37 o                         
  -3   5  17          2.32          3.33         4.56 o                         
  -2   5  17          1.06          0.05         3.85 o                         
  -1   5  17       2239.57       2388.31        46.48 o                         
   0   5  17         44.32         41.68         3.84 o                         
   1   5  17          1.80          2.13         3.13 o                         
   2   5  17        180.54        212.71        16.78 o                         
  -2   6  17        483.98        490.40        18.80 o                         
  -1   6  17        179.73        175.18         8.80 o                         
   0   6  17       1001.85       1050.30        25.16 o                         
   1   6  17         15.59         10.87         3.16 o                         
   2   6  17        396.49        433.60        25.15 o                         
  -1   7  17       1521.50       1575.78        49.23 o                         
   0   7  17        197.72        218.04        16.59 o                         
   1   7  17          5.17          4.86         4.76 o                         
   2   7  17         58.48         56.49         6.24 o                         
  -3   0  18       2543.38       2490.33        60.97 o                         
  -2   0  18         88.66         81.27         9.72 o                         
  -1   0  18         69.05         67.10         6.60 o                         
   0   0  18        171.82        173.50        10.03 o                         
   1   0  18        787.91        833.94        44.49 o                         
   2   0  18        260.66        253.00        19.62 o                         
   3   0  18        150.82        126.23        11.56 o                         
  -3   1  18        814.70        852.59        23.48 o                         
  -2   1  18        342.24        328.02        10.10 o                         
  -1   1  18          0.69          0.56         3.12 o                         
   0   1  18        450.96        508.04        14.15 o                         
   1   1  18       1073.39       1187.83        41.42 o                         
   2   1  18        173.23        164.92        15.18 o                         
   3   1  18          2.86          6.72         3.73 o                         
  -3   2  18        649.46        605.09        16.10 o                         
  -2   2  18        374.45        370.84        10.79 o                         
  -1   2  18          0.16          0.60         2.97 o                         
   0   2  18        276.95        310.28        10.18 o                         
   1   2  18        381.64        405.56        13.30 o                         
   2   2  18        480.92        479.65        26.92 o                         
  -3   3  18        223.80        201.60        10.99 o                         
  -2   3  18        150.47        147.66         7.78 o                         
  -1   3  18         17.42         14.32         3.71 o                         
   0   3  18        336.61        371.69        12.35 o                         
   1   3  18       1558.89       1673.08        37.66 o                         
   2   3  18         64.08         67.67         6.81 o                         
   3   3  18         48.26         35.48         6.40 o                         
  -2   4  18         46.05         35.92         7.58 o                         
  -1   4  18         54.78         54.60         4.08 o                         
   0   4  18         18.87         17.00         3.28 o                         
   1   4  18        119.41        126.72         6.18 o                         
   2   4  18        116.09        103.34        10.72 o                         
   3   4  18          2.53          0.51         3.69 o                         
  -2   5  18          9.17          8.14         4.74 o                         
  -1   5  18          0.99          4.98         3.61 o                         
   0   5  18        148.70        123.74         6.74 o                         
   1   5  18         10.49          9.95         4.91 o                         
   2   5  18          7.22          4.60         4.28 o                         
  -1   6  18         14.14         15.32         5.58 o                         
   1   6  18         34.76         33.80         4.96 o                         
  -2   1  19          9.94          2.28         3.29 o                         
  -1   1  19         87.56        100.10         5.52 o                         
   0   1  19         15.58         16.08         3.18 o                         
   1   1  19         27.65         30.12         7.53 o                         
   2   1  19         31.88         37.26         6.51 o                         
  -2   2  19         44.61         42.38         4.67 o                         
  -1   2  19       1087.06       1177.10        27.14 o                         
   0   2  19         37.22         44.96         7.98 o                         
   1   2  19         43.69         53.77         4.73 o                         
   2   2  19          7.19          9.48         3.23 o                         
  -2   3  19        324.56        332.24        20.28 o                         
  -1   3  19         21.53         22.78         3.85 o                         
   0   3  19        269.76        266.76        10.28 o                         
   1   3  19          3.18          1.90         3.38 o                         
   2   3  19        236.48        219.37        13.91 o                         
  -2   4  19          2.54          9.63         4.98 o                         
  -1   4  19        298.18        238.63        16.53 o                         
   0   4  19         18.64         22.00         5.21 o                         
   1   4  19         85.46         82.31         6.30 o                         
  -1   5  19          2.39          4.88         4.35 o                         
   0   5  19        154.83        125.13         9.65 o                         
  -1   0  20        244.68        222.81        13.86 o                         
   0   0  20        341.18        297.19        17.25 o                         
  -1   1  20         60.17         56.80         5.07 o                         
   0   1  20         69.45         50.40         8.99 o                         
   1   1  20       1122.29        993.18        43.40 o                         
  -1   2  20         26.39         17.88         4.56 o                         
   0   2  20        567.66        494.86        23.73 o                         
                                                                                
