# Supplementary material for: Di­chlorido­(4,4′-dimethyl-2,2′-bi­pyridine-κ2 N,N′)zinc(II) aceto­nitrile monosolvate
Source: IUCrdata. 2022 Dec 6;7(Pt 12):x221149. doi: 10.1107/S241431462201149X (PMC9815126; doi:10.1107/S241431462201149X)
Supplement: Supplementary file 3 [file x-07-x221149-Isup3.mol]

@<TRIPOS>MOLECULE
hpd472b
    35    36     2     0     0
SMALL
NO_CHARGES
****
Generated from the CSD

@<TRIPOS>ATOM
     1 Zn1      1.5154   3.8466   9.3210   Zn        1 RES1   0.0000
     2 Cl1      3.3872   2.9057  10.0136   Cl        1 RES1   0.0000
     3 Cl2     -0.3322   2.6755   9.5602   Cl        1 RES1   0.0000
     4 N1       1.1747   5.7913   9.8978   N.2       1 RES1   0.0000
     5 N2       1.8120   4.8018   7.5245   N.2       1 RES1   0.0000
     6 C6       1.6475   6.1459   7.5689   C.2       1 RES1   0.0000
     7 C5       1.2684   6.6995   8.8970   C.2       1 RES1   0.0000
     8 C4       1.0285   8.0470   9.1169   C.2       1 RES1   0.0000
     9 H4       1.0894   8.6663   8.3989   H         1 RES1   0.0000
    10 C7       1.8430   6.9325   6.4409   C.2       1 RES1   0.0000
    11 H7       1.7269   7.8740   6.4912   H         1 RES1   0.0000
    12 C1       0.8378   6.2128  11.1263   C.2       1 RES1   0.0000
    13 H1       0.7574   5.5720  11.8229   H         1 RES1   0.0000
    14 C8       2.2102   6.3380   5.2365   C.2       1 RES1   0.0000
    15 C2       0.6035   7.5438  11.4175   C.2       1 RES1   0.0000
    16 H2       0.3814   7.8099  12.3019   H         1 RES1   0.0000
    17 C10      2.1750   4.2289   6.3663   C.2       1 RES1   0.0000
    18 H10      2.2928   3.2866   6.3391   H         1 RES1   0.0000
    19 C3       0.6972   8.4898  10.4009   C.2       1 RES1   0.0000
    20 C9       2.3832   4.9585   5.2134   C.2       1 RES1   0.0000
    21 H9       2.6422   4.5218   4.4106   H         1 RES1   0.0000
    22 C12      2.3895   7.1636   3.9951   C.3       1 RES1   0.0000
    23 H12A     1.5447   7.1967   3.4995   H         1 RES1   0.0000
    24 H12B     3.0829   6.7603   3.4319   H         1 RES1   0.0000
    25 H12C     2.6585   8.0727   4.2434   H         1 RES1   0.0000
    26 C11      0.4916   9.9534  10.6700   C.3       1 RES1   0.0000
    27 H11A     1.3486  10.4227  10.5966   H         1 RES1   0.0000
    28 H11B     0.1305  10.0718  11.5734   H         1 RES1   0.0000
    29 H11C    -0.1390  10.3203  10.0157   H         1 RES1   0.0000
    30 N3       1.0503   5.7298  14.3228   N.1       2 RES2   0.0000
    31 C13      1.1131   6.3197  15.2935   C.1       2 RES2   0.0000
    32 C14      1.2120   7.0527  16.5433   C.3       2 RES2   0.0000
    33 H14A     1.6301   7.9237  16.3791   H         2 RES2   0.0000
    34 H14B     1.7570   6.5432  17.1787   H         2 RES2   0.0000
    35 H14C     0.3152   7.1859  16.9157   H         2 RES2   0.0000
@<TRIPOS>BOND
     1     1     2    1
     2     1     3    1
     3     1     4   un
     4     1     5   un
     5     4     7   un
     6     4    12   un
     7     5     6   un
     8     5    17   un
     9     6     7   un
    10     6    10   un
    11     7     8   un
    12     8     9    1
    13     8    19   un
    14    10    11    1
    15    10    14   un
    16    12    13    1
    17    12    15   un
    18    14    20   un
    19    14    22    1
    20    15    16    1
    21    15    19   un
    22    17    18    1
    23    17    20   un
    24    19    26    1
    25    20    21    1
    26    22    23    1
    27    22    24    1
    28    22    25    1
    29    26    27    1
    30    26    28    1
    31    26    29    1
    32    30    31   un
    33    31    32    1
    34    32    33    1
    35    32    34    1
    36    32    35    1
@<TRIPOS>SUBSTRUCTURE
     1 RES1        1 GROUP             0 ****  ****    0  
     2 RES2       30 GROUP             0 ****  ****    0  
@<TRIPOS>CRYSIN
    7.2893   13.3443   16.1667   90.0000   92.4860   90.0000    14     1
